# Supplementary material for: HLA class I haplotype diversity is consistent with selection for frequent existing haplotypes
Source: PLoS Comput Biol. 2017 Aug 28;13(8):e1005693. doi: 10.1371/journal.pcbi.1005693 (PMC5590998; doi:10.1371/journal.pcbi.1005693)
Supplement: S2 Appendix — (ZIP) [file pcbi.1005693.s006.zip]

Archive with 23 entries (23 files):
- AAFA.xlsx
- AFA.xlsx
- AFB.xlsx
- AINDI.xlsx
- AMIND.xlsx
- API.xlsx
- CARB.xlsx
- CARHIS.xlsx
- CARIBI.xlsx
- CAU.xlsx
- FILII.xlsx
- HAWI.xlsx
- HIS.xlsx
- JAPI.xlsx
- KORI.xlsx
- MENAFC.xlsx
- MSWHIS.xlsx
- NAM.xlsx
- NAMER.xlsx
- NCHI.xlsx
- SCAHIS.xlsx
- SCSEAI.xlsx
- VIET.xlsx
