# Supplementary material for: HLA class I haplotype diversity is consistent with selection for frequent existing haplotypes
Source: PLoS Comput Biol. 2017 Aug 28;13(8):e1005693. doi: 10.1371/journal.pcbi.1005693 (PMC5590998; doi:10.1371/journal.pcbi.1005693)
Supplement: S2 Appendix — (ZIP) [file pcbi.1005693.s006.zip › AAFA.xlsx]

## Sheet: Sheet1
1.68808e-06
8.44041e-07
2.53212e-06
6.75233e-06
3.37617e-06
8.44041e-07
0.000110569
8.44041e-07
4.22021e-06
8.44041e-07
8.44041e-07
1.09725e-05
8.44041e-07
3.37617e-06
2.53212e-06
8.44041e-07
7.59637e-06
8.44041e-07
8.44041e-07
8.44041e-07
2.53212e-06
3.37617e-06
2.0257e-05
1.68808e-06
3.37617e-06
5.90829e-06
4.22021e-06
1.09725e-05
1.68808e-06
8.44041e-07
8.44041e-06
8.44041e-07
8.44041e-07
8.44041e-07
3.37617e-06
8.44041e-07
8.44041e-07
3.29176e-05
6.75233e-06
7.59637e-06
8.44041e-07
7.59637e-06
8.44041e-07
1.68808e-06
4.22021e-06
2.53212e-06
8.52482e-05
8.44041e-07
8.44041e-07
8.44041e-07
7.59637e-06
8.44041e-07
1.77249e-05
2.27891e-05
8.44041e-07
5.06425e-06
6.75233e-06
8.44041e-07
8.44041e-07
0.000109725
8.44041e-06
1.68808e-06
1.51927e-05
0.000164588
5.06425e-06
1.68808e-06
0.000354497
8.44041e-07
1.18166e-05
8.44041e-07
8.44041e-07
8.44041e-07
0.000126606
8.44041e-07
2.27891e-05
1.09725e-05
1.68808e-06
5.06425e-06
0.00013167
8.44041e-06
1.68808e-06
0.000108881
8.44041e-07
2.0257e-05
8.44041e-07
8.44041e-07
2.0257e-05
1.68808e-06
1.9413e-05
0.000120698
5.90829e-06
8.44041e-07
7.59637e-06
8.44041e-07
3.29176e-05
8.44041e-07
1.68808e-06
8.44041e-07
8.44041e-07
8.44041e-07
8.44041e-07
1.68808e-06
8.44041e-07
1.68808e-06
2.53212e-06
1.68808e-06
7.59637e-06
8.44041e-06
2.53212e-06
8.44041e-07
2.44772e-05
1.9413e-05
8.44041e-07
0.000107193
1.68808e-05
9.28446e-06
1.68808e-06
6.0771e-05
1.68808e-06
8.44041e-07
3.37617e-06
6.75233e-06
2.53212e-06
1.68808e-06
8.44041e-07
8.44041e-07
8.44041e-07
5.06425e-06
2.78534e-05
8.44041e-07
2.44772e-05
2.53212e-06
1.68808e-06
8.44041e-07
5.65508e-05
8.44041e-07
2.53212e-06
3.37617e-06
8.44041e-07
6.75233e-06
4.22021e-06
8.44041e-07
2.1101e-05
1.68808e-06
3.37617e-06
1.68808e-06
8.44041e-07
2.53212e-06
5.06425e-06
8.44041e-07
8.44041e-07
8.44041e-07
8.44041e-07
8.44041e-07
1.68808e-06
2.53212e-06
8.44041e-07
8.44041e-07
1.68808e-06
8.44041e-07
2.53212e-06
3.37617e-06
3.62938e-05
8.44041e-07
1.68808e-06
5.90829e-06
8.44041e-07
1.68808e-06
8.44041e-07
8.44041e-07
1.68808e-06
2.53212e-06
8.44041e-07
4.0514e-05
8.44041e-07
1.51927e-05
1.77249e-05
2.78534e-05
3.46057e-05
8.44041e-07
2.53212e-06
4.22021e-06
0.000159524
2.53212e-06
0.000102129
8.44041e-07
5.90829e-06
2.53212e-05
5.14865e-05
8.44041e-07
8.44041e-07
8.44041e-07
8.44041e-07
1.68808e-06
0.000129138
8.44041e-07
4.55782e-05
3.12295e-05
8.44041e-07
2.53212e-06
8.86243e-05
5.06425e-06
3.46057e-05
0.000113102
3.46057e-05
5.90829e-06
3.88259e-05
4.22021e-06
8.44041e-07
8.44041e-07
1.68808e-06
8.44041e-07
7.59637e-06
0.000194974
4.55782e-05
1.68808e-06
8.44041e-07
1.35047e-05
3.79819e-05
3.37617e-06
1.01285e-05
8.35601e-05
1.18166e-05
2.95414e-05
5.06425e-06
2.95414e-05
8.44041e-07
1.35047e-05
8.44041e-07
3.37617e-06
1.35047e-05
5.90829e-06
1.43487e-05
2.53212e-06
1.26606e-05
8.44041e-07
8.44041e-07
8.52482e-05
1.60368e-05
1.01285e-05
2.53212e-06
4.81104e-05
3.37617e-06
8.44041e-07
1.68808e-06
8.44041e-07
8.44041e-07
4.22021e-06
6.75233e-06
3.37617e-06
8.44041e-07
8.44041e-07
2.53212e-06
2.86974e-05
3.37617e-06
7.59637e-06
1.01285e-05
3.96699e-05
6.75233e-06
1.68808e-06
4.30461e-05
1.77249e-05
8.44041e-07
2.19451e-05
8.44041e-07
5.90829e-06
8.44041e-07
1.68808e-06
6.75233e-06
8.44041e-07
8.44041e-07
4.72663e-05
8.44041e-07
3.37617e-06
6.0771e-05
2.53212e-06
6.66793e-05
2.53212e-06
8.44041e-07
8.44041e-07
4.22021e-06
8.44041e-07
9.28446e-06
8.44041e-07
0.00019413
8.44041e-07
8.44041e-07
3.20736e-05
0.00044481
1.43487e-05
8.44041e-07
5.06425e-06
0.000264185
4.22021e-05
0.000102973
7.59637e-06
5.14865e-05
5.06425e-06
2.36332e-05
8.44041e-07
8.44041e-07
1.68808e-06
8.44041e-07
4.47342e-05
7.59637e-06
1.68808e-06
3.88259e-05
8.44041e-07
8.44041e-07
2.53212e-06
2.27891e-05
5.90829e-06
1.68808e-06
3.96699e-05
9.79088e-05
1.68808e-06
1.68808e-06
1.26606e-05
4.47342e-05
1.09725e-05
8.44041e-07
3.37617e-06
1.68808e-06
8.44041e-07
1.68808e-06
1.68808e-06
8.1028e-05
8.44041e-07
5.57067e-05
8.44041e-07
2.53212e-06
8.44041e-07
4.22021e-06
1.68808e-06
8.44041e-07
3.37617e-06
8.44041e-07
8.44041e-07
8.44041e-07
1.68808e-06
2.53212e-06
8.44041e-07
8.44041e-07
8.44041e-07
8.44041e-07
8.44041e-07
1.26606e-05
8.44041e-07
0.000235488
1.77249e-05
8.01839e-05
3.54497e-05
1.68808e-06
9.28446e-06
8.44041e-07
8.44041e-07
2.53212e-06
8.44041e-07
5.90829e-06
6.75233e-05
7.42756e-05
3.20736e-05
8.44041e-07
8.44041e-07
2.53212e-06
1.09725e-05
2.53212e-06
7.93399e-05
8.44041e-07
0.000133359
4.22021e-06
1.9413e-05
8.44041e-06
8.44041e-07
8.44041e-07
1.68808e-06
9.95969e-05
1.68808e-05
2.53212e-06
8.44041e-06
9.28446e-06
8.44041e-07
3.29176e-05
1.68808e-06
1.43487e-05
2.27891e-05
8.44041e-07
8.44041e-07
8.44041e-07
1.68808e-06
2.53212e-06
8.44041e-07
8.44041e-07
4.22021e-06
8.44041e-07
1.68808e-06
8.44041e-07
0.000124074
8.44041e-07
1.26606e-05
1.68808e-06
1.68808e-06
8.44041e-07
6.75233e-06
1.68808e-06
1.68808e-06
8.44041e-07
8.44041e-07
1.68808e-06
2.53212e-06
1.68808e-06
8.44041e-07
8.44041e-07
1.09725e-05
8.44041e-07
5.06425e-06
1.68808e-06
1.68808e-06
1.68808e-06
8.44041e-07
8.44041e-07
8.44041e-07
5.90829e-06
7.59637e-06
3.37617e-06
1.68808e-06
2.53212e-06
2.61653e-05
1.68808e-06
1.51927e-05
5.90829e-06
1.68808e-06
8.44041e-07
0.000262497
8.44041e-07
5.90829e-06
5.90829e-06
1.68808e-06
3.46057e-05
1.68808e-06
2.53212e-06
2.53212e-06
8.44041e-07
0.000115634
1.09725e-05
5.06425e-06
8.44041e-07
8.44041e-07
2.53212e-06
8.44041e-07
8.44041e-07
1.68808e-06
2.53212e-06
8.44041e-07
8.44041e-07
2.53212e-06
1.68808e-06
8.44041e-07
8.44041e-07
1.26606e-05
1.35047e-05
4.47342e-05
0.00015446
8.44041e-07
5.06425e-06
5.14865e-05
7.00554e-05
0.000349433
8.44041e-07
2.61653e-05
4.22021e-05
0.000108037
9.28446e-06
8.44041e-07
0.000116478
0.000104661
1.68808e-06
2.27891e-05
7.59637e-06
8.44041e-07
5.06425e-06
5.90829e-06
0.000125762
1.26606e-05
0.000215231
8.44041e-07
1.68808e-06
0.000310607
1.26606e-05
8.44041e-07
2.53212e-06
8.44041e-07
8.44041e-07
8.44041e-07
1.68808e-06
8.44041e-07
2.53212e-06
5.06425e-06
8.44041e-07
8.44041e-07
8.44041e-07
8.44041e-07
8.44041e-06
5.90829e-06
2.53212e-06
0.000163744
1.68808e-06
1.68808e-06
2.44772e-05
8.44041e-07
2.53212e-06
1.68808e-05
8.44041e-07
1.43487e-05
1.35047e-05
4.22021e-06
8.44041e-07
8.44041e-07
6.75233e-06
8.44041e-07
8.01839e-05
1.68808e-06
2.53212e-06
1.18166e-05
1.68808e-06
0.000216919
4.22021e-06
1.60368e-05
8.44041e-06
8.44041e-07
9.28446e-06
1.01285e-05
8.44041e-07
5.06425e-06
6.75233e-06
8.44041e-07
3.37617e-06
8.44041e-07
5.06425e-06
4.22021e-06
2.53212e-06
5.90829e-06
3.37617e-06
8.44041e-07
0.000102973
7.59637e-06
6.24591e-05
1.68808e-06
8.44041e-07
8.44041e-07
8.44041e-07
5.90829e-06
8.44041e-07
1.09725e-05
8.44041e-07
1.09725e-05
5.90829e-06
2.53212e-06
8.44041e-06
1.43487e-05
1.68808e-06
8.44041e-07
0.000189065
8.44041e-07
8.44041e-07
2.53212e-06
8.44041e-07
3.37617e-06
3.37617e-06
8.44041e-07
8.44041e-07
1.60368e-05
1.68808e-06
8.44041e-07
8.44041e-07
1.18166e-05
8.44041e-07
8.44041e-07
2.53212e-06
4.22021e-06
8.44041e-07
3.37617e-06
8.44041e-07
1.68808e-06
0.000160368
3.37617e-06
3.62938e-05
2.53212e-06
5.90829e-06
5.57067e-05
8.44041e-07
5.90829e-05
3.37617e-06
1.68808e-06
1.26606e-05
3.37617e-06
0.00077483
5.90829e-06
4.22021e-06
8.44041e-07
7.59637e-06
8.44041e-07
3.37617e-06
0.000318204
8.52482e-05
8.44041e-07
5.06425e-06
1.9413e-05
1.09725e-05
8.44041e-07
1.18166e-05
5.73948e-05
2.53212e-05
8.44041e-07
8.44041e-06
8.44041e-07
3.37617e-05
1.68808e-06
0.000445654
1.68808e-06
3.37617e-06
3.37617e-06
2.27891e-05
1.68808e-06
8.44041e-07
8.44041e-07
8.44041e-07
8.44041e-07
1.68808e-06
8.44041e-07
8.44041e-07
8.44041e-07
8.44041e-07
8.44041e-06
8.44041e-07
2.53212e-06
4.22021e-06
1.68808e-06
8.44041e-07
1.68808e-06
3.37617e-05
3.37617e-06
1.35047e-05
8.44041e-07
0.000135891
2.86974e-05
3.37617e-06
2.53212e-06
8.44041e-07
1.68808e-06
6.75233e-06
8.44041e-07
1.68808e-06
8.44041e-07
8.44041e-07
6.75233e-06
0.000129982
5.65508e-05
8.44041e-07
4.22021e-06
2.53212e-06
8.44041e-07
8.44041e-07
8.44041e-07
8.44041e-07
5.06425e-06
8.44041e-07
8.44041e-07
1.68808e-06
8.44041e-07
8.44041e-07
8.44041e-07
8.44041e-07
8.44041e-07
1.85689e-05
3.12295e-05
1.68808e-06
4.22021e-06
3.37617e-06
8.44041e-07
0.000148551
4.22021e-06
7.59637e-06
4.72663e-05
6.75233e-06
4.22021e-06
6.33031e-05
4.89544e-05
4.22021e-06
6.1615e-05
5.90829e-06
3.37617e-06
0.0019624
0.000320736
1.60368e-05
2.53212e-06
1.68808e-06
2.95414e-05
5.90829e-05
1.68808e-06
3.37617e-06
1.18166e-05
5.06425e-06
3.37617e-06
8.44041e-07
8.44041e-07
0.000145175
8.44041e-06
1.77249e-05
8.44041e-07
2.70093e-05
4.0514e-05
8.44041e-07
1.51927e-05
8.44041e-07
0.000102973
2.53212e-06
5.06425e-06
7.59637e-06
2.53212e-05
5.90829e-06
8.44041e-07
1.01285e-05
1.43487e-05
1.35047e-05
1.68808e-06
2.53212e-06
8.44041e-07
1.68808e-06
8.44041e-07
3.37617e-06
8.44041e-07
8.44041e-07
8.44041e-07
1.68808e-06
1.68808e-06
1.68808e-06
8.44041e-07
7.59637e-06
1.9413e-05
0.000435525
1.77249e-05
1.68808e-06
4.38902e-05
0.0117296
7.59637e-06
8.44041e-07
2.19451e-05
8.44041e-07
8.44041e-07
8.44041e-07
0.000335084
1.01285e-05
6.75233e-06
0.000339305
8.44041e-07
1.68808e-05
2.44772e-05
8.44041e-07
8.44041e-07
0.000389103
2.86974e-05
0.000105505
1.68808e-06
1.68808e-05
0.000104661
1.35047e-05
3.37617e-06
8.44041e-07
0.000241396
8.44041e-07
3.37617e-06
8.44041e-07
4.97984e-05
1.68808e-06
5.14865e-05
8.44041e-07
8.94684e-05
8.44041e-07
1.68808e-06
0.000324956
1.68808e-06
8.44041e-07
8.44041e-07
5.73948e-05
1.68808e-06
4.81104e-05
0.000318204
0.000112258
8.44041e-07
1.68808e-06
8.44041e-07
0.000742756
4.22021e-06
2.78534e-05
1.26606e-05
5.06425e-06
1.68808e-05
8.44041e-07
8.44041e-07
8.44041e-07
8.44041e-07
8.44041e-07
1.26606e-05
3.37617e-06
4.89544e-05
2.53212e-06
8.44041e-07
8.44041e-07
0.000113946
4.22021e-06
8.44041e-07
8.44041e-07
8.44041e-07
8.44041e-07
5.06425e-06
2.53212e-06
3.37617e-06
1.68808e-06
8.44041e-07
3.37617e-06
8.44041e-07
3.37617e-06
2.70093e-05
1.68808e-06
5.90829e-06
8.44041e-07
1.68808e-06
1.68808e-06
8.44041e-07
8.01839e-05
2.19451e-05
4.55782e-05
5.90829e-06
8.44041e-07
8.44041e-07
2.53212e-06
8.44041e-07
1.68808e-06
8.44041e-07
8.44041e-07
2.53212e-06
7.59637e-06
8.44041e-07
8.44041e-07
8.44041e-07
5.06425e-06
1.68808e-06
8.44041e-07
8.44041e-07
5.90829e-06
2.53212e-06
4.22021e-06
3.37617e-06
5.06425e-06
8.44041e-07
1.68808e-06
5.90829e-06
8.44041e-07
8.44041e-07
8.44041e-06
1.68808e-06
8.44041e-07
8.44041e-07
9.70648e-05
1.68808e-06
4.22021e-06
5.06425e-06
1.68808e-06
1.68808e-06
1.68808e-06
8.44041e-07
2.53212e-06
2.36332e-05
4.72663e-05
1.60368e-05
1.51927e-05
1.09725e-05
8.44041e-07
8.44041e-07
1.43487e-05
7.42756e-05
2.53212e-06
3.37617e-06
5.31746e-05
2.53212e-06
7.42756e-05
3.37617e-06
4.22021e-06
1.68808e-06
8.44041e-07
3.37617e-06
2.53212e-06
5.90829e-06
2.53212e-05
8.44041e-07
7.59637e-06
3.37617e-06
5.90829e-06
8.44041e-07
1.60368e-05
1.68808e-06
1.68808e-06
2.53212e-06
2.53212e-06
8.44041e-07
8.44041e-07
3.37617e-06
8.44041e-07
8.44041e-07
1.43487e-05
8.44041e-06
2.53212e-06
8.44041e-07
8.44041e-07
8.44041e-07
1.68808e-06
1.18166e-05
5.57067e-05
9.28446e-06
0.000224515
8.44041e-07
2.86974e-05
8.44041e-07
0.000661728
8.44041e-07
8.44041e-07
2.53212e-06
2.0257e-05
2.53212e-06
2.53212e-06
1.9413e-05
5.06425e-06
5.90829e-06
1.68808e-06
0.000513177
5.90829e-06
5.06425e-06
2.53212e-06
2.36332e-05
8.44041e-07
8.44041e-07
2.53212e-06
1.68808e-06
2.53212e-06
1.68808e-06
8.44041e-07
9.28446e-06
3.20736e-05
5.06425e-06
1.43487e-05
8.44041e-07
8.44041e-07
4.22021e-06
8.44041e-07
0.000150239
8.44041e-07
0.000148551
8.44041e-07
1.68808e-06
5.90829e-05
3.37617e-05
8.44041e-07
0.00019835
1.60368e-05
4.1358e-05
1.01285e-05
5.90829e-06
8.44041e-07
3.79819e-05
8.44041e-07
3.37617e-06
8.44041e-07
1.77249e-05
8.44041e-07
1.68808e-06
0.000108881
3.37617e-06
3.37617e-06
4.97984e-05
8.44041e-07
5.90829e-06
1.68808e-06
1.18166e-05
3.03855e-05
0.000113946
3.37617e-06
4.1358e-05
8.44041e-07
8.44041e-07
9.53767e-05
1.68808e-06
0.00137326
8.44041e-07
1.51927e-05
3.03855e-05
6.75233e-06
8.44041e-07
3.37617e-06
6.75233e-06
1.18166e-05
8.44041e-07
8.44041e-06
3.37617e-06
8.44041e-07
8.44041e-07
1.68808e-06
8.44041e-07
1.68808e-06
1.01285e-05
1.68808e-06
1.09725e-05
8.44041e-07
5.90829e-06
8.44041e-07
5.06425e-06
6.75233e-06
2.61653e-05
8.44041e-07
8.44041e-07
1.68808e-06
3.37617e-06
1.68808e-06
2.53212e-06
8.44041e-07
1.68808e-06
8.44041e-07
1.68808e-06
8.44041e-07
1.68808e-06
8.44041e-07
1.68808e-06
8.44041e-07
2.53212e-06
8.44041e-07
3.20736e-05
2.53212e-06
1.68808e-06
1.68808e-06
5.06425e-06
8.44041e-07
8.44041e-07
8.44041e-07
8.44041e-07
1.68808e-06
8.44041e-07
0.000182313
1.68808e-06
5.06425e-06
3.88259e-05
1.68808e-06
1.68808e-06
8.44041e-07
8.44041e-07
8.44041e-07
8.44041e-07
2.53212e-06
8.44041e-07
8.44041e-07
2.53212e-06
1.68808e-06
8.44041e-07
1.68808e-06
2.53212e-06
5.90829e-06
0.000148551
1.68808e-06
8.44041e-07
3.37617e-06
8.44041e-07
1.68808e-06
3.12295e-05
3.37617e-05
8.44041e-07
1.68808e-06
1.68808e-06
4.1358e-05
8.44041e-07
1.77249e-05
8.44041e-07
8.44041e-07
4.22021e-06
8.44041e-07
1.09725e-05
4.22021e-06
2.53212e-06
8.44041e-07
4.22021e-06
5.14865e-05
1.68808e-06
8.44041e-07
8.44041e-07
1.68808e-06
6.58352e-05
7.59637e-06
7.59637e-06
8.94684e-05
5.90829e-06
8.44041e-07
8.44041e-07
8.44041e-07
3.37617e-06
8.44041e-07
8.01839e-05
2.86974e-05
4.22021e-06
8.44041e-07
6.75233e-06
2.78534e-05
8.44041e-07
8.44041e-07
3.37617e-06
8.44041e-07
3.37617e-06
8.44041e-07
2.53212e-06
2.53212e-06
8.44041e-07
8.44041e-07
8.44041e-07
6.75233e-06
8.44041e-07
1.68808e-06
8.44041e-07
8.44041e-07
1.68808e-06
1.68808e-06
8.44041e-07
4.22021e-06
8.44041e-07
1.68808e-06
8.44041e-07
1.85689e-05
8.44041e-07
2.53212e-06
8.44041e-07
5.90829e-06
1.68808e-06
4.22021e-06
2.19451e-05
5.06425e-06
1.68808e-06
8.44041e-07
0.000373066
4.22021e-06
8.44041e-07
4.22021e-06
2.53212e-06
1.68808e-06
2.53212e-06
7.59637e-06
8.44041e-07
8.44041e-07
1.01285e-05
8.44041e-07
8.44041e-07
3.12295e-05
4.22021e-06
1.68808e-06
2.53212e-06
1.68808e-06
5.06425e-06
2.44772e-05
3.37617e-06
1.01285e-05
1.68808e-06
3.37617e-06
1.68808e-06
0.000113946
8.44041e-07
1.85689e-05
8.44041e-06
8.44041e-07
3.37617e-06
8.44041e-07
1.68808e-06
8.44041e-07
8.44041e-07
2.53212e-06
2.53212e-06
4.22021e-06
4.22021e-06
8.44041e-07
3.12295e-05
5.90829e-06
5.90829e-06
1.68808e-06
1.09725e-05
8.44041e-07
5.06425e-06
7.93399e-05
1.68808e-06
8.44041e-07
4.72663e-05
1.68808e-06
6.75233e-06
6.75233e-06
8.44041e-07
6.75233e-06
8.44041e-07
8.44041e-07
8.44041e-07
5.90829e-06
2.86974e-05
8.44041e-07
8.44041e-07
3.37617e-06
1.68808e-06
8.44041e-07
4.22021e-06
2.36332e-05
8.44041e-07
1.68808e-06
8.44041e-07
8.44041e-07
1.68808e-06
2.53212e-06
7.59637e-06
8.44041e-07
8.44041e-07
8.44041e-07
4.22021e-06
1.68808e-06
3.37617e-06
1.68808e-06
5.90829e-06
3.37617e-06
5.06425e-06
9.28446e-06
9.20005e-05
8.44041e-07
1.68808e-06
6.66793e-05
1.68808e-06
1.68808e-06
1.35047e-05
8.44041e-07
1.51927e-05
2.53212e-06
1.26606e-05
5.06425e-06
4.22021e-06
7.93399e-05
1.60368e-05
2.95414e-05
2.53212e-06
8.44041e-07
3.37617e-06
3.37617e-06
2.53212e-06
1.68808e-06
5.06425e-06
5.90829e-06
3.54497e-05
2.53212e-06
1.68808e-06
2.53212e-06
1.68808e-06
8.44041e-07
1.68808e-06
8.44041e-06
8.44041e-07
8.44041e-07
2.53212e-06
5.90829e-06
8.44041e-07
0.000346901
8.44041e-07
1.85689e-05
8.44041e-07
8.44041e-07
8.44041e-07
8.44041e-07
8.44041e-07
3.37617e-06
8.44041e-07
2.53212e-06
4.22021e-06
1.68808e-06
2.53212e-06
1.68808e-06
8.44041e-07
8.44041e-07
8.44041e-07
8.44041e-07
4.22021e-06
8.44041e-07
2.53212e-06
8.44041e-07
8.44041e-07
8.44041e-07
8.44041e-07
8.44041e-07
1.68808e-06
8.44041e-06
1.01285e-05
8.44041e-07
8.44041e-07
8.44041e-07
4.47342e-05
4.22021e-06
1.68808e-06
8.44041e-07
1.68808e-06
3.37617e-06
5.90829e-06
1.68808e-06
0.000107193
1.18166e-05
0.000191597
8.44041e-07
8.44041e-07
2.86974e-05
3.37617e-06
3.37617e-06
5.57067e-05
1.68808e-06
2.53212e-06
6.75233e-06
4.97984e-05
8.44041e-07
5.90829e-06
5.90829e-06
7.51197e-05
5.06425e-06
8.44041e-07
3.37617e-06
8.44041e-07
2.27891e-05
4.22021e-06
8.44041e-07
8.44041e-07
8.44041e-07
1.68808e-06
1.51927e-05
4.22021e-06
8.44041e-07
6.49912e-05
8.44041e-07
1.77249e-05
7.59637e-06
3.20736e-05
1.68808e-06
8.44041e-07
1.68808e-06
5.06425e-06
2.1101e-05
0.000191597
1.68808e-06
6.92114e-05
5.06425e-06
4.22021e-06
8.44041e-07
1.68808e-06
1.18166e-05
8.44041e-07
1.68808e-06
8.44041e-07
6.75233e-06
1.51927e-05
5.57067e-05
4.22021e-06
8.44041e-07
8.44041e-07
8.44041e-07
8.44041e-07
1.68808e-06
1.26606e-05
8.44041e-07
8.44041e-07
6.75233e-06
8.44041e-07
8.44041e-07
5.90829e-06
1.43487e-05
1.85689e-05
4.22021e-06
8.44041e-07
2.70093e-05
1.68808e-06
1.68808e-06
3.03855e-05
1.35047e-05
1.68808e-06
1.68808e-06
8.44041e-07
8.44041e-07
1.68808e-06
8.44041e-07
8.44041e-07
8.44041e-07
8.44041e-07
1.68808e-06
3.37617e-06
8.44041e-07
1.68808e-06
8.44041e-07
8.44041e-07
3.37617e-06
8.44041e-07
8.44041e-07
2.53212e-06
8.44041e-07
4.22021e-06
4.47342e-05
2.53212e-06
2.27891e-05
1.43487e-05
2.53212e-06
9.28446e-06
8.44041e-07
8.44041e-07
4.22021e-06
4.22021e-06
2.53212e-06
7.59637e-06
8.44041e-07
8.44041e-07
8.44041e-07
4.22021e-06
0.000316516
8.44041e-07
1.9413e-05
6.75233e-06
6.58352e-05
8.44041e-07
1.68808e-05
6.75233e-06
1.68808e-06
2.53212e-06
3.37617e-06
7.59637e-06
1.01285e-05
5.06425e-06
1.68808e-06
1.85689e-05
8.44041e-07
1.85689e-05
2.53212e-06
1.68808e-06
1.68808e-06
8.44041e-07
1.68808e-05
1.68808e-06
5.06425e-06
4.22021e-06
4.22021e-06
1.68808e-06
8.44041e-07
8.44041e-07
8.44041e-07
8.44041e-07
8.44041e-07
1.68808e-06
3.37617e-06
1.68808e-06
8.44041e-07
8.44041e-07
8.44041e-07
1.68808e-06
8.44041e-07
4.22021e-06
5.06425e-06
8.44041e-07
8.44041e-07
1.77249e-05
3.37617e-06
8.44041e-07
8.44041e-07
8.44041e-07
1.68808e-06
2.53212e-06
2.53212e-06
2.53212e-06
2.53212e-06
8.44041e-07
6.75233e-06
8.44041e-07
2.53212e-06
1.68808e-06
3.37617e-06
8.44041e-07
2.53212e-06
7.51197e-05
0.000406828
3.37617e-06
8.44041e-07
8.44041e-07
8.44041e-07
5.82389e-05
5.23306e-05
3.37617e-06
0.000193285
8.44041e-07
1.68808e-06
0.000363782
6.75233e-06
7.59637e-06
2.27891e-05
0.000571416
3.37617e-06
2.53212e-06
4.22021e-06
8.44041e-07
5.31746e-05
3.62938e-05
8.44041e-06
1.26606e-05
0.000161212
1.68808e-06
1.9413e-05
8.44041e-07
8.44041e-07
2.53212e-06
2.53212e-06
3.37617e-06
8.44041e-07
1.09725e-05
1.68808e-06
1.68808e-06
1.01285e-05
1.77249e-05
5.90829e-06
2.53212e-06
1.68808e-06
9.28446e-06
8.44041e-07
3.37617e-06
4.81104e-05
8.44041e-07
8.44041e-07
8.44041e-07
5.06425e-06
9.28446e-06
3.37617e-06
8.44041e-07
5.90829e-06
8.44041e-07
8.44041e-07
8.44041e-07
8.44041e-07
8.44041e-07
8.44041e-07
8.44041e-07
8.44041e-07
1.68808e-06
1.68808e-06
8.44041e-07
2.53212e-06
8.44041e-07
5.06425e-06
2.53212e-06
8.44041e-06
8.44041e-07
1.68808e-06
8.44041e-07
4.22021e-06
1.68808e-06
0.000307231
1.68808e-06
8.44041e-07
7.59637e-06
8.44041e-07
8.44041e-07
2.53212e-06
8.44041e-07
6.75233e-06
8.44041e-07
8.44041e-07
1.68808e-06
8.44041e-07
1.68808e-06
8.44041e-07
2.53212e-06
3.37617e-06
8.44041e-07
3.37617e-06
2.53212e-06
8.44041e-07
1.26606e-05
3.37617e-06
3.37617e-06
8.44041e-07
1.68808e-06
2.53212e-06
1.26606e-05
1.09725e-05
1.01285e-05
4.22021e-06
8.44041e-07
2.53212e-06
8.44041e-07
1.26606e-05
8.44041e-07
5.06425e-06
8.44041e-07
8.44041e-07
9.28446e-06
4.22021e-06
3.88259e-05
8.44041e-07
8.44041e-07
2.53212e-06
1.68808e-06
8.44041e-07
1.68808e-06
8.44041e-07
5.90829e-05
8.44041e-06
7.59637e-06
8.44041e-07
6.75233e-06
8.44041e-07
8.44041e-07
1.68808e-06
1.68808e-06
1.68808e-06
8.44041e-07
8.44041e-07
1.09725e-05
2.53212e-06
8.44041e-07
8.44041e-07
5.90829e-06
1.09725e-05
8.44041e-07
8.44041e-07
8.44041e-07
1.68808e-06
8.44041e-07
8.44041e-07
1.68808e-06
8.44041e-06
2.1101e-05
1.68808e-06
8.44041e-07
8.44041e-07
8.44041e-07
2.27891e-05
2.53212e-06
1.68808e-06
8.44041e-07
1.68808e-06
0.000141799
8.44041e-07
8.44041e-07
4.22021e-06
8.44041e-07
8.44041e-07
8.44041e-07
8.44041e-07
8.44041e-07
8.44041e-07
8.44041e-07
1.68808e-06
8.44041e-07
8.44041e-07
4.22021e-06
5.06425e-06
9.20005e-05
8.44041e-07
4.22021e-06
8.44041e-07
1.68808e-06
1.68808e-06
5.90829e-06
2.27891e-05
7.59637e-05
5.06425e-06
0.00024224
2.53212e-06
1.68808e-05
8.44041e-07
1.43487e-05
1.68808e-06
2.19451e-05
2.53212e-06
1.43487e-05
3.54497e-05
8.44041e-07
6.66793e-05
8.44041e-07
5.90829e-06
2.0257e-05
9.11565e-05
8.44041e-07
1.51927e-05
8.44041e-07
1.68808e-06
8.44041e-07
8.44041e-07
8.44041e-07
1.68808e-06
0.000670169
5.06425e-06
5.06425e-06
6.75233e-06
0.000197506
6.0771e-05
3.37617e-06
0.00140026
1.68808e-06
3.03855e-05
8.44041e-07
8.44041e-07
1.68808e-06
2.53212e-06
8.44041e-07
1.18166e-05
8.44041e-07
8.44041e-07
1.68808e-06
8.44041e-07
3.96699e-05
8.44041e-07
1.18166e-05
1.68808e-06
8.44041e-07
8.44041e-07
8.44041e-07
8.44041e-07
8.44041e-07
8.44041e-07
3.62938e-05
8.44041e-07
2.53212e-06
1.68808e-06
9.28446e-06
8.44041e-07
0.000259121
7.59637e-06
8.44041e-07
1.35047e-05
1.68808e-06
1.68808e-06
8.44041e-07
8.44041e-07
8.44041e-06
3.37617e-06
2.53212e-06
1.18166e-05
8.44041e-07
8.44041e-07
8.44041e-07
4.22021e-06
6.75233e-05
8.44041e-07
8.44041e-07
8.44041e-07
2.53212e-06
1.68808e-06
8.44041e-07
8.44041e-07
8.44041e-07
6.75233e-06
8.44041e-07
1.68808e-06
3.37617e-06
3.88259e-05
8.44041e-07
1.68808e-06
8.44041e-07
2.53212e-06
4.22021e-06
8.44041e-07
8.44041e-07
8.44041e-07
6.75233e-06
2.86974e-05
5.23306e-05
1.18166e-05
5.90829e-06
1.68808e-06
1.68808e-06
8.44041e-07
8.44041e-06
3.37617e-06
1.68808e-06
8.44041e-07
1.68808e-06
1.43487e-05
8.44041e-06
3.54497e-05
8.44041e-07
1.68808e-06
8.44041e-07
8.44041e-07
8.44041e-07
8.44041e-07
1.68808e-06
8.44041e-07
8.44041e-07
8.44041e-07
1.68808e-06
8.44041e-07
8.44041e-07
8.44041e-07
8.44041e-07
8.44041e-07
8.44041e-06
2.53212e-06
8.44041e-07
8.44041e-07
8.44041e-07
1.68808e-06
8.44041e-07
8.44041e-07
8.44041e-07
2.53212e-06
1.68808e-06
8.44041e-07
2.53212e-06
8.44041e-07
8.44041e-07
8.44041e-07
1.68808e-06
8.44041e-07
4.22021e-06
8.44041e-07
8.44041e-07
8.44041e-07
8.44041e-07
8.44041e-07
8.44041e-07
1.68808e-06
8.44041e-07
2.53212e-06
3.37617e-06
4.22021e-06
1.43487e-05
3.37617e-06
8.44041e-07
2.53212e-05
1.68808e-06
1.68808e-06
8.44041e-07
8.44041e-07
6.75233e-06
1.68808e-06
9.28446e-06
2.53212e-06
8.44041e-07
6.75233e-06
7.59637e-06
8.44041e-07
8.44041e-07
8.44041e-07
1.68808e-06
8.44041e-07
6.75233e-06
8.44041e-07
1.68808e-06
0.000761325
5.82389e-05
0.000331708
9.28446e-06
8.44041e-07
8.44041e-07
4.22021e-06
3.37617e-06
8.44041e-06
1.09725e-05
9.28446e-06
1.68808e-06
0.000124074
0.000113946
2.53212e-06
2.36332e-05
2.53212e-06
2.0257e-05
3.37617e-06
3.37617e-06
8.44041e-07
2.36332e-05
1.68808e-06
7.59637e-06
1.68808e-06
1.68808e-06
4.47342e-05
5.90829e-06
5.90829e-06
8.44041e-07
1.26606e-05
5.06425e-06
8.44041e-07
1.68808e-06
8.44041e-07
1.68808e-06
8.44041e-07
3.37617e-06
2.0257e-05
8.44041e-07
2.53212e-06
8.44041e-07
1.26606e-05
4.22021e-06
1.68808e-06
2.95414e-05
8.44041e-07
4.22021e-06
1.68808e-06
2.53212e-06
5.06425e-06
1.68808e-06
8.44041e-07
6.75233e-06
9.28446e-06
8.44041e-07
3.37617e-06
8.44041e-07
1.68808e-06
2.53212e-06
8.44041e-07
5.90829e-06
2.53212e-06
8.44041e-07
8.44041e-07
0.000109725
1.68808e-06
8.44041e-07
1.68808e-05
3.37617e-06
8.44041e-07
8.44041e-07
8.44041e-07
1.35047e-05
3.46057e-05
5.90829e-06
4.64223e-05
8.44041e-07
5.90829e-06
7.59637e-06
4.22021e-06
4.22021e-06
1.68808e-06
8.44041e-07
1.68808e-06
1.26606e-05
5.90829e-06
1.68808e-06
1.18166e-05
5.31746e-05
3.37617e-06
0.000248992
5.06425e-06
2.70093e-05
8.44041e-07
5.90829e-06
3.37617e-06
3.03855e-05
1.68808e-06
0.000664261
8.44041e-07
0.000292038
8.44041e-07
2.53212e-06
3.37617e-05
0.00052415
0.00169146
1.68808e-06
3.37617e-06
2.1101e-05
1.18166e-05
7.59637e-06
4.1358e-05
8.44041e-07
6.83674e-05
6.75233e-06
1.43487e-05
2.53212e-06
4.22021e-06
8.44041e-07
5.06425e-06
3.37617e-06
8.44041e-07
0.000397544
8.44041e-07
7.00554e-05
8.44041e-07
8.44041e-06
1.68808e-05
1.68808e-06
7.59637e-06
8.44041e-07
2.27891e-05
0.000331708
8.44041e-07
1.26606e-05
2.53212e-06
2.86974e-05
8.44041e-07
2.53212e-06
1.68808e-05
4.22021e-06
0.000167964
8.44041e-07
8.44041e-07
0.000627967
4.22021e-06
8.44041e-07
[truncated: 31,047 more rows]
