# Supplementary material for: HLA class I haplotype diversity is consistent with selection for frequent existing haplotypes
Source: PLoS Comput Biol. 2017 Aug 28;13(8):e1005693. doi: 10.1371/journal.pcbi.1005693 (PMC5590998; doi:10.1371/journal.pcbi.1005693)
Supplement: S2 Appendix — (ZIP) [file pcbi.1005693.s006.zip › AFA.xlsx]

## Sheet: Sheet1
2.73054e-06
2.73054e-06
2.73054e-06
1.09222e-05
6.28024e-05
2.73054e-06
1.09222e-05
5.46108e-06
8.19162e-06
1.36527e-05
5.46108e-06
1.36527e-05
1.91138e-05
2.73054e-06
5.46108e-06
2.73054e-06
2.73054e-06
2.73054e-06
2.73054e-06
2.73054e-06
1.63832e-05
2.73054e-06
2.73054e-06
1.09222e-05
2.73054e-06
2.73054e-06
5.46108e-05
2.73054e-06
2.73054e-06
1.36527e-05
1.09222e-05
5.46108e-06
8.19162e-06
2.73054e-06
8.19162e-06
4.09581e-05
2.73054e-06
1.63832e-05
0.000166563
5.46108e-06
0.000357701
1.09222e-05
5.46108e-06
2.73054e-06
0.000139258
2.73054e-06
3.27665e-05
8.19162e-06
1.09222e-05
0.000109222
5.46108e-06
2.73054e-06
0.000131066
1.36527e-05
4.64192e-05
5.46108e-06
3.5497e-05
0.000172024
8.19162e-06
2.73054e-06
2.73054e-06
5.73413e-05
5.46108e-06
2.73054e-06
2.73054e-06
2.73054e-06
2.73054e-05
2.73054e-06
2.18443e-05
8.19162e-06
3.5497e-05
9.82994e-05
1.36527e-05
2.73054e-06
2.73054e-06
7.0994e-05
5.46108e-06
5.46108e-06
8.19162e-06
1.36527e-05
2.73054e-06
8.19162e-06
3.27665e-05
5.46108e-06
5.46108e-06
1.63832e-05
1.09222e-05
2.73054e-06
2.73054e-06
2.73054e-06
9.01078e-05
2.18443e-05
1.63832e-05
2.73054e-06
2.73054e-06
8.19162e-06
4.09581e-05
2.73054e-06
2.73054e-06
2.73054e-06
2.73054e-06
2.73054e-06
2.73054e-06
2.73054e-06
2.73054e-06
2.18443e-05
1.09222e-05
1.36527e-05
5.46108e-06
2.73054e-06
5.46108e-06
2.73054e-06
5.46108e-06
2.73054e-06
1.36527e-05
2.73054e-06
8.19162e-06
8.19162e-06
3.00359e-05
7.0994e-05
8.19162e-06
2.73054e-06
1.36527e-05
0.000169293
1.09222e-05
7.91856e-05
2.18443e-05
5.73413e-05
2.73054e-06
0.000172024
6.55329e-05
2.73054e-06
8.19162e-06
6.28024e-05
1.91138e-05
5.18802e-05
3.00359e-05
3.00359e-05
1.09222e-05
2.73054e-06
8.19162e-06
0.000158371
5.46108e-05
1.36527e-05
1.63832e-05
1.09222e-05
5.46108e-06
9.55689e-05
1.63832e-05
5.46108e-06
4.36886e-05
2.73054e-06
2.73054e-06
1.91138e-05
2.18443e-05
2.73054e-06
1.09222e-05
2.45749e-05
2.73054e-06
5.46108e-06
1.09222e-05
1.36527e-05
0.000109222
8.19162e-06
1.09222e-05
4.64192e-05
2.73054e-06
1.91138e-05
2.73054e-06
8.19162e-06
5.46108e-06
4.64192e-05
2.73054e-06
1.36527e-05
1.09222e-05
6.82635e-05
2.73054e-06
2.73054e-06
5.46108e-05
2.73054e-05
2.73054e-06
1.91138e-05
2.73054e-06
5.46108e-06
2.73054e-06
1.09222e-05
1.36527e-05
2.73054e-05
8.19162e-05
5.46108e-05
2.73054e-06
2.73054e-06
2.73054e-06
0.000210252
3.27665e-05
0.000412311
2.18443e-05
0.000311281
4.09581e-05
2.73054e-06
8.46467e-05
5.46108e-06
4.36886e-05
1.91138e-05
2.73054e-06
2.73054e-06
1.36527e-05
2.73054e-06
2.73054e-06
2.73054e-06
5.46108e-06
2.73054e-06
2.73054e-06
3.00359e-05
1.09222e-05
5.46108e-06
2.45749e-05
0.000158371
2.73054e-06
2.73054e-05
5.73413e-05
2.73054e-06
2.73054e-06
5.46108e-06
2.73054e-06
5.46108e-06
5.46108e-06
2.73054e-06
0.000106491
5.73413e-05
2.73054e-06
2.73054e-06
2.73054e-06
5.46108e-06
2.73054e-06
5.46108e-06
5.46108e-06
5.46108e-06
2.73054e-06
2.73054e-06
0.000338587
2.45749e-05
7.37246e-05
4.91497e-05
4.36886e-05
2.73054e-06
5.46108e-06
1.36527e-05
2.73054e-06
9.01078e-05
0.000133796
4.36886e-05
2.73054e-06
2.18443e-05
4.91497e-05
1.09222e-05
8.73773e-05
0.000210252
5.46108e-06
4.09581e-05
5.46108e-06
2.73054e-06
0.000185677
2.73054e-06
7.37246e-05
5.46108e-06
1.36527e-05
7.91856e-05
8.19162e-06
2.73054e-06
2.73054e-06
7.0994e-05
2.73054e-06
2.73054e-06
2.73054e-06
2.73054e-06
2.73054e-06
5.46108e-06
0.000330395
1.91138e-05
8.19162e-06
2.73054e-06
2.73054e-06
5.46108e-06
8.19162e-06
2.73054e-06
8.19162e-06
5.46108e-06
5.46108e-06
2.73054e-06
5.46108e-06
1.36527e-05
2.73054e-06
2.73054e-06
8.19162e-06
2.73054e-06
2.73054e-06
2.73054e-06
2.73054e-06
5.18802e-05
2.73054e-06
2.73054e-06
0.000401389
2.18443e-05
1.36527e-05
3.27665e-05
1.36527e-05
2.73054e-06
0.000144719
2.73054e-06
2.73054e-06
2.73054e-06
2.73054e-06
2.73054e-06
5.46108e-06
2.73054e-06
2.73054e-06
2.73054e-06
2.45749e-05
1.36527e-05
8.46467e-05
0.000229365
8.19162e-06
7.0994e-05
0.00010376
0.000461461
2.73054e-06
1.91138e-05
7.0994e-05
0.000114683
2.73054e-06
0.000267593
0.000147449
8.19162e-06
2.73054e-06
2.73054e-06
1.09222e-05
1.63832e-05
1.63832e-05
0.000182946
3.82276e-05
0.000286707
2.73054e-06
5.46108e-06
2.73054e-06
0.000324934
5.46108e-06
2.73054e-06
2.73054e-06
2.73054e-06
2.73054e-06
5.46108e-06
2.73054e-06
2.73054e-06
2.73054e-06
2.73054e-06
2.73054e-06
2.73054e-06
2.73054e-06
2.73054e-06
2.18443e-05
1.36527e-05
2.73054e-06
0.000218443
5.46108e-06
3.00359e-05
1.91138e-05
2.73054e-06
1.63832e-05
2.73054e-06
7.64551e-05
2.73054e-06
8.19162e-06
2.73054e-06
0.000215713
3.5497e-05
3.82276e-05
2.73054e-06
5.46108e-06
1.36527e-05
2.73054e-06
2.73054e-06
1.91138e-05
5.46108e-06
2.73054e-06
2.73054e-06
8.19162e-06
8.19162e-06
2.73054e-06
0.000114683
5.46108e-06
2.18443e-05
2.73054e-06
2.73054e-06
2.73054e-06
2.73054e-06
2.73054e-06
8.19162e-06
5.46108e-06
2.73054e-06
1.91138e-05
8.19162e-06
2.73054e-06
2.73054e-06
0.000215713
2.73054e-06
2.73054e-06
8.19162e-06
2.73054e-06
8.19162e-06
5.46108e-06
2.73054e-06
1.91138e-05
2.73054e-06
2.73054e-06
8.19162e-06
2.73054e-06
2.73054e-06
0.000136527
1.09222e-05
6.00719e-05
2.73054e-06
6.00719e-05
7.91856e-05
2.73054e-06
8.19162e-06
2.73054e-06
1.09222e-05
0.000739976
5.46108e-06
8.19162e-06
2.73054e-06
5.46108e-06
2.73054e-06
0.00035497
8.73773e-05
2.73054e-06
2.73054e-06
3.82276e-05
3.00359e-05
1.36527e-05
9.55689e-05
2.45749e-05
2.73054e-06
1.09222e-05
2.73054e-06
5.18802e-05
0.000477844
2.73054e-06
5.46108e-06
6.28024e-05
1.09222e-05
8.19162e-06
5.46108e-06
5.46108e-06
2.73054e-06
5.46108e-06
8.19162e-06
2.73054e-06
2.73054e-06
1.09222e-05
2.45749e-05
1.09222e-05
1.36527e-05
5.46108e-06
2.73054e-06
0.000199329
2.73054e-06
4.36886e-05
1.63832e-05
2.73054e-06
2.73054e-06
1.36527e-05
2.73054e-06
5.46108e-06
0.000133796
1.91138e-05
2.73054e-06
2.73054e-06
2.73054e-06
2.73054e-06
2.73054e-06
2.73054e-06
8.19162e-06
2.18443e-05
8.19162e-06
2.73054e-06
5.46108e-06
2.73054e-06
2.73054e-06
0.000166563
5.46108e-06
8.19162e-06
3.00359e-05
8.19162e-06
5.46108e-06
9.01078e-05
7.0994e-05
5.46108e-06
6.55329e-05
5.46108e-06
5.46108e-06
2.73054e-06
0.0021462
0.000458731
4.36886e-05
5.46108e-06
3.00359e-05
6.28024e-05
2.73054e-06
5.46108e-06
1.09222e-05
5.46108e-06
2.45749e-05
2.73054e-06
2.73054e-06
0.000344048
2.73054e-06
1.36527e-05
2.73054e-05
6.28024e-05
5.46108e-05
1.09222e-05
2.18443e-05
6.00719e-05
2.73054e-06
2.73054e-06
2.18443e-05
2.73054e-06
2.73054e-06
1.91138e-05
2.73054e-06
2.73054e-06
5.46108e-06
2.73054e-06
2.73054e-06
5.46108e-06
8.19162e-06
2.73054e-06
1.91138e-05
5.46108e-06
0.000466922
3.82276e-05
2.73054e-06
4.09581e-05
0.0121482
2.45749e-05
5.18802e-05
2.73054e-06
2.73054e-06
0.000311281
1.63832e-05
5.46108e-06
0.000434156
2.73054e-06
5.46108e-06
2.73054e-06
5.46108e-06
3.27665e-05
0.000494228
3.27665e-05
0.000133796
8.19162e-06
1.91138e-05
6.82635e-05
1.36527e-05
2.45749e-05
2.73054e-06
0.000333126
8.19162e-06
7.37246e-05
2.18443e-05
2.73054e-06
8.46467e-05
1.09222e-05
0.000330395
2.73054e-06
3.27665e-05
5.46108e-06
5.18802e-05
0.000431425
0.000185677
2.73054e-06
5.46108e-06
5.46108e-06
2.73054e-06
2.73054e-06
0.000813701
8.19162e-06
1.63832e-05
8.19162e-06
2.73054e-06
2.73054e-06
1.09222e-05
2.18443e-05
5.46108e-06
1.36527e-05
6.28024e-05
2.73054e-06
2.73054e-06
8.19162e-06
0.000226635
1.09222e-05
2.73054e-06
5.46108e-06
8.19162e-06
5.46108e-06
5.46108e-06
1.09222e-05
8.19162e-06
5.46108e-06
2.73054e-06
1.63832e-05
2.73054e-06
8.19162e-06
2.73054e-06
5.46108e-06
0.000120144
2.73054e-06
2.73054e-05
2.73054e-06
5.46108e-06
2.73054e-06
2.73054e-06
2.73054e-06
2.73054e-06
2.73054e-06
2.73054e-06
8.19162e-06
2.73054e-06
2.73054e-06
0.00020206
1.09222e-05
2.73054e-06
1.63832e-05
6.00719e-05
5.46108e-06
2.45749e-05
5.46108e-06
2.73054e-06
2.73054e-06
8.19162e-06
8.19162e-05
1.91138e-05
0.000120144
2.73054e-06
8.73773e-05
2.73054e-06
8.19162e-06
2.73054e-06
2.73054e-06
3.5497e-05
2.73054e-06
2.73054e-06
1.09222e-05
5.46108e-06
2.73054e-06
2.73054e-06
2.73054e-06
2.73054e-06
2.73054e-06
2.18443e-05
3.5497e-05
2.73054e-06
2.73054e-06
2.73054e-06
2.73054e-06
2.73054e-06
2.73054e-06
2.73054e-06
1.36527e-05
8.19162e-06
0.000256671
5.46108e-06
2.73054e-06
0.000625294
5.46108e-06
2.18443e-05
2.73054e-06
2.73054e-06
4.36886e-05
5.46108e-06
5.46108e-06
5.46108e-06
5.46108e-06
0.00080824
8.19162e-06
2.73054e-06
2.73054e-06
8.19162e-06
2.73054e-06
2.73054e-06
2.73054e-06
8.19162e-06
2.73054e-06
8.19162e-06
2.73054e-06
8.19162e-06
2.73054e-06
1.36527e-05
5.46108e-06
0.00020206
2.73054e-06
0.000210252
2.73054e-06
4.91497e-05
2.45749e-05
8.19162e-06
0.000210252
1.36527e-05
5.46108e-06
6.55329e-05
2.73054e-06
2.45749e-05
5.46108e-06
3.5497e-05
5.46108e-06
1.09222e-05
1.63832e-05
2.73054e-06
0.000158371
2.73054e-06
2.18443e-05
1.09222e-05
5.46108e-06
8.19162e-06
1.36527e-05
9.01078e-05
2.45749e-05
0.000147449
2.73054e-06
0.00180762
8.19162e-06
1.36527e-05
8.19162e-06
2.73054e-06
2.73054e-06
2.73054e-06
2.73054e-06
2.73054e-06
2.73054e-06
2.45749e-05
8.19162e-06
5.46108e-06
2.73054e-06
2.73054e-06
1.36527e-05
2.73054e-06
2.73054e-06
2.45749e-05
2.73054e-06
8.19162e-06
2.73054e-06
8.19162e-06
2.73054e-06
2.73054e-06
2.73054e-06
1.36527e-05
2.73054e-06
1.09222e-05
1.09222e-05
0.000207521
1.91138e-05
5.46108e-06
4.36886e-05
2.73054e-06
2.73054e-06
5.46108e-06
2.73054e-06
2.73054e-06
8.19162e-06
1.09222e-05
8.19162e-06
8.19162e-06
2.73054e-06
0.000180216
2.73054e-06
2.73054e-06
2.73054e-06
5.46108e-05
7.64551e-05
1.63832e-05
1.91138e-05
1.63832e-05
2.73054e-06
1.63832e-05
2.73054e-06
2.73054e-06
7.64551e-05
2.73054e-06
2.73054e-06
5.46108e-06
9.82994e-05
2.73054e-06
2.73054e-06
1.09222e-05
0.00010103
0.00010103
4.64192e-05
1.09222e-05
1.63832e-05
2.73054e-06
5.46108e-06
2.73054e-06
1.09222e-05
2.73054e-06
2.18443e-05
8.19162e-06
8.19162e-06
2.73054e-06
2.73054e-06
2.73054e-06
0.000573413
5.46108e-06
5.46108e-06
2.73054e-06
2.73054e-06
7.64551e-05
4.09581e-05
1.36527e-05
5.46108e-06
5.46108e-06
5.46108e-06
4.09581e-05
5.46108e-06
5.46108e-06
2.73054e-06
1.63832e-05
2.73054e-06
2.73054e-06
2.73054e-06
5.46108e-06
2.73054e-06
0.000141988
2.73054e-06
2.18443e-05
1.36527e-05
2.73054e-06
2.73054e-06
2.73054e-06
2.73054e-06
2.73054e-06
8.19162e-06
2.73054e-06
1.91138e-05
2.73054e-06
2.18443e-05
2.73054e-06
2.73054e-06
2.73054e-05
5.46108e-06
1.09222e-05
5.46108e-06
0.000106491
4.36886e-05
2.73054e-06
5.46108e-06
1.36527e-05
1.09222e-05
2.73054e-06
5.46108e-06
5.46108e-06
4.09581e-05
2.73054e-06
2.73054e-06
2.73054e-06
2.73054e-06
2.73054e-06
8.19162e-06
2.73054e-06
2.73054e-06
8.19162e-06
4.09581e-05
2.73054e-06
2.73054e-06
2.73054e-06
2.73054e-06
2.73054e-06
5.73413e-05
2.73054e-06
2.73054e-06
2.73054e-06
2.73054e-06
5.46108e-06
2.73054e-06
2.73054e-06
2.73054e-06
8.19162e-06
8.46467e-05
1.09222e-05
4.91497e-05
3.00359e-05
4.09581e-05
5.46108e-06
5.46108e-06
0.000128335
3.27665e-05
2.73054e-06
5.73413e-05
2.73054e-06
2.73054e-06
2.73054e-06
2.73054e-06
1.09222e-05
2.73054e-06
8.73773e-05
2.73054e-06
2.73054e-06
2.73054e-06
2.73054e-06
2.73054e-06
8.19162e-06
0.000166563
2.73054e-06
8.19162e-06
8.19162e-06
2.73054e-06
2.73054e-06
5.46108e-06
5.46108e-06
2.73054e-06
2.73054e-06
2.73054e-06
2.73054e-06
2.73054e-06
2.73054e-06
5.46108e-06
8.19162e-06
2.73054e-06
2.73054e-06
4.64192e-05
5.46108e-06
5.46108e-06
8.19162e-06
2.73054e-06
0.000120144
2.73054e-05
0.000161102
2.73054e-06
2.73054e-06
3.00359e-05
2.73054e-06
2.73054e-06
1.63832e-05
2.45749e-05
8.19162e-06
2.73054e-06
5.73413e-05
5.46108e-06
2.73054e-06
2.73054e-06
9.55689e-05
8.19162e-06
2.73054e-06
2.73054e-06
4.09581e-05
2.73054e-06
2.73054e-06
2.73054e-06
2.73054e-06
2.73054e-06
2.73054e-06
3.27665e-05
0.000114683
2.73054e-06
7.64551e-05
2.73054e-06
2.73054e-06
2.73054e-06
5.46108e-06
2.18443e-05
0.000207521
7.91856e-05
2.73054e-06
1.36527e-05
1.36527e-05
1.91138e-05
4.09581e-05
5.46108e-06
5.18802e-05
2.73054e-06
2.73054e-06
2.73054e-06
2.73054e-06
1.09222e-05
5.46108e-06
5.46108e-06
1.36527e-05
2.45749e-05
2.73054e-06
8.19162e-06
2.73054e-06
2.73054e-05
2.73054e-06
2.73054e-06
2.73054e-06
2.73054e-06
8.19162e-06
2.73054e-06
2.73054e-06
2.73054e-06
2.73054e-06
2.73054e-06
2.73054e-06
1.09222e-05
5.46108e-06
3.00359e-05
1.63832e-05
2.73054e-06
6.55329e-05
5.46108e-06
2.73054e-06
2.73054e-06
7.0994e-05
1.09222e-05
1.91138e-05
2.73054e-06
5.46108e-06
5.46108e-06
1.36527e-05
8.19162e-06
8.19162e-06
5.46108e-06
2.73054e-06
2.73054e-06
2.73054e-06
2.73054e-06
8.19162e-06
8.19162e-06
1.09222e-05
0.000316743
2.73054e-05
1.63832e-05
0.00010103
5.46108e-06
5.46108e-06
1.36527e-05
2.73054e-06
5.46108e-06
8.19162e-06
2.73054e-06
1.63832e-05
2.73054e-06
3.27665e-05
2.18443e-05
1.36527e-05
8.19162e-06
1.09222e-05
1.09222e-05
2.73054e-06
2.73054e-06
8.19162e-06
2.73054e-06
2.73054e-06
5.46108e-06
2.73054e-06
2.73054e-06
5.46108e-06
2.73054e-06
2.73054e-06
2.73054e-06
8.19162e-06
2.73054e-06
7.0994e-05
0.000379545
1.09222e-05
7.91856e-05
6.28024e-05
5.73413e-05
2.73054e-06
0.000477844
2.73054e-06
3.00359e-05
5.73413e-05
8.19162e-06
0.000431425
1.09222e-05
5.46108e-06
5.46108e-05
8.19162e-06
6.00719e-05
1.91138e-05
1.09222e-05
1.36527e-05
2.73054e-06
2.73054e-06
2.73054e-06
9.55689e-05
2.73054e-06
1.09222e-05
2.73054e-06
2.73054e-06
2.73054e-06
8.19162e-06
2.73054e-06
5.46108e-06
5.46108e-06
2.18443e-05
5.46108e-06
2.73054e-06
2.73054e-06
2.73054e-06
2.73054e-06
2.73054e-06
2.73054e-06
2.73054e-06
8.19162e-06
5.46108e-06
1.09222e-05
2.73054e-06
2.73054e-06
0.000262132
5.46108e-06
8.19162e-06
2.73054e-06
2.73054e-06
5.46108e-06
2.73054e-06
2.73054e-06
5.46108e-06
5.46108e-06
2.73054e-06
2.73054e-06
5.46108e-06
2.73054e-06
1.36527e-05
5.46108e-06
8.19162e-06
2.73054e-06
5.46108e-06
2.73054e-06
2.73054e-06
2.73054e-06
8.19162e-06
2.73054e-06
2.73054e-06
5.46108e-06
2.18443e-05
2.73054e-06
2.73054e-06
2.73054e-06
2.73054e-06
2.73054e-06
2.73054e-06
8.19162e-06
8.19162e-06
2.73054e-06
2.73054e-06
2.73054e-06
2.73054e-06
8.19162e-06
2.73054e-06
2.73054e-06
2.73054e-06
0.000163832
2.73054e-06
2.73054e-06
2.18443e-05
2.73054e-06
5.46108e-06
2.73054e-06
1.91138e-05
9.28383e-05
5.46108e-06
2.73054e-06
2.73054e-06
0.00030309
2.73054e-06
2.45749e-05
2.73054e-06
2.73054e-06
5.46108e-06
1.36527e-05
5.46108e-06
6.55329e-05
2.73054e-06
2.73054e-06
5.46108e-06
9.28383e-05
1.09222e-05
1.63832e-05
0.000685365
2.73054e-06
2.73054e-06
2.73054e-06
0.000199329
2.73054e-05
5.46108e-06
8.19162e-06
2.73054e-06
0.00128062
1.91138e-05
5.46108e-06
5.46108e-06
2.73054e-06
2.73054e-06
1.09222e-05
1.36527e-05
2.73054e-06
2.73054e-06
2.73054e-06
1.36527e-05
5.46108e-06
2.73054e-06
0.000243018
5.46108e-06
8.19162e-06
2.73054e-06
2.73054e-06
5.46108e-06
1.09222e-05
5.46108e-06
4.91497e-05
2.73054e-06
2.73054e-06
5.46108e-06
2.73054e-05
5.46108e-06
1.09222e-05
1.09222e-05
4.64192e-05
5.46108e-06
2.73054e-06
2.73054e-06
2.73054e-06
2.73054e-06
5.46108e-06
2.73054e-06
1.63832e-05
2.73054e-06
8.19162e-06
2.73054e-06
2.73054e-06
2.73054e-06
1.09222e-05
2.73054e-06
2.73054e-06
2.73054e-06
2.73054e-06
5.46108e-06
1.91138e-05
2.73054e-06
2.73054e-06
5.46108e-06
2.73054e-06
2.73054e-06
2.73054e-06
2.73054e-06
5.46108e-06
5.46108e-06
2.73054e-06
2.73054e-06
5.46108e-06
2.73054e-06
2.73054e-06
1.09222e-05
2.73054e-06
2.73054e-06
2.73054e-06
2.73054e-06
2.73054e-06
2.73054e-06
2.73054e-06
2.73054e-06
2.73054e-06
2.73054e-06
1.63832e-05
2.73054e-06
2.73054e-06
5.46108e-06
8.19162e-06
3.5497e-05
2.73054e-06
2.73054e-06
2.73054e-06
1.63832e-05
2.73054e-06
1.09222e-05
2.73054e-06
2.73054e-06
2.73054e-06
2.18443e-05
2.73054e-06
2.73054e-06
8.19162e-06
2.73054e-06
2.73054e-06
0.000857389
6.28024e-05
0.000270323
5.46108e-06
1.09222e-05
1.63832e-05
2.73054e-06
0.000131066
0.000210252
2.73054e-06
5.46108e-06
1.91138e-05
2.73054e-06
8.19162e-06
8.19162e-06
2.73054e-05
5.46108e-06
2.73054e-06
2.73054e-06
5.46108e-06
9.28383e-05
1.09222e-05
1.36527e-05
2.73054e-06
0.00010103
1.36527e-05
2.73054e-06
2.73054e-06
5.46108e-06
2.73054e-06
2.73054e-06
2.73054e-06
5.46108e-06
2.73054e-06
2.45749e-05
2.73054e-06
5.46108e-06
5.46108e-06
5.46108e-06
5.46108e-06
8.19162e-06
2.73054e-06
2.73054e-06
2.73054e-06
2.73054e-06
2.18443e-05
2.73054e-06
2.73054e-06
5.46108e-06
5.46108e-06
8.19162e-06
2.73054e-06
5.46108e-06
8.19162e-06
8.19162e-06
2.73054e-06
8.19162e-06
8.19162e-06
5.46108e-06
5.46108e-06
0.000139258
8.19162e-06
5.46108e-06
2.73054e-06
2.73054e-06
8.19162e-06
4.36886e-05
5.46108e-06
6.55329e-05
2.73054e-06
1.09222e-05
8.19162e-06
2.73054e-06
2.73054e-06
2.73054e-06
1.36527e-05
8.19162e-06
1.09222e-05
2.73054e-06
0.000106491
1.09222e-05
2.73054e-06
5.46108e-06
2.73054e-06
1.09222e-05
1.09222e-05
0.000726323
2.73054e-06
0.00035224
2.73054e-06
5.46108e-06
5.73413e-05
0.000521533
0.00205064
1.09222e-05
2.73054e-06
4.64192e-05
2.73054e-06
2.73054e-06
1.36527e-05
1.09222e-05
9.55689e-05
2.73054e-06
1.09222e-05
2.73054e-06
8.19162e-06
1.09222e-05
1.63832e-05
0.000699018
0.000144719
2.73054e-06
2.73054e-06
5.46108e-06
1.36527e-05
2.18443e-05
0.000376814
1.63832e-05
8.19162e-06
5.46108e-06
5.46108e-06
0.00015291
2.73054e-06
5.46108e-06
0.00080824
1.09222e-05
2.73054e-06
2.73054e-06
2.73054e-06
1.63832e-05
8.19162e-06
8.19162e-05
2.73054e-06
2.73054e-06
8.19162e-06
2.73054e-06
0.000483305
2.73054e-06
2.73054e-06
8.19162e-06
2.73054e-06
2.73054e-06
3.27665e-05
2.73054e-06
0.000322204
1.09222e-05
1.09222e-05
2.73054e-06
3.82276e-05
5.46108e-06
2.73054e-06
2.73054e-06
5.46108e-06
3.27665e-05
0.000120144
0.00015018
2.73054e-06
2.73054e-05
0.000264862
5.46108e-06
5.46108e-06
2.73054e-06
2.73054e-06
5.46108e-06
1.09222e-05
2.73054e-06
4.91497e-05
5.46108e-06
0.00035497
1.09222e-05
5.46108e-06
1.09222e-05
0.000191138
5.46108e-06
2.73054e-06
0.000193868
2.73054e-06
2.73054e-06
8.19162e-06
2.73054e-06
2.73054e-06
5.46108e-06
2.73054e-06
5.46108e-06
2.73054e-06
2.45749e-05
8.19162e-06
2.73054e-06
4.64192e-05
2.18443e-05
6.00719e-05
1.36527e-05
2.73054e-06
4.09581e-05
4.09581e-05
2.73054e-06
8.19162e-06
0.000267593
2.73054e-06
1.09222e-05
1.09222e-05
2.73054e-06
0.000163832
2.73054e-06
8.19162e-06
2.45749e-05
1.09222e-05
5.46108e-06
1.36527e-05
5.46108e-06
3.82276e-05
8.19162e-06
2.73054e-06
2.73054e-06
5.46108e-06
2.73054e-06
5.46108e-06
1.09222e-05
5.46108e-06
8.19162e-06
2.73054e-06
2.73054e-06
2.73054e-06
6.55329e-05
2.73054e-06
5.46108e-06
2.73054e-06
8.19162e-06
8.19162e-06
8.19162e-06
8.19162e-06
2.73054e-06
1.09222e-05
5.46108e-06
2.73054e-06
0.000745437
2.73054e-06
2.73054e-06
1.63832e-05
2.73054e-06
2.73054e-06
1.63832e-05
3.27665e-05
8.19162e-06
2.73054e-06
5.46108e-06
5.46108e-06
2.18443e-05
5.46108e-06
1.09222e-05
5.46108e-06
2.73054e-06
5.46108e-06
2.73054e-06
2.73054e-06
8.19162e-06
5.46108e-06
2.73054e-06
1.09222e-05
1.63832e-05
2.73054e-06
8.19162e-06
2.73054e-05
2.73054e-06
2.73054e-06
2.73054e-06
2.73054e-06
2.73054e-06
2.73054e-06
3.27665e-05
2.73054e-06
8.19162e-06
0.000958419
0.000114683
1.36527e-05
8.19162e-06
1.09222e-05
2.73054e-06
4.36886e-05
3.00359e-05
5.46108e-06
1.91138e-05
5.46108e-06
5.46108e-06
2.73054e-06
1.63832e-05
3.00359e-05
0.000141988
2.73054e-06
4.91497e-05
9.55689e-05
8.19162e-06
0.000248479
1.09222e-05
5.46108e-06
9.01078e-05
0.000147449
5.46108e-06
0.000537916
1.09222e-05
2.73054e-05
2.73054e-06
1.63832e-05
5.46108e-06
2.73054e-06
0.000969342
2.73054e-06
2.45749e-05
0.000191138
2.45749e-05
0.000294898
2.73054e-06
2.73054e-06
3.82276e-05
8.19162e-06
2.18443e-05
1.36527e-05
2.73054e-06
8.19162e-06
2.73054e-06
2.73054e-06
5.46108e-06
8.19162e-06
2.73054e-06
3.5497e-05
2.73054e-06
2.73054e-06
2.73054e-06
1.36527e-05
2.73054e-06
2.73054e-06
0.000117413
2.73054e-06
2.73054e-06
5.46108e-06
0.000346779
2.73054e-06
5.46108e-06
5.46108e-06
8.19162e-06
4.36886e-05
2.18443e-05
1.91138e-05
2.73054e-05
7.0994e-05
5.46108e-06
4.09581e-05
5.46108e-06
1.09222e-05
5.46108e-06
1.63832e-05
1.36527e-05
3.00359e-05
1.09222e-05
1.09222e-05
5.46108e-06
6.00719e-05
2.73054e-06
8.19162e-06
0.000109222
5.18802e-05
2.73054e-06
1.63832e-05
2.73054e-06
2.18443e-05
5.46108e-06
5.46108e-06
2.73054e-06
5.46108e-06
5.46108e-06
0.000666252
2.73054e-06
8.19162e-06
5.46108e-06
0.00238376
2.73054e-06
2.73054e-06
2.73054e-05
2.73054e-06
0.000223904
8.19162e-06
5.46108e-06
5.46108e-06
2.73054e-06
2.73054e-06
3.00359e-05
1.63832e-05
1.63832e-05
2.73054e-06
2.73054e-06
5.46108e-06
2.73054e-06
2.73054e-06
2.73054e-06
5.46108e-05
0.0005543
2.73054e-06
5.46108e-06
8.19162e-06
6.00719e-05
1.09222e-05
4.36886e-05
5.46108e-06
8.19162e-06
1.36527e-05
5.46108e-06
2.73054e-06
1.91138e-05
5.46108e-06
2.73054e-06
5.46108e-06
2.18443e-05
2.73054e-06
2.73054e-06
2.45749e-05
2.18443e-05
8.19162e-06
2.73054e-06
2.73054e-06
2.73054e-06
2.73054e-06
8.19162e-06
5.46108e-06
0.00035224
3.00359e-05
5.46108e-06
5.18802e-05
2.73054e-06
2.73054e-06
3.5497e-05
0.000499689
0.000644407
1.91138e-05
5.46108e-06
1.36527e-05
5.46108e-06
0.000398659
1.63832e-05
0.000518802
2.73054e-06
1.91138e-05
8.19162e-06
0.00010103
6.82635e-05
7.91856e-05
5.46108e-06
2.73054e-06
8.19162e-06
2.73054e-06
5.46108e-06
2.73054e-06
7.0994e-05
2.73054e-06
0.00202606
5.46108e-06
2.18443e-05
2.73054e-06
0.000106491
0.000428695
5.46108e-06
2.73054e-06
5.46108e-06
2.73054e-06
5.46108e-06
2.73054e-06
5.46108e-06
2.18443e-05
4.36886e-05
5.46108e-06
5.46108e-06
2.73054e-06
8.19162e-06
2.73054e-06
5.46108e-06
5.46108e-06
5.46108e-06
2.73054e-06
1.09222e-05
5.46108e-06
5.46108e-06
1.36527e-05
2.73054e-06
1.09222e-05
5.46108e-06
1.63832e-05
1.36527e-05
2.73054e-06
5.46108e-06
2.73054e-06
2.73054e-06
2.45749e-05
1.09222e-05
8.19162e-06
3.00359e-05
8.19162e-06
1.91138e-05
2.73054e-06
1.36527e-05
5.46108e-06
2.73054e-06
2.73054e-06
5.46108e-06
2.73054e-06
1.63832e-05
0.000117413
8.19162e-06
2.73054e-06
2.73054e-06
2.73054e-06
8.19162e-06
3.00359e-05
2.73054e-06
6.82635e-05
2.73054e-06
2.73054e-06
2.73054e-06
2.73054e-06
1.36527e-05
0.00015018
8.19162e-06
8.19162e-06
5.46108e-06
2.73054e-06
2.73054e-06
5.46108e-06
1.36527e-05
0.00065806
2.73054e-05
0.000114683
0.000526994
3.00359e-05
1.09222e-05
4.36886e-05
1.09222e-05
4.09581e-05
5.46108e-06
8.19162e-06
0.000177485
7.0994e-05
8.19162e-06
1.09222e-05
7.37246e-05
3.27665e-05
6.55329e-05
2.73054e-06
0.000177485
8.19162e-06
0.000212982
4.36886e-05
1.91138e-05
0.00113044
2.73054e-06
5.46108e-06
5.46108e-06
5.46108e-06
2.18443e-05
2.73054e-06
1.91138e-05
8.19162e-06
6.55329e-05
2.73054e-06
1.91138e-05
1.63832e-05
5.46108e-06
2.73054e-06
0.000341317
0.000141988
2.73054e-06
4.09581e-05
2.73054e-06
0.00163286
5.46108e-06
2.73054e-06
2.18443e-05
8.19162e-05
8.19162e-06
8.19162e-06
2.73054e-06
2.73054e-06
5.46108e-06
4.36886e-05
2.73054e-06
5.46108e-06
5.46108e-06
5.46108e-06
2.73054e-06
3.27665e-05
2.73054e-06
1.09222e-05
2.73054e-06
1.09222e-05
6.00719e-05
1.09222e-05
1.36527e-05
1.09222e-05
5.46108e-06
2.73054e-06
1.91138e-05
1.09222e-05
2.73054e-06
2.73054e-06
2.73054e-06
2.73054e-06
5.46108e-06
8.19162e-06
1.09222e-05
5.46108e-06
2.73054e-06
5.46108e-06
2.73054e-06
2.73054e-06
2.73054e-06
8.19162e-06
2.73054e-06
8.19162e-05
5.46108e-06
9.28383e-05
2.73054e-06
1.09222e-05
1.36527e-05
5.46108e-06
5.46108e-06
1.36527e-05
3.00359e-05
6.28024e-05
2.73054e-06
2.73054e-06
2.73054e-06
2.73054e-06
2.73054e-06
2.73054e-06
2.73054e-06
2.73054e-06
2.73054e-06
2.73054e-06
2.73054e-06
0.000218443
2.73054e-06
2.73054e-06
0.000215713
2.73054e-05
5.46108e-06
2.73054e-06
2.73054e-06
1.36527e-05
5.46108e-06
1.09222e-05
2.73054e-06
1.63832e-05
5.46108e-06
5.46108e-06
2.73054e-06
2.73054e-06
5.46108e-06
0.000363162
5.46108e-06
1.09222e-05
2.73054e-06
2.73054e-06
2.73054e-06
5.46108e-06
8.19162e-06
2.73054e-06
2.73054e-06
5.46108e-06
2.73054e-06
1.36527e-05
2.73054e-06
2.73054e-06
5.46108e-06
1.63832e-05
8.19162e-06
2.73054e-06
5.46108e-06
2.73054e-06
6.00719e-05
5.46108e-05
2.73054e-06
2.73054e-06
2.18443e-05
4.36886e-05
0.00148541
1.36527e-05
8.19162e-06
0.00233188
5.46108e-06
8.19162e-06
1.91138e-05
1.63832e-05
2.73054e-06
2.73054e-06
0.000128335
2.45749e-05
5.46108e-06
2.18443e-05
2.73054e-06
2.18443e-05
1.09222e-05
2.73054e-06
1.91138e-05
8.19162e-06
9.82994e-05
0.000920192
2.73054e-06
2.45749e-05
2.73054e-06
0.000147449
2.73054e-06
2.73054e-06
2.73054e-06
0.000166563
2.73054e-06
0.000133796
8.19162e-06
[truncated: 20,161 more rows]
