# Supplementary material for: HLA class I haplotype diversity is consistent with selection for frequent existing haplotypes
Source: PLoS Comput Biol. 2017 Aug 28;13(8):e1005693. doi: 10.1371/journal.pcbi.1005693 (PMC5590998; doi:10.1371/journal.pcbi.1005693)
Supplement: S2 Appendix — (ZIP) [file pcbi.1005693.s006.zip › AFB.xlsx]

## Sheet: Sheet1
5.12913e-05
1.28228e-05
1.28228e-05
3.84684e-05
2.56456e-05
3.84684e-05
0.000269279
2.56456e-05
1.28228e-05
6.41141e-05
0.000217988
1.28228e-05
5.12913e-05
0.000179519
2.56456e-05
1.28228e-05
0.000166697
1.28228e-05
0.000102583
5.12913e-05
3.84684e-05
8.97597e-05
5.12913e-05
2.56456e-05
1.28228e-05
1.28228e-05
0.000115405
0.000128228
6.41141e-05
2.56456e-05
1.28228e-05
1.28228e-05
2.56456e-05
3.84684e-05
1.28228e-05
2.56456e-05
1.28228e-05
1.28228e-05
3.84684e-05
1.28228e-05
0.000153874
5.12913e-05
0.000102583
3.84684e-05
1.28228e-05
0.000384684
1.28228e-05
0.000269279
5.12913e-05
1.28228e-05
1.28228e-05
7.69369e-05
3.84684e-05
0.000269279
6.41141e-05
2.56456e-05
2.56456e-05
1.28228e-05
7.69369e-05
0.000128228
1.28228e-05
1.28228e-05
1.28228e-05
2.56456e-05
2.56456e-05
8.97597e-05
7.69369e-05
1.28228e-05
2.56456e-05
1.28228e-05
7.69369e-05
1.28228e-05
1.28228e-05
2.56456e-05
3.84684e-05
0.000115405
1.28228e-05
1.28228e-05
0.00032057
0.000141051
1.28228e-05
0.000397507
5.12913e-05
1.28228e-05
1.28228e-05
3.84684e-05
1.28228e-05
8.97597e-05
5.12913e-05
0.000102583
1.28228e-05
1.28228e-05
1.28228e-05
7.69369e-05
3.84684e-05
1.28228e-05
3.84684e-05
1.28228e-05
1.28228e-05
0.000153874
1.28228e-05
0.000179519
6.41141e-05
6.41141e-05
1.28228e-05
1.28228e-05
1.28228e-05
1.28228e-05
2.56456e-05
3.84684e-05
0.000102583
1.28228e-05
0.000205165
6.41141e-05
5.12913e-05
7.69369e-05
1.28228e-05
7.69369e-05
2.56456e-05
2.56456e-05
2.56456e-05
1.28228e-05
1.28228e-05
3.84684e-05
0.000128228
1.28228e-05
1.28228e-05
1.28228e-05
1.28228e-05
2.56456e-05
0.000115405
0.000141051
0.000230811
1.28228e-05
5.12913e-05
1.28228e-05
5.12913e-05
1.28228e-05
1.28228e-05
1.28228e-05
2.56456e-05
5.12913e-05
0.000166697
5.12913e-05
0.00032057
1.28228e-05
5.12913e-05
1.28228e-05
0.000115405
0.000115405
5.12913e-05
0.000141051
3.84684e-05
1.28228e-05
5.12913e-05
0.000166697
0.000384684
2.56456e-05
1.28228e-05
1.28228e-05
1.28228e-05
2.56456e-05
2.56456e-05
5.12913e-05
0.000307748
3.84684e-05
1.28228e-05
3.84684e-05
1.28228e-05
2.56456e-05
1.28228e-05
0.000115405
7.69369e-05
2.56456e-05
5.12913e-05
1.28228e-05
1.28228e-05
1.28228e-05
2.56456e-05
2.56456e-05
1.28228e-05
0.000115405
1.28228e-05
3.84684e-05
6.41141e-05
0.000205165
2.56456e-05
3.84684e-05
2.56456e-05
0.000166697
0.000102583
6.41141e-05
1.28228e-05
1.28228e-05
0.00112841
6.41141e-05
2.56456e-05
0.000602672
3.84684e-05
2.56456e-05
1.28228e-05
3.84684e-05
5.12913e-05
1.28228e-05
5.12913e-05
0.000359039
1.28228e-05
1.28228e-05
2.56456e-05
2.56456e-05
5.12913e-05
1.28228e-05
0.000346216
1.28228e-05
3.84684e-05
2.56456e-05
6.41141e-05
7.69369e-05
2.56456e-05
1.28228e-05
1.28228e-05
3.84684e-05
2.56456e-05
1.28228e-05
1.28228e-05
0.000346216
1.28228e-05
1.28228e-05
3.84684e-05
0.000205165
1.28228e-05
6.41141e-05
1.28228e-05
1.28228e-05
2.56456e-05
2.56456e-05
3.84684e-05
1.28228e-05
6.41141e-05
3.84684e-05
0.0014618
0.000217988
0.000128228
3.84684e-05
5.12913e-05
8.97597e-05
2.56456e-05
0.000102583
7.69369e-05
2.56456e-05
2.56456e-05
0.000102583
1.28228e-05
1.28228e-05
1.28228e-05
1.28228e-05
3.84684e-05
0.000423153
8.97597e-05
1.28228e-05
0.00694997
2.56456e-05
3.84684e-05
0.000217988
0.000384684
5.12913e-05
1.28228e-05
0.00041033
1.28228e-05
5.12913e-05
7.69369e-05
1.28228e-05
2.56456e-05
0.000256456
0.000115405
2.56456e-05
6.41141e-05
0.000115405
2.56456e-05
2.56456e-05
3.84684e-05
0.000487267
1.28228e-05
1.28228e-05
1.28228e-05
1.28228e-05
1.28228e-05
0.000166697
1.28228e-05
5.12913e-05
3.84684e-05
1.28228e-05
5.12913e-05
0.000282102
1.28228e-05
2.56456e-05
2.56456e-05
3.84684e-05
1.28228e-05
1.28228e-05
8.97597e-05
0.000205165
2.56456e-05
0.000102583
0.000166697
1.28228e-05
1.28228e-05
7.69369e-05
5.12913e-05
2.56456e-05
6.41141e-05
1.28228e-05
0.000128228
2.56456e-05
5.12913e-05
1.28228e-05
6.41141e-05
0.000936065
1.28228e-05
6.41141e-05
1.28228e-05
0.000102583
1.28228e-05
5.12913e-05
1.28228e-05
2.56456e-05
5.12913e-05
1.28228e-05
8.97597e-05
1.28228e-05
0.000141051
1.28228e-05
5.12913e-05
7.69369e-05
8.97597e-05
0.000538558
1.28228e-05
1.28228e-05
0.000641141
1.28228e-05
2.56456e-05
1.28228e-05
0.000141051
2.56456e-05
7.69369e-05
1.28228e-05
6.41141e-05
1.28228e-05
6.41141e-05
6.41141e-05
2.56456e-05
1.28228e-05
1.28228e-05
0.000205165
1.28228e-05
0.000128228
1.28228e-05
1.28228e-05
5.12913e-05
7.69369e-05
1.28228e-05
0.000128228
2.56456e-05
2.56456e-05
5.12913e-05
5.12913e-05
0.000102583
5.12913e-05
0.00107712
6.41141e-05
1.28228e-05
1.28228e-05
1.28228e-05
1.28228e-05
1.28228e-05
1.28228e-05
1.28228e-05
3.84684e-05
1.28228e-05
2.56456e-05
1.28228e-05
0.000282102
1.28228e-05
3.84684e-05
5.12913e-05
1.28228e-05
1.28228e-05
1.28228e-05
1.28228e-05
1.28228e-05
1.28228e-05
1.28228e-05
2.56456e-05
1.28228e-05
1.28228e-05
2.56456e-05
6.41141e-05
6.41141e-05
2.56456e-05
0.000115405
0.000102583
7.69369e-05
3.84684e-05
1.28228e-05
2.56456e-05
1.28228e-05
1.28228e-05
2.56456e-05
1.28228e-05
1.28228e-05
0.000179519
1.28228e-05
3.84684e-05
1.28228e-05
2.56456e-05
5.12913e-05
1.28228e-05
1.28228e-05
2.56456e-05
1.28228e-05
1.28228e-05
1.28228e-05
1.28228e-05
0.000141051
0.000589849
1.28228e-05
0.000217988
1.28228e-05
0.000115405
2.56456e-05
2.56456e-05
2.56456e-05
3.84684e-05
0.000115405
0.000153874
2.56456e-05
7.69369e-05
0.000115405
1.28228e-05
7.69369e-05
5.12913e-05
0.000179519
1.28228e-05
1.28228e-05
2.56456e-05
1.28228e-05
1.28228e-05
2.56456e-05
2.56456e-05
0.000102583
1.28228e-05
1.28228e-05
0.000307748
8.97597e-05
2.56456e-05
1.28228e-05
1.28228e-05
1.28228e-05
1.28228e-05
1.28228e-05
2.56456e-05
1.28228e-05
6.41141e-05
1.28228e-05
1.28228e-05
2.56456e-05
1.28228e-05
1.28228e-05
1.28228e-05
1.28228e-05
2.56456e-05
0.000141051
5.12913e-05
5.12913e-05
0.000102583
3.84684e-05
3.84684e-05
2.56456e-05
1.28228e-05
1.28228e-05
7.69369e-05
0.000115405
0.000128228
2.56456e-05
0.000230811
5.12913e-05
2.56456e-05
1.28228e-05
2.56456e-05
2.56456e-05
3.84684e-05
1.28228e-05
2.56456e-05
1.28228e-05
1.28228e-05
1.28228e-05
3.84684e-05
2.56456e-05
1.28228e-05
1.28228e-05
5.12913e-05
5.12913e-05
1.28228e-05
1.28228e-05
1.28228e-05
2.56456e-05
6.41141e-05
0.000115405
2.56456e-05
0.000294925
5.12913e-05
1.28228e-05
0.000217988
3.84684e-05
1.28228e-05
1.28228e-05
1.28228e-05
3.84684e-05
1.28228e-05
2.56456e-05
1.28228e-05
1.28228e-05
6.41141e-05
2.56456e-05
2.56456e-05
0.000256456
1.28228e-05
1.28228e-05
5.12913e-05
1.28228e-05
3.84684e-05
2.56456e-05
2.56456e-05
3.84684e-05
1.28228e-05
3.84684e-05
3.84684e-05
1.28228e-05
2.56456e-05
2.56456e-05
1.28228e-05
1.28228e-05
2.56456e-05
0.00032057
3.84684e-05
1.28228e-05
6.41141e-05
7.69369e-05
0.000128228
0.000923243
7.69369e-05
0.000102583
3.84684e-05
3.84684e-05
0.000705255
3.84684e-05
0.000282102
1.28228e-05
2.56456e-05
2.56456e-05
1.28228e-05
1.28228e-05
1.28228e-05
1.28228e-05
1.28228e-05
0.000205165
5.12913e-05
2.56456e-05
1.28228e-05
8.97597e-05
1.28228e-05
1.28228e-05
2.56456e-05
1.28228e-05
1.28228e-05
1.28228e-05
1.28228e-05
1.28228e-05
0.000102583
8.97597e-05
3.84684e-05
0.000269279
5.12913e-05
0.000128228
3.84684e-05
0.000153874
1.28228e-05
6.41141e-05
1.28228e-05
0.000282102
5.12913e-05
1.28228e-05
0.00107712
3.84684e-05
1.28228e-05
1.28228e-05
6.41141e-05
2.56456e-05
5.12913e-05
1.28228e-05
1.28228e-05
1.28228e-05
1.28228e-05
2.56456e-05
1.28228e-05
1.28228e-05
2.56456e-05
1.28228e-05
2.56456e-05
5.12913e-05
5.12913e-05
1.28228e-05
1.28228e-05
5.12913e-05
2.56456e-05
1.28228e-05
1.28228e-05
1.28228e-05
1.28228e-05
1.28228e-05
1.28228e-05
2.56456e-05
5.12913e-05
7.69369e-05
1.28228e-05
2.56456e-05
1.28228e-05
1.28228e-05
1.28228e-05
1.28228e-05
1.28228e-05
2.56456e-05
1.28228e-05
3.84684e-05
5.12913e-05
7.69369e-05
0.00138486
6.41141e-05
0.000217988
1.28228e-05
5.12913e-05
1.28228e-05
3.84684e-05
1.28228e-05
1.28228e-05
3.84684e-05
5.12913e-05
1.28228e-05
1.28228e-05
2.56456e-05
1.28228e-05
2.56456e-05
1.28228e-05
6.41141e-05
1.28228e-05
1.28228e-05
1.28228e-05
1.28228e-05
1.28228e-05
2.56456e-05
0.000128228
0.000102583
3.84684e-05
1.28228e-05
1.28228e-05
1.28228e-05
1.28228e-05
1.28228e-05
1.28228e-05
2.56456e-05
1.28228e-05
2.56456e-05
1.28228e-05
2.56456e-05
1.28228e-05
2.56456e-05
1.28228e-05
3.84684e-05
0.000102583
3.84684e-05
5.12913e-05
2.56456e-05
1.28228e-05
2.56456e-05
7.69369e-05
2.56456e-05
1.28228e-05
1.28228e-05
2.56456e-05
1.28228e-05
6.41141e-05
1.28228e-05
2.56456e-05
0.000115405
2.56456e-05
1.28228e-05
1.28228e-05
2.56456e-05
5.12913e-05
3.84684e-05
0.000153874
1.28228e-05
1.28228e-05
0.000128228
2.56456e-05
1.28228e-05
5.12913e-05
2.56456e-05
7.69369e-05
1.28228e-05
3.84684e-05
0.000115405
2.56456e-05
0.000166697
0.000217988
0.00102583
1.28228e-05
0.000115405
7.69369e-05
0.000525735
0.00223117
1.28228e-05
1.28228e-05
2.56456e-05
5.12913e-05
0.000230811
1.28228e-05
5.12913e-05
0.000115405
2.56456e-05
2.56456e-05
3.84684e-05
3.84684e-05
1.28228e-05
1.28228e-05
2.56456e-05
2.56456e-05
0.000384684
5.12913e-05
1.28228e-05
2.56456e-05
2.56456e-05
6.41141e-05
6.41141e-05
0.000269279
6.41141e-05
2.56456e-05
1.28228e-05
3.84684e-05
2.56456e-05
1.28228e-05
0.000128228
2.56456e-05
0.000256456
8.97597e-05
1.28228e-05
0.000102583
1.28228e-05
1.28228e-05
2.56456e-05
0.000205165
1.28228e-05
8.97597e-05
1.28228e-05
2.56456e-05
5.12913e-05
1.28228e-05
1.28228e-05
1.28228e-05
1.28228e-05
1.28228e-05
0.000205165
1.28228e-05
0.000217988
1.28228e-05
2.56456e-05
1.28228e-05
1.28228e-05
1.28228e-05
8.97597e-05
3.84684e-05
0.000217988
1.28228e-05
1.28228e-05
1.28228e-05
1.28228e-05
0.000128228
1.28228e-05
1.28228e-05
0.000307748
5.12913e-05
0.000115405
3.84684e-05
7.69369e-05
7.69369e-05
1.28228e-05
1.28228e-05
7.69369e-05
1.28228e-05
3.84684e-05
5.12913e-05
2.56456e-05
3.84684e-05
2.56456e-05
1.28228e-05
0.000141051
6.41141e-05
3.84684e-05
0.000435976
1.28228e-05
6.41141e-05
0.000243633
2.56456e-05
8.97597e-05
1.28228e-05
6.41141e-05
0.000128228
3.84684e-05
7.69369e-05
6.41141e-05
5.12913e-05
7.69369e-05
8.97597e-05
6.41141e-05
0.000346216
1.28228e-05
0.0013464
1.28228e-05
0.000128228
1.28228e-05
0.000141051
1.28228e-05
1.28228e-05
2.56456e-05
0.000141051
0.000102583
0.000141051
2.56456e-05
7.69369e-05
2.56456e-05
1.28228e-05
1.28228e-05
1.28228e-05
7.69369e-05
5.12913e-05
5.12913e-05
1.28228e-05
0.000179519
1.28228e-05
0.000128228
2.56456e-05
1.28228e-05
0.000256456
0.000243633
0.000166697
2.56456e-05
0.000217988
1.28228e-05
3.84684e-05
7.69369e-05
1.28228e-05
0.000141051
0.00108994
1.28228e-05
1.28228e-05
0.000115405
1.28228e-05
1.28228e-05
2.56456e-05
1.28228e-05
5.12913e-05
1.28228e-05
1.28228e-05
3.84684e-05
1.28228e-05
8.97597e-05
3.84684e-05
1.28228e-05
1.28228e-05
1.28228e-05
1.28228e-05
5.12913e-05
1.28228e-05
1.28228e-05
2.56456e-05
3.84684e-05
3.84684e-05
6.41141e-05
1.28228e-05
1.28228e-05
0.00041033
0.000102583
6.41141e-05
0.000628318
1.28228e-05
2.56456e-05
7.69369e-05
1.28228e-05
2.56456e-05
1.28228e-05
0.000128228
2.56456e-05
0.00032057
0.000756546
1.28228e-05
8.97597e-05
1.28228e-05
0.000192342
5.12913e-05
1.28228e-05
1.28228e-05
7.69369e-05
7.69369e-05
1.28228e-05
0.000897597
2.56456e-05
1.28228e-05
1.28228e-05
2.56456e-05
8.97597e-05
2.56456e-05
1.28228e-05
1.28228e-05
2.56456e-05
1.28228e-05
0.000115405
3.84684e-05
1.28228e-05
1.28228e-05
1.28228e-05
3.84684e-05
8.97597e-05
0.000833483
5.12913e-05
3.84684e-05
7.69369e-05
2.56456e-05
6.41141e-05
1.28228e-05
1.28228e-05
0.000448799
0.000435976
1.28228e-05
1.28228e-05
5.12913e-05
5.12913e-05
3.84684e-05
0.000115405
0.000577027
0.00111558
1.28228e-05
1.28228e-05
1.28228e-05
3.84684e-05
2.56456e-05
1.28228e-05
0.000474444
0.000115405
1.28228e-05
5.12913e-05
1.28228e-05
0.000359039
0.00106429
1.28228e-05
1.28228e-05
1.28228e-05
0.000538558
0.000102583
5.12913e-05
5.12913e-05
2.56456e-05
2.56456e-05
1.28228e-05
1.28228e-05
0.000128228
0.000102583
1.28228e-05
1.28228e-05
0.000346216
0.000346216
7.69369e-05
0.000192342
6.41141e-05
1.28228e-05
2.56456e-05
0.000179519
2.56456e-05
2.56456e-05
1.28228e-05
1.28228e-05
1.28228e-05
1.28228e-05
0.000525735
2.56456e-05
0.000487267
1.28228e-05
0.000179519
0.00291078
0.000205165
0.00032057
1.28228e-05
6.41141e-05
0.000269279
0.000179519
1.28228e-05
2.56456e-05
2.56456e-05
2.56456e-05
1.28228e-05
0.000602672
0.000115405
0.000307748
1.28228e-05
0.00119252
7.69369e-05
1.28228e-05
3.84684e-05
0.000666786
1.28228e-05
2.56456e-05
1.28228e-05
3.84684e-05
5.12913e-05
6.41141e-05
0.000679609
1.28228e-05
6.41141e-05
1.28228e-05
3.84684e-05
8.97597e-05
0.000128228
1.28228e-05
1.28228e-05
1.28228e-05
6.41141e-05
0.000128228
1.28228e-05
1.28228e-05
1.28228e-05
0.000102583
1.28228e-05
1.28228e-05
2.56456e-05
1.28228e-05
1.28228e-05
2.56456e-05
1.28228e-05
5.12913e-05
3.84684e-05
1.28228e-05
1.28228e-05
5.12913e-05
1.28228e-05
6.41141e-05
2.56456e-05
5.12913e-05
2.56456e-05
5.12913e-05
3.84684e-05
1.28228e-05
0.000179519
5.12913e-05
1.28228e-05
1.28228e-05
6.41141e-05
6.41141e-05
0.000269279
5.12913e-05
2.56456e-05
1.28228e-05
1.28228e-05
0.000102583
0.000192342
1.28228e-05
5.12913e-05
1.28228e-05
7.69369e-05
1.28228e-05
1.28228e-05
1.28228e-05
7.69369e-05
1.28228e-05
0.000205165
1.28228e-05
3.84684e-05
2.56456e-05
1.28228e-05
0.001013
1.28228e-05
1.28228e-05
1.28228e-05
2.56456e-05
1.28228e-05
5.12913e-05
1.28228e-05
3.84684e-05
0.000141051
0.000166697
2.56456e-05
0.000307748
1.28228e-05
2.56456e-05
3.84684e-05
1.28228e-05
3.84684e-05
2.56456e-05
2.56456e-05
2.56456e-05
0.00156438
1.28228e-05
1.28228e-05
0.000102583
1.28228e-05
8.97597e-05
5.12913e-05
1.28228e-05
2.56456e-05
3.84684e-05
2.56456e-05
7.69369e-05
5.12913e-05
1.28228e-05
2.56456e-05
1.28228e-05
1.28228e-05
1.28228e-05
1.28228e-05
1.28228e-05
0.000192342
1.28228e-05
2.56456e-05
1.28228e-05
1.28228e-05
2.56456e-05
7.69369e-05
1.28228e-05
1.28228e-05
2.56456e-05
1.28228e-05
1.28228e-05
0.000115405
1.28228e-05
7.69369e-05
1.28228e-05
3.84684e-05
8.97597e-05
1.28228e-05
1.28228e-05
1.28228e-05
1.28228e-05
5.12913e-05
0.000474444
0.000577027
0.00032057
0.000474444
6.41141e-05
1.28228e-05
0.000974534
7.69369e-05
1.28228e-05
0.000346216
7.69369e-05
5.12913e-05
1.28228e-05
7.69369e-05
0.000628318
2.56456e-05
0.000141051
2.56456e-05
0.000102583
0.000115405
8.97597e-05
0.000269279
1.28228e-05
1.28228e-05
1.28228e-05
1.28228e-05
1.28228e-05
3.84684e-05
1.28228e-05
1.28228e-05
0.000102583
1.28228e-05
2.56456e-05
1.28228e-05
3.84684e-05
1.28228e-05
3.84684e-05
0.000128228
2.56456e-05
0.000115405
6.41141e-05
0.000141051
5.12913e-05
0.000307748
1.28228e-05
0.000192342
0.000256456
0.000128228
0.000230811
0.000333393
1.28228e-05
1.28228e-05
8.97597e-05
0.000115405
2.56456e-05
0.000230811
1.28228e-05
3.84684e-05
2.56456e-05
3.84684e-05
0.00041033
0.000756546
1.28228e-05
0.000102583
7.69369e-05
2.56456e-05
2.56456e-05
3.84684e-05
0.000641141
1.28228e-05
0.000205165
0.000141051
0.00266715
0.00041033
7.69369e-05
1.28228e-05
1.28228e-05
2.56456e-05
2.56456e-05
7.69369e-05
1.28228e-05
1.28228e-05
1.28228e-05
2.56456e-05
7.69369e-05
1.28228e-05
1.28228e-05
1.28228e-05
2.56456e-05
1.28228e-05
7.69369e-05
5.12913e-05
1.28228e-05
1.28228e-05
8.97597e-05
8.97597e-05
0.000936065
5.12913e-05
2.56456e-05
1.28228e-05
1.28228e-05
6.41141e-05
1.28228e-05
1.28228e-05
5.12913e-05
2.56456e-05
1.28228e-05
1.28228e-05
1.28228e-05
1.28228e-05
1.28228e-05
1.28228e-05
1.28228e-05
1.28228e-05
1.28228e-05
1.28228e-05
3.84684e-05
3.84684e-05
3.84684e-05
7.69369e-05
1.28228e-05
1.28228e-05
2.56456e-05
0.000205165
0.000141051
8.97597e-05
1.28228e-05
6.41141e-05
2.56456e-05
8.97597e-05
6.41141e-05
0.000179519
1.28228e-05
1.28228e-05
3.84684e-05
0.000294925
7.69369e-05
1.28228e-05
6.41141e-05
1.28228e-05
1.28228e-05
8.97597e-05
1.28228e-05
2.56456e-05
3.84684e-05
1.28228e-05
1.28228e-05
2.56456e-05
0.000397507
1.28228e-05
2.56456e-05
1.28228e-05
5.12913e-05
1.28228e-05
3.84684e-05
6.41141e-05
1.28228e-05
1.28228e-05
7.69369e-05
3.84684e-05
1.28228e-05
1.28228e-05
0.000192342
3.84684e-05
1.28228e-05
1.28228e-05
1.28228e-05
1.28228e-05
5.12913e-05
1.28228e-05
0.000102583
1.28228e-05
0.000307748
1.28228e-05
2.56456e-05
1.28228e-05
0.000115405
1.28228e-05
2.56456e-05
1.28228e-05
0.000102583
7.69369e-05
2.56456e-05
2.56456e-05
2.56456e-05
0.000205165
0.000435976
1.28228e-05
7.69369e-05
0.000987357
1.28228e-05
6.41141e-05
0.000102583
0.000217988
3.84684e-05
2.56456e-05
0.000153874
1.28228e-05
5.12913e-05
0.000307748
2.56456e-05
2.56456e-05
0.000192342
2.56456e-05
1.28228e-05
0.000102583
3.84684e-05
1.28228e-05
3.84684e-05
1.28228e-05
1.28228e-05
1.28228e-05
5.12913e-05
0.000192342
5.12913e-05
5.12913e-05
0.000115405
7.69369e-05
1.28228e-05
1.28228e-05
1.28228e-05
1.28228e-05
1.28228e-05
2.56456e-05
2.56456e-05
1.28228e-05
1.28228e-05
1.28228e-05
2.56456e-05
3.84684e-05
2.56456e-05
0.000192342
2.56456e-05
5.12913e-05
3.84684e-05
1.28228e-05
5.12913e-05
1.28228e-05
1.28228e-05
2.56456e-05
3.84684e-05
1.28228e-05
1.28228e-05
2.56456e-05
3.84684e-05
0.000294925
2.56456e-05
1.28228e-05
3.84684e-05
6.41141e-05
1.28228e-05
2.56456e-05
1.28228e-05
2.56456e-05
3.84684e-05
0.000128228
2.56456e-05
1.28228e-05
6.41141e-05
2.56456e-05
1.28228e-05
1.28228e-05
0.00107712
1.28228e-05
6.41141e-05
0.000115405
7.69369e-05
1.28228e-05
3.84684e-05
0.000102583
0.000115405
2.56456e-05
1.28228e-05
1.28228e-05
0.00107712
0.000141051
0.0016285
2.56456e-05
0.000397507
0.000628318
1.28228e-05
5.12913e-05
2.56456e-05
3.84684e-05
1.28228e-05
3.84684e-05
1.28228e-05
1.28228e-05
0.00226964
3.84684e-05
0.000615495
5.12913e-05
1.28228e-05
2.56456e-05
1.28228e-05
6.41141e-05
6.41141e-05
2.56456e-05
0.0016285
0.000936065
1.28228e-05
0.000936065
0.000128228
0.000141051
0.00120534
0.000641141
1.28228e-05
8.97597e-05
0.000577027
0.000346216
6.41141e-05
0.00234658
7.69369e-05
0.00106429
1.28228e-05
0.000179519
0.00124381
1.28228e-05
0.00253892
0.00144898
1.28228e-05
6.41141e-05
0.000230811
3.84684e-05
2.56456e-05
0.000153874
0.000846306
0.000256456
0.000166697
5.12913e-05
0.000166697
0.000115405
1.28228e-05
2.56456e-05
1.28228e-05
0.000307748
3.84684e-05
0.00138486
0.000512913
3.84684e-05
0.000205165
0.000628318
1.28228e-05
8.97597e-05
2.56456e-05
5.12913e-05
2.56456e-05
0.000448799
1.28228e-05
0.000217988
0.000102583
0.000564204
0.000141051
1.28228e-05
6.41141e-05
0.00041033
1.28228e-05
8.97597e-05
1.28228e-05
1.28228e-05
2.56456e-05
1.28228e-05
0.000243633
0.000474444
2.56456e-05
0.000217988
1.28228e-05
6.41141e-05
0.000141051
1.28228e-05
0.000102583
0.00216706
1.28228e-05
3.84684e-05
8.97597e-05
2.56456e-05
0.000423153
3.84684e-05
6.41141e-05
2.56456e-05
1.28228e-05
5.12913e-05
1.28228e-05
7.69369e-05
0.000115405
8.97597e-05
0.000141051
3.84684e-05
3.84684e-05
1.28228e-05
1.28228e-05
1.28228e-05
2.56456e-05
2.56456e-05
8.97597e-05
3.84684e-05
0.000102583
5.12913e-05
7.69369e-05
1.28228e-05
1.28228e-05
2.56456e-05
1.28228e-05
1.28228e-05
2.56456e-05
7.69369e-05
0.000217988
0.000128228
2.56456e-05
3.84684e-05
1.28228e-05
0.000166697
1.28228e-05
0.000115405
1.28228e-05
1.28228e-05
3.84684e-05
3.84684e-05
0.000141051
3.84684e-05
2.56456e-05
1.28228e-05
0.000102583
1.28228e-05
0.000102583
2.56456e-05
3.84684e-05
5.12913e-05
1.28228e-05
1.28228e-05
2.56456e-05
1.28228e-05
3.84684e-05
5.12913e-05
0.00196189
5.12913e-05
1.28228e-05
1.28228e-05
3.84684e-05
1.28228e-05
7.69369e-05
0.000217988
8.97597e-05
1.28228e-05
1.28228e-05
0.000179519
1.28228e-05
0.000179519
6.41141e-05
3.84684e-05
2.56456e-05
6.41141e-05
1.28228e-05
1.28228e-05
2.56456e-05
6.41141e-05
1.28228e-05
6.41141e-05
1.28228e-05
1.28228e-05
1.28228e-05
5.12913e-05
0.00091042
0.000192342
0.000179519
5.12913e-05
1.28228e-05
1.28228e-05
0.000153874
2.56456e-05
8.97597e-05
3.84684e-05
1.28228e-05
5.12913e-05
0.000435976
5.12913e-05
1.28228e-05
1.28228e-05
0.000102583
1.28228e-05
7.69369e-05
0.000628318
1.28228e-05
0.000230811
6.41141e-05
1.28228e-05
0.000102583
1.28228e-05
0.000666786
2.56456e-05
3.84684e-05
1.28228e-05
1.28228e-05
2.56456e-05
7.69369e-05
5.12913e-05
6.41141e-05
2.56456e-05
1.28228e-05
5.12913e-05
6.41141e-05
1.28228e-05
3.84684e-05
1.28228e-05
1.28228e-05
1.28228e-05
1.28228e-05
1.28228e-05
1.28228e-05
1.28228e-05
3.84684e-05
1.28228e-05
1.28228e-05
2.56456e-05
0.000269279
3.84684e-05
0.000628318
2.56456e-05
3.84684e-05
1.28228e-05
5.12913e-05
3.84684e-05
1.28228e-05
3.84684e-05
0.000243633
6.41141e-05
2.56456e-05
1.28228e-05
3.84684e-05
1.28228e-05
1.28228e-05
3.84684e-05
2.56456e-05
2.56456e-05
1.28228e-05
7.69369e-05
2.56456e-05
0.000166697
2.56456e-05
0.000192342
1.28228e-05
1.28228e-05
0.000128228
1.28228e-05
1.28228e-05
0.000153874
1.28228e-05
7.69369e-05
0.000282102
6.41141e-05
6.41141e-05
1.28228e-05
2.56456e-05
1.28228e-05
2.56456e-05
2.56456e-05
0.000141051
1.28228e-05
1.28228e-05
1.28228e-05
3.84684e-05
1.28228e-05
1.28228e-05
0.000102583
5.12913e-05
1.28228e-05
1.28228e-05
0.000564204
0.00133357
0.000846306
2.56456e-05
2.56456e-05
1.28228e-05
0.00126946
0.00197471
1.28228e-05
8.97597e-05
0.000564204
0.00108994
3.84684e-05
0.00148745
0.000435976
1.28228e-05
0.000435976
2.56456e-05
0.000269279
1.28228e-05
5.12913e-05
1.28228e-05
0.000128228
1.28228e-05
0.00230811
3.84684e-05
0.00041033
1.28228e-05
8.97597e-05
0.00241069
0.000128228
1.28228e-05
1.28228e-05
7.69369e-05
1.28228e-05
1.28228e-05
3.84684e-05
3.84684e-05
1.28228e-05
6.41141e-05
5.12913e-05
1.28228e-05
7.69369e-05
1.28228e-05
7.69369e-05
0.000192342
1.28228e-05
1.28228e-05
0.000294925
0.000666786
1.28228e-05
1.28228e-05
8.97597e-05
5.12913e-05
2.56456e-05
2.56456e-05
1.28228e-05
2.56456e-05
1.28228e-05
1.28228e-05
1.28228e-05
2.56456e-05
2.56456e-05
3.84684e-05
0.000102583
5.12913e-05
2.56456e-05
1.28228e-05
2.56456e-05
1.28228e-05
2.56456e-05
3.84684e-05
2.56456e-05
5.12913e-05
1.28228e-05
1.28228e-05
6.41141e-05
0.000102583
5.12913e-05
0.000384684
3.84684e-05
0.000205165
0.00196189
0.000602672
3.84684e-05
3.84684e-05
2.56456e-05
8.97597e-05
2.56456e-05
3.84684e-05
5.12913e-05
1.28228e-05
1.28228e-05
1.28228e-05
1.28228e-05
3.84684e-05
5.12913e-05
1.28228e-05
3.84684e-05
0.000115405
1.28228e-05
2.56456e-05
3.84684e-05
1.28228e-05
2.56456e-05
0.000192342
2.56456e-05
2.56456e-05
2.56456e-05
0.000641141
2.56456e-05
1.28228e-05
2.56456e-05
5.12913e-05
1.28228e-05
2.56456e-05
1.28228e-05
8.97597e-05
7.69369e-05
0.000243633
0.00091042
1.28228e-05
2.56456e-05
0.00032057
1.28228e-05
2.56456e-05
5.12913e-05
7.69369e-05
0.000128228
0.000153874
0.000102583
2.56456e-05
1.28228e-05
6.41141e-05
0.000153874
1.28228e-05
2.56456e-05
0.000179519
0.000102583
0.000102583
8.97597e-05
0.000128228
2.56456e-05
1.28228e-05
7.69369e-05
1.28228e-05
2.56456e-05
2.56456e-05
0.000756546
2.56456e-05
5.12913e-05
5.12913e-05
2.56456e-05
1.28228e-05
0.00032057
1.28228e-05
2.56456e-05
2.56456e-05
2.56456e-05
1.28228e-05
1.28228e-05
1.28228e-05
1.28228e-05
0.000141051
1.28228e-05
1.28228e-05
0.000128228
1.28228e-05
1.28228e-05
2.56456e-05
2.56456e-05
2.56456e-05
0.00041033
1.28228e-05
2.56456e-05
3.84684e-05
3.84684e-05
1.28228e-05
7.69369e-05
3.84684e-05
1.28228e-05
6.41141e-05
0.000359039
6.41141e-05
1.28228e-05
1.28228e-05
1.28228e-05
1.28228e-05
0.000179519
2.56456e-05
1.28228e-05
3.84684e-05
0.000166697
1.28228e-05
1.28228e-05
1.28228e-05
1.28228e-05
1.28228e-05
1.28228e-05
7.69369e-05
1.28228e-05
0.000141051
5.12913e-05
1.28228e-05
7.69369e-05
2.56456e-05
3.84684e-05
0.000615495
1.28228e-05
3.84684e-05
2.56456e-05
0.000102583
0.000102583
1.28228e-05
2.56456e-05
1.28228e-05
0.000102583
0.000461621
3.84684e-05
0.000564204
2.56456e-05
1.28228e-05
1.28228e-05
2.56456e-05
2.56456e-05
2.56456e-05
1.28228e-05
1.28228e-05
2.56456e-05
0.000128228
1.28228e-05
2.56456e-05
1.28228e-05
2.56456e-05
2.56456e-05
1.28228e-05
1.28228e-05
1.28228e-05
1.28228e-05
0.000294925
1.28228e-05
8.97597e-05
3.84684e-05
7.69369e-05
0.000102583
1.28228e-05
5.12913e-05
0.000128228
6.41141e-05
1.28228e-05
0.000192342
5.12913e-05
1.28228e-05
7.69369e-05
3.84684e-05
1.28228e-05
2.56456e-05
6.41141e-05
3.84684e-05
5.12913e-05
1.28228e-05
2.56456e-05
6.41141e-05
2.56456e-05
1.28228e-05
0.000961711
2.56456e-05
3.84684e-05
8.97597e-05
2.56456e-05
5.12913e-05
3.84684e-05
0.000384684
1.28228e-05
3.84684e-05
2.56456e-05
1.28228e-05
3.84684e-05
1.28228e-05
2.56456e-05
2.56456e-05
1.28228e-05
[truncated: 8,517 more rows]
