# Supplementary material for: HLA class I haplotype diversity is consistent with selection for frequent existing haplotypes
Source: PLoS Comput Biol. 2017 Aug 28;13(8):e1005693. doi: 10.1371/journal.pcbi.1005693 (PMC5590998; doi:10.1371/journal.pcbi.1005693)
Supplement: S2 Appendix — (ZIP) [file pcbi.1005693.s006.zip › AINDI.xlsx]

## Sheet: Sheet1
1.97097e-06
1.97097e-06
3.94194e-06
5.91291e-06
1.57678e-05
1.77387e-05
1.97097e-06
1.97097e-06
1.97097e-06
3.94194e-06
7.48969e-05
1.37968e-05
0.000147823
1.97097e-06
2.16807e-05
5.91291e-06
7.88389e-06
3.94194e-06
4.33614e-05
1.97097e-06
7.88389e-06
3.94194e-06
1.97097e-06
1.97097e-06
3.94194e-06
1.97097e-06
2.95646e-05
7.88389e-06
5.91291e-06
1.37968e-05
1.97097e-06
5.91291e-06
7.88389e-06
7.88389e-06
1.97097e-06
2.16807e-05
1.97097e-06
1.18258e-05
1.97097e-06
2.75936e-05
3.94194e-06
3.94194e-06
3.94194e-06
5.71582e-05
7.88389e-06
3.94194e-06
1.57678e-05
0.000297617
2.16807e-05
3.94194e-06
3.74485e-05
1.97097e-05
3.94194e-06
3.94194e-06
7.88389e-06
1.97097e-06
3.94194e-06
0.000238488
4.13904e-05
4.73033e-05
1.18258e-05
9.65776e-05
0.000632682
1.57678e-05
3.35065e-05
0.000614943
1.97097e-06
9.06647e-05
7.88389e-06
3.15355e-05
0.000191184
3.94194e-06
1.97097e-06
3.94194e-06
0.000112345
1.18258e-05
1.97097e-06
0.000337036
3.94194e-06
9.85486e-06
1.97097e-06
9.46066e-05
1.97097e-06
1.97097e-06
1.97097e-06
1.97097e-06
1.97097e-06
1.97097e-06
3.94194e-06
1.57678e-05
2.95646e-05
9.85486e-06
6.50421e-05
3.94194e-06
1.97097e-06
1.18258e-05
3.94194e-06
3.94194e-06
3.94194e-06
0.000321268
3.94194e-06
5.91291e-06
3.94194e-06
5.91291e-06
6.30711e-05
1.97097e-06
5.91291e-06
1.97097e-06
1.97097e-06
3.94194e-06
3.35065e-05
1.97097e-06
5.51872e-05
5.12453e-05
3.35065e-05
3.94194e-06
0.000743056
7.88389e-06
9.06647e-05
1.97097e-06
1.97097e-06
4.33614e-05
2.95646e-05
0.000226662
1.97097e-06
1.97097e-05
1.18258e-05
4.33614e-05
2.16807e-05
5.91291e-06
0.000368572
1.37968e-05
3.74485e-05
1.97097e-06
2.75936e-05
2.36517e-05
1.97097e-06
3.94194e-06
3.94194e-06
1.97097e-06
5.91291e-06
5.91291e-06
2.75936e-05
1.97097e-06
1.97097e-06
1.97097e-06
1.97097e-06
1.97097e-06
1.97097e-06
1.97097e-06
1.97097e-06
7.88389e-06
1.97097e-06
3.15355e-05
0.00125354
3.15355e-05
3.94194e-06
9.85486e-06
5.91291e-06
0.000132055
1.97097e-06
1.97097e-06
1.97097e-05
1.97097e-06
1.97097e-06
0.000106432
0.000504569
1.37968e-05
1.97097e-06
1.97097e-05
1.57678e-05
1.97097e-06
3.94194e-06
0.000685898
9.85486e-06
0.000309443
1.97097e-06
7.88389e-05
5.91291e-06
1.97097e-06
0.000139939
7.88389e-06
1.97097e-06
3.35065e-05
2.75936e-05
3.94194e-06
5.32162e-05
1.97097e-06
3.15355e-05
7.88389e-06
1.97097e-06
3.94194e-05
7.88389e-06
1.97097e-06
3.74485e-05
5.91291e-06
1.18258e-05
0.000305501
1.97097e-06
1.77387e-05
8.47518e-05
1.97097e-06
1.97097e-06
5.91291e-06
5.32162e-05
1.97097e-06
2.16807e-05
7.29259e-05
1.97097e-06
1.18258e-05
9.85486e-06
1.97097e-06
1.97097e-06
1.97097e-05
5.91291e-06
5.91291e-06
1.97097e-06
1.97097e-05
0.00010052
3.94194e-06
1.97097e-06
7.88389e-06
7.88389e-06
5.91291e-06
5.91291e-06
5.12453e-05
1.97097e-06
1.97097e-06
1.97097e-06
5.91291e-06
1.37968e-05
3.74485e-05
1.97097e-06
1.97097e-06
9.85486e-06
1.97097e-06
5.91291e-06
1.97097e-06
1.97097e-06
1.18258e-05
1.97097e-06
3.94194e-06
1.97097e-06
5.91291e-06
1.37968e-05
1.97097e-06
3.94194e-06
9.85486e-06
1.97097e-06
1.97097e-06
3.94194e-06
1.97097e-06
1.97097e-06
1.97097e-06
2.16807e-05
9.85486e-06
3.35065e-05
2.95646e-05
5.12453e-05
0.000157678
5.91291e-06
3.94194e-06
1.97097e-06
8.47518e-05
1.97097e-06
6.11001e-05
3.94194e-06
2.16807e-05
1.97097e-05
5.51872e-05
1.97097e-05
1.97097e-06
7.88389e-06
2.75936e-05
1.97097e-06
4.13904e-05
1.97097e-06
0.000340978
1.97097e-06
9.85486e-06
9.85486e-06
5.91291e-06
1.97097e-06
1.97097e-06
3.94194e-06
9.26357e-05
1.97097e-06
1.97097e-06
3.94194e-06
1.97097e-06
1.97097e-06
1.97097e-06
1.97097e-06
9.85486e-06
1.97097e-06
9.85486e-06
1.97097e-06
3.94194e-06
9.85486e-06
1.97097e-06
1.97097e-06
3.94194e-06
1.97097e-06
3.94194e-06
5.91291e-06
7.88389e-06
0.000165562
3.94194e-06
1.97097e-06
0.000597204
5.12453e-05
7.88389e-06
7.88389e-06
0.000250313
3.94194e-06
0.000583408
5.51872e-05
1.97097e-06
1.97097e-06
1.97097e-06
1.97097e-06
1.97097e-05
0.000404049
1.18258e-05
0.000289733
1.97097e-06
5.91291e-06
1.97097e-06
0.000285791
0.000616914
0.000865257
1.97097e-06
1.37968e-05
1.77387e-05
0.000258197
5.91291e-06
0.000106432
4.33614e-05
0.000348862
1.97097e-06
3.35065e-05
7.0955e-05
1.97097e-06
5.51872e-05
3.94194e-06
1.18258e-05
0.000516395
0.000234546
1.18258e-05
3.94194e-06
9.85486e-06
5.91291e-06
7.88389e-06
1.57678e-05
3.94194e-06
3.94194e-06
9.85486e-06
1.18258e-05
9.85486e-06
0.00156889
3.94194e-06
1.97097e-06
1.97097e-06
1.97097e-06
9.85486e-06
5.91291e-06
1.37968e-05
1.18258e-05
2.16807e-05
1.77387e-05
0.000279878
1.97097e-06
5.91291e-06
3.94194e-06
7.88389e-06
1.97097e-06
0.000163591
1.77387e-05
7.0955e-05
9.26357e-05
1.97097e-06
1.97097e-06
1.97097e-06
9.85486e-06
0.000404049
9.85486e-06
3.94194e-06
1.18258e-05
0.000128113
8.08098e-05
0.000766708
1.37968e-05
3.94194e-06
5.91291e-06
3.15355e-05
0.000210894
5.91291e-06
5.91291e-06
1.97097e-06
1.37968e-05
1.18258e-05
3.94194e-06
0.000155707
5.91291e-06
9.85486e-06
7.88389e-06
1.97097e-06
1.97097e-06
7.29259e-05
1.97097e-06
1.97097e-05
1.18258e-05
1.97097e-06
2.16807e-05
1.97097e-06
3.94194e-06
3.94194e-06
3.94194e-06
5.91291e-06
7.88389e-06
5.91291e-06
5.91291e-06
1.97097e-06
1.97097e-06
6.8984e-05
1.97097e-06
1.18258e-05
7.88389e-06
1.18258e-05
1.97097e-06
5.91291e-06
7.88389e-06
7.88389e-06
1.97097e-06
1.77387e-05
1.97097e-06
1.77387e-05
5.91291e-05
7.88389e-06
1.97097e-06
3.94194e-06
1.97097e-06
5.91291e-06
9.85486e-06
5.91291e-06
3.15355e-05
1.97097e-06
9.85486e-06
1.97097e-06
1.97097e-06
1.97097e-06
7.88389e-06
1.97097e-06
1.18258e-05
3.94194e-06
1.97097e-05
7.88389e-06
3.94194e-06
9.85486e-06
2.95646e-05
7.0955e-05
1.97097e-06
0.0001222
7.88389e-06
1.97097e-06
3.94194e-06
5.32162e-05
3.94194e-06
5.91291e-06
1.97097e-06
0.000551872
8.47518e-05
1.57678e-05
1.97097e-06
1.97097e-06
1.97097e-06
1.97097e-06
5.91291e-06
1.37968e-05
5.12453e-05
7.0955e-05
1.97097e-06
1.97097e-06
1.57678e-05
9.85486e-06
1.97097e-06
1.97097e-06
9.85486e-06
7.88389e-06
3.94194e-06
3.15355e-05
9.85486e-06
3.74485e-05
1.77387e-05
1.97097e-06
5.91291e-06
2.75936e-05
0.000102491
7.88389e-06
1.97097e-06
2.16807e-05
9.85486e-06
1.18258e-05
3.94194e-06
3.15355e-05
3.94194e-06
1.18258e-05
1.97097e-06
3.94194e-06
5.91291e-06
1.97097e-06
9.85486e-06
1.97097e-06
1.57678e-05
3.94194e-06
3.94194e-06
1.97097e-06
1.97097e-06
1.97097e-06
2.95646e-05
1.18258e-05
1.18258e-05
1.97097e-06
1.97097e-06
9.85486e-06
1.97097e-06
1.97097e-06
0.00097366
5.91291e-06
1.97097e-06
1.18258e-05
1.97097e-06
1.97097e-06
9.85486e-06
1.97097e-06
1.97097e-06
3.94194e-06
3.94194e-06
1.97097e-06
1.97097e-06
1.97097e-06
1.18258e-05
1.97097e-06
5.91291e-06
3.54775e-05
1.97097e-06
1.97097e-06
3.94194e-06
5.32162e-05
0.000135997
2.95646e-05
3.94194e-06
9.85486e-06
1.97097e-06
1.97097e-06
7.88389e-06
5.91291e-06
1.97097e-06
1.97097e-06
3.94194e-06
7.88389e-06
3.94194e-06
1.97097e-06
1.37968e-05
1.97097e-06
3.94194e-06
3.94194e-06
0.000157678
0.000715463
5.71582e-05
3.15355e-05
0.00034492
9.85486e-06
0.000135997
5.91291e-06
1.77387e-05
1.57678e-05
1.97097e-06
3.94194e-06
0.00104461
0.000104461
3.94194e-06
1.77387e-05
9.85486e-06
1.97097e-06
5.91291e-05
0.0147113
0.000853431
0.000181329
3.94194e-06
1.57678e-05
1.97097e-06
4.13904e-05
0.00014191
0.000634653
1.97097e-06
5.71582e-05
5.91291e-06
1.97097e-06
1.97097e-06
5.91291e-06
7.48969e-05
3.94194e-06
0.000484859
5.91291e-06
9.85486e-06
3.94194e-06
1.57678e-05
3.94194e-06
0.000358717
4.13904e-05
1.97097e-06
3.94194e-06
0.00122792
3.94194e-05
1.97097e-05
3.35065e-05
7.88389e-06
3.94194e-06
1.97097e-06
7.88389e-06
4.53323e-05
7.88389e-06
5.91291e-06
9.85486e-06
5.91291e-06
1.37968e-05
1.97097e-06
9.06647e-05
1.77387e-05
1.97097e-06
3.15355e-05
3.94194e-06
0.000216807
3.94194e-06
1.37968e-05
3.94194e-06
9.85486e-06
7.88389e-06
1.97097e-06
3.94194e-06
1.18258e-05
1.97097e-06
4.73033e-05
3.94194e-06
3.94194e-06
1.97097e-06
3.15355e-05
3.54775e-05
1.18258e-05
2.16807e-05
3.94194e-06
1.97097e-06
2.36517e-05
1.37968e-05
1.97097e-06
1.97097e-06
3.15355e-05
7.88389e-06
1.97097e-05
3.94194e-05
3.94194e-06
1.18258e-05
3.74485e-05
5.91291e-06
2.75936e-05
1.97097e-06
1.97097e-06
0.000461207
4.92743e-05
1.18258e-05
1.97097e-06
0.000484859
1.97097e-06
5.91291e-06
1.97097e-06
3.94194e-06
1.97097e-06
5.71582e-05
1.37968e-05
7.88389e-06
1.97097e-06
5.91291e-06
2.56226e-05
1.97097e-06
1.77387e-05
1.97097e-06
3.15355e-05
1.97097e-06
1.97097e-06
1.97097e-06
3.94194e-06
1.97097e-05
1.97097e-06
1.97097e-06
1.97097e-06
1.97097e-06
1.97097e-06
1.97097e-05
1.97097e-06
2.75936e-05
3.94194e-06
1.97097e-06
0.000650421
1.97097e-06
0.000837663
9.26357e-05
0.000104461
0.000819924
1.97097e-06
0.000220749
5.91291e-06
1.97097e-06
1.18258e-05
5.91291e-06
2.36517e-05
5.71582e-05
4.13904e-05
1.97097e-06
0.000358717
5.51872e-05
0.0308556
1.97097e-06
1.97097e-06
3.54775e-05
3.94194e-06
5.51872e-05
7.0955e-05
0.00010052
1.97097e-06
1.97097e-06
0.000240459
0.000971689
0.00172263
7.88389e-05
7.88389e-06
7.88389e-06
1.37968e-05
4.33614e-05
0.000654363
0.00124762
1.97097e-06
3.94194e-06
2.16807e-05
0.000181329
5.91291e-06
1.97097e-06
1.57678e-05
0.000106432
1.97097e-06
0.00451155
1.97097e-06
7.88389e-06
1.97097e-06
7.88389e-06
9.85486e-06
0.000796272
5.51872e-05
7.88389e-06
1.97097e-06
1.57678e-05
0.00185074
1.97097e-06
9.85486e-06
0.000400107
1.97097e-06
4.33614e-05
1.97097e-06
5.91291e-06
1.97097e-06
1.37968e-05
7.88389e-06
1.97097e-06
4.73033e-05
7.88389e-06
1.97097e-06
3.94194e-06
7.88389e-05
0.000342949
3.94194e-06
3.94194e-06
0.000110374
1.97097e-06
7.88389e-06
0.000151765
6.7013e-05
1.97097e-06
1.97097e-06
4.13904e-05
7.88389e-06
4.53323e-05
3.94194e-06
1.18258e-05
0.000549901
4.33614e-05
3.94194e-06
1.97097e-06
3.94194e-05
1.18258e-05
0.000376456
0.000151765
2.56226e-05
7.88389e-06
7.48969e-05
0.000409962
8.08098e-05
0.00672298
1.18258e-05
1.97097e-06
1.97097e-06
5.71582e-05
0.000206952
1.57678e-05
1.97097e-06
5.91291e-06
1.97097e-06
0.000212865
3.94194e-05
1.97097e-06
5.91291e-06
0.000703637
0.000504569
2.36517e-05
1.97097e-06
1.18258e-05
1.97097e-06
5.32162e-05
3.94194e-06
7.88389e-06
1.57678e-05
0.000153736
1.97097e-06
1.97097e-06
4.73033e-05
3.94194e-06
1.97097e-05
3.74485e-05
1.97097e-06
7.88389e-06
3.94194e-06
1.97097e-05
1.97097e-06
1.97097e-06
1.18258e-05
2.95646e-05
1.97097e-06
7.88389e-05
3.94194e-06
0.000157678
1.77387e-05
3.94194e-06
1.97097e-06
3.94194e-06
1.97097e-06
3.94194e-06
9.85486e-06
2.75936e-05
8.86937e-05
1.77387e-05
9.85486e-06
0.000112345
2.36517e-05
5.91291e-06
1.97097e-06
1.97097e-05
0.00529994
2.36517e-05
0.00020301
2.56226e-05
1.97097e-06
1.97097e-06
3.94194e-06
3.94194e-06
1.77387e-05
0.000169504
3.94194e-05
5.91291e-06
3.94194e-06
2.56226e-05
0.000108403
1.97097e-06
1.18258e-05
8.67227e-05
5.91291e-06
9.85486e-06
5.32162e-05
3.94194e-06
0.000177387
1.97097e-06
1.97097e-06
9.85486e-06
1.97097e-06
1.97097e-06
5.91291e-06
5.91291e-06
3.94194e-06
1.57678e-05
1.97097e-06
2.36517e-05
3.94194e-06
5.91291e-06
1.57678e-05
0.000126142
9.85486e-06
2.16807e-05
1.97097e-06
4.33614e-05
1.97097e-06
1.97097e-06
1.97097e-06
1.97097e-06
9.85486e-06
3.94194e-06
1.18258e-05
1.97097e-06
1.97097e-06
1.97097e-06
5.91291e-06
1.97097e-06
1.97097e-06
1.97097e-06
1.97097e-06
6.30711e-05
9.65776e-05
1.57678e-05
1.57678e-05
0.000208923
3.94194e-06
3.94194e-06
1.18258e-05
1.97097e-06
0.000622827
4.13904e-05
0.000124171
9.85486e-06
1.97097e-06
1.18258e-05
3.94194e-06
1.37968e-05
0.000447411
3.35065e-05
6.8984e-05
3.94194e-06
4.13904e-05
1.77387e-05
0.000427701
2.75936e-05
3.94194e-06
1.77387e-05
0.000102491
5.71582e-05
1.18258e-05
1.97097e-06
1.57678e-05
0.000490772
0.000157678
7.88389e-06
1.97097e-06
0.000963805
3.94194e-06
5.91291e-06
1.97097e-06
1.97097e-06
1.97097e-06
5.91291e-06
2.95646e-05
5.12453e-05
7.88389e-06
1.18258e-05
3.94194e-06
1.18258e-05
1.97097e-06
4.92743e-05
0.00030353
5.91291e-06
1.97097e-06
1.77387e-05
2.16807e-05
0.00317721
1.97097e-06
9.26357e-05
7.88389e-05
5.91291e-06
0.000145852
3.94194e-06
5.91291e-06
2.95646e-05
0.000204981
5.91291e-06
2.56226e-05
1.97097e-06
4.73033e-05
1.97097e-06
9.85486e-06
1.97097e-06
4.13904e-05
5.91291e-06
3.94194e-06
0.000102491
1.97097e-06
3.54775e-05
1.97097e-06
7.88389e-06
1.97097e-06
1.97097e-06
9.85486e-06
1.97097e-06
2.16807e-05
1.97097e-06
3.94194e-06
1.97097e-06
3.94194e-06
1.97097e-06
3.94194e-06
1.97097e-06
1.97097e-06
1.97097e-06
1.97097e-06
1.97097e-06
3.94194e-06
2.75936e-05
1.57678e-05
1.97097e-06
2.36517e-05
3.94194e-06
3.94194e-06
1.57678e-05
1.18258e-05
1.57678e-05
3.94194e-05
1.97097e-06
7.88389e-06
3.94194e-06
1.97097e-05
3.94194e-06
1.97097e-06
1.97097e-06
1.97097e-06
3.94194e-06
1.97097e-06
1.97097e-06
1.97097e-06
1.97097e-06
3.94194e-06
5.91291e-06
3.94194e-06
5.91291e-06
3.94194e-06
1.18258e-05
5.91291e-06
1.97097e-06
9.85486e-06
1.97097e-06
5.91291e-06
1.97097e-06
1.97097e-06
2.36517e-05
1.97097e-06
1.97097e-06
3.94194e-06
1.18258e-05
9.85486e-06
7.88389e-06
0.000163591
1.57678e-05
7.88389e-06
4.53323e-05
2.36517e-05
3.94194e-06
3.94194e-06
2.95646e-05
3.94194e-06
1.97097e-06
0.000139939
0.000137968
3.94194e-06
2.75936e-05
1.97097e-06
3.94194e-06
9.85486e-06
0.000155707
5.91291e-06
9.85486e-06
5.91291e-06
4.33614e-05
1.97097e-05
7.88389e-06
9.85486e-06
4.73033e-05
1.97097e-06
3.94194e-06
1.97097e-06
7.88389e-06
7.88389e-06
1.97097e-06
1.18258e-05
0.000534133
3.94194e-06
1.97097e-06
5.91291e-06
3.35065e-05
3.94194e-06
3.94194e-06
9.85486e-06
2.75936e-05
1.97097e-06
1.18258e-05
1.97097e-06
0.000112345
1.97097e-06
1.97097e-06
4.73033e-05
9.85486e-06
1.97097e-06
1.97097e-06
1.97097e-06
1.97097e-06
3.94194e-06
7.88389e-06
2.36517e-05
2.16807e-05
3.94194e-06
2.36517e-05
1.97097e-06
7.88389e-06
1.97097e-06
0.000453323
1.97097e-06
1.37968e-05
3.94194e-06
1.97097e-06
1.37968e-05
0.000116287
1.97097e-06
0.000370543
7.88389e-06
7.88389e-06
3.94194e-06
1.97097e-06
1.97097e-06
3.94194e-06
1.37968e-05
2.75936e-05
3.94194e-06
5.91291e-06
1.18258e-05
1.97097e-06
3.94194e-06
9.85486e-06
1.97097e-06
3.94194e-06
1.97097e-06
1.97097e-06
1.97097e-06
9.85486e-06
2.16807e-05
9.85486e-06
1.97097e-06
1.97097e-06
3.94194e-06
1.97097e-06
1.97097e-06
1.97097e-06
3.94194e-06
3.94194e-06
4.53323e-05
3.94194e-06
3.94194e-06
9.85486e-06
1.97097e-06
1.97097e-06
9.85486e-06
1.97097e-06
1.97097e-06
3.94194e-06
3.94194e-06
1.97097e-06
4.33614e-05
1.97097e-06
1.97097e-06
7.88389e-06
1.97097e-06
2.56226e-05
1.97097e-06
1.97097e-06
1.97097e-06
3.94194e-06
1.97097e-06
2.36517e-05
4.53323e-05
3.94194e-06
1.57678e-05
9.85486e-06
3.94194e-06
1.97097e-06
7.88389e-06
0.00102293
1.77387e-05
1.37968e-05
3.94194e-06
0.00109192
4.33614e-05
1.97097e-06
9.85486e-06
1.97097e-05
1.18258e-05
3.94194e-06
1.97097e-06
1.57678e-05
0.000126142
3.94194e-06
1.97097e-05
5.91291e-06
9.26357e-05
0.000384339
2.56226e-05
9.85486e-06
2.16807e-05
0.000126142
1.97097e-06
0.00020301
4.33614e-05
3.94194e-06
7.88389e-06
3.35065e-05
0.000551872
3.94194e-06
7.88389e-06
6.50421e-05
0.000216807
5.91291e-06
5.91291e-06
1.97097e-06
0.00203404
4.53323e-05
1.97097e-06
3.54775e-05
7.88389e-06
7.88389e-06
3.94194e-06
3.94194e-06
3.94194e-06
5.91291e-06
1.97097e-06
0.000104461
5.91291e-06
9.85486e-06
1.97097e-06
2.36517e-05
7.88389e-06
0.000206952
0.000102491
2.95646e-05
3.94194e-06
0.000135997
1.97097e-06
3.54775e-05
9.85486e-06
3.94194e-06
3.94194e-06
3.94194e-06
6.7013e-05
0.000102491
1.97097e-06
0.000118258
1.97097e-06
1.18258e-05
0.00038631
2.75936e-05
3.94194e-06
4.92743e-05
3.94194e-06
1.18258e-05
3.35065e-05
3.94194e-06
1.77387e-05
1.97097e-06
1.18258e-05
3.94194e-06
1.97097e-06
7.88389e-06
1.97097e-06
7.88389e-06
1.77387e-05
1.57678e-05
2.16807e-05
1.97097e-06
1.77387e-05
3.94194e-06
5.12453e-05
7.88389e-06
5.91291e-06
3.15355e-05
3.94194e-06
3.74485e-05
7.88389e-06
7.88389e-06
3.94194e-06
0.000248342
7.88389e-06
3.94194e-06
2.36517e-05
1.97097e-06
1.97097e-06
7.88389e-06
7.88389e-06
3.94194e-06
5.91291e-06
1.97097e-06
9.85486e-06
1.97097e-06
1.97097e-06
3.94194e-06
5.91291e-05
0.000285791
3.94194e-06
0.000433614
1.97097e-06
1.97097e-06
1.97097e-06
5.51872e-05
3.94194e-06
7.88389e-06
1.97097e-06
5.91291e-06
1.97097e-06
1.97097e-06
7.88389e-06
5.91291e-06
0.000126142
3.94194e-06
1.37968e-05
1.97097e-06
7.88389e-06
1.97097e-06
1.97097e-06
7.88389e-06
1.97097e-06
1.37968e-05
1.97097e-06
2.16807e-05
1.97097e-06
1.97097e-06
9.85486e-06
1.97097e-06
2.36517e-05
0.000500627
4.73033e-05
3.94194e-06
1.97097e-06
3.54775e-05
1.37968e-05
1.97097e-06
7.88389e-06
2.56226e-05
1.97097e-06
1.97097e-06
0.000285791
2.95646e-05
1.97097e-06
1.97097e-06
0.000120229
3.94194e-05
5.91291e-05
3.94194e-06
0.000262139
0.000246371
5.71582e-05
3.54775e-05
2.75936e-05
0.00149597
1.97097e-06
8.47518e-05
3.94194e-06
5.91291e-06
0.000293675
3.94194e-06
1.37968e-05
1.97097e-06
9.85486e-06
7.88389e-06
3.35065e-05
1.57678e-05
1.97097e-06
3.94194e-06
7.88389e-06
3.94194e-06
5.91291e-06
3.94194e-06
5.71582e-05
1.18258e-05
1.97097e-06
0.000112345
9.85486e-06
1.97097e-06
1.97097e-06
1.97097e-06
3.94194e-06
2.36517e-05
1.37968e-05
1.97097e-06
3.94194e-06
1.97097e-06
1.97097e-06
1.97097e-06
1.97097e-06
1.97097e-06
1.97097e-06
1.97097e-06
1.97097e-06
1.97097e-06
1.97097e-06
1.97097e-06
1.97097e-06
3.94194e-06
1.37968e-05
3.94194e-06
3.94194e-06
6.30711e-05
5.91291e-06
1.97097e-06
3.94194e-06
7.88389e-06
1.97097e-06
1.97097e-06
1.97097e-06
1.97097e-06
1.97097e-06
5.91291e-06
1.97097e-06
1.57678e-05
3.94194e-05
7.29259e-05
0.000372514
2.56226e-05
0.000352804
5.32162e-05
1.97097e-06
1.97097e-06
0.000216807
1.97097e-06
1.97097e-06
1.97097e-06
2.75936e-05
1.97097e-06
1.97097e-06
0.000354775
3.35065e-05
1.97097e-06
4.53323e-05
5.71582e-05
1.97097e-06
1.37968e-05
0.000240459
0.000313384
5.91291e-06
7.88389e-06
1.77387e-05
7.29259e-05
0.000248342
7.88389e-06
2.56226e-05
0.000559756
3.94194e-06
1.97097e-06
0.00171277
1.77387e-05
1.57678e-05
0.00419226
7.88389e-06
9.26357e-05
1.97097e-06
3.94194e-06
1.97097e-06
1.97097e-06
7.88389e-06
1.97097e-06
0.000266081
1.18258e-05
1.97097e-06
1.97097e-06
0.000206952
1.97097e-06
0.000114316
1.97097e-06
1.97097e-06
5.91291e-06
1.18258e-05
2.56226e-05
5.91291e-06
1.97097e-06
7.88389e-06
5.91291e-06
1.18258e-05
2.36517e-05
1.77387e-05
5.91291e-06
6.11001e-05
1.97097e-06
1.97097e-06
3.74485e-05
2.56226e-05
0.000137968
1.97097e-06
7.68679e-05
2.36517e-05
1.57678e-05
1.97097e-06
4.53323e-05
1.97097e-06
1.18258e-05
1.97097e-06
2.56226e-05
1.97097e-06
3.94194e-06
5.91291e-06
1.97097e-06
1.97097e-06
1.97097e-06
7.88389e-06
6.11001e-05
1.97097e-06
3.35065e-05
1.18258e-05
2.95646e-05
5.91291e-06
4.92743e-05
2.16807e-05
1.97097e-06
1.97097e-06
0.0001222
7.88389e-06
7.88389e-06
1.18258e-05
1.97097e-06
1.97097e-06
9.85486e-06
3.94194e-06
1.97097e-06
1.97097e-05
1.97097e-06
1.97097e-06
5.91291e-06
7.88389e-06
1.97097e-06
1.97097e-06
1.97097e-06
1.97097e-06
1.18258e-05
1.97097e-06
1.97097e-06
1.97097e-06
1.97097e-06
1.97097e-06
5.91291e-06
1.97097e-06
3.94194e-06
1.97097e-06
3.94194e-06
3.94194e-06
3.94194e-06
1.97097e-06
1.97097e-06
4.73033e-05
1.97097e-06
1.97097e-06
5.91291e-06
3.94194e-06
0.000417846
1.97097e-06
3.94194e-06
1.97097e-06
5.91291e-06
1.77387e-05
2.36517e-05
1.37968e-05
0.000171475
5.91291e-06
1.18258e-05
1.97097e-06
9.85486e-06
1.77387e-05
0.000453323
1.97097e-06
3.94194e-06
1.37968e-05
1.97097e-06
5.91291e-06
1.97097e-06
1.57678e-05
1.97097e-06
1.18258e-05
1.97097e-06
3.54775e-05
1.57678e-05
1.97097e-06
1.97097e-06
9.06647e-05
7.88389e-05
5.91291e-06
1.97097e-06
2.16807e-05
5.91291e-06
1.97097e-06
7.88389e-06
7.88389e-06
3.94194e-06
0.000102491
5.91291e-06
1.97097e-06
1.97097e-06
1.97097e-06
1.97097e-06
1.97097e-06
1.97097e-06
1.97097e-06
1.97097e-06
3.94194e-06
3.94194e-06
1.97097e-06
1.97097e-06
3.94194e-06
3.94194e-06
1.97097e-06
1.97097e-06
1.97097e-06
1.97097e-06
1.18258e-05
1.97097e-06
1.97097e-06
1.97097e-06
1.97097e-06
3.94194e-06
1.97097e-06
1.37968e-05
7.88389e-06
1.97097e-06
3.94194e-06
1.97097e-06
1.97097e-06
1.97097e-06
1.97097e-06
3.94194e-06
1.97097e-06
3.94194e-06
1.97097e-06
1.97097e-06
1.97097e-06
3.94194e-06
3.15355e-05
1.97097e-06
1.97097e-06
1.97097e-06
1.97097e-06
1.97097e-06
3.94194e-06
1.97097e-06
1.97097e-05
3.94194e-06
3.94194e-06
1.97097e-06
1.97097e-06
2.36517e-05
1.97097e-06
3.94194e-06
1.97097e-06
1.97097e-06
3.94194e-06
3.94194e-06
1.37968e-05
7.88389e-06
3.94194e-06
3.54775e-05
1.97097e-06
1.97097e-06
1.97097e-06
1.97097e-06
2.95646e-05
3.94194e-06
1.97097e-06
7.88389e-06
3.94194e-06
5.91291e-06
7.48969e-05
1.97097e-06
3.94194e-06
7.88389e-06
1.97097e-06
1.97097e-06
1.18258e-05
4.33614e-05
5.91291e-06
0.000114316
7.88389e-06
1.97097e-06
3.94194e-06
9.85486e-06
3.54775e-05
1.97097e-06
3.94194e-06
1.97097e-06
1.18258e-05
1.97097e-06
1.97097e-06
1.97097e-06
6.30711e-05
0.000145852
1.97097e-06
3.94194e-06
1.37968e-05
3.94194e-06
1.97097e-06
5.91291e-06
0.000124171
2.56226e-05
2.75936e-05
1.97097e-06
5.91291e-06
1.97097e-06
8.27808e-05
7.88389e-06
3.94194e-06
3.94194e-06
5.51872e-05
5.91291e-06
9.85486e-06
3.94194e-05
1.97097e-06
1.97097e-05
5.32162e-05
1.18258e-05
5.91291e-05
0.000108403
5.91291e-05
0.000490772
1.97097e-06
1.77387e-05
3.94194e-06
0.000120229
8.27808e-05
1.97097e-06
9.85486e-06
2.36517e-05
3.94194e-06
1.97097e-06
1.97097e-06
3.94194e-06
7.88389e-06
1.97097e-06
1.97097e-06
7.88389e-06
3.94194e-06
1.77387e-05
3.15355e-05
1.97097e-06
9.85486e-06
4.92743e-05
2.95646e-05
1.97097e-06
1.57678e-05
3.94194e-06
1.18258e-05
1.97097e-06
9.85486e-06
9.85486e-06
1.97097e-06
1.97097e-06
3.94194e-06
1.97097e-06
1.97097e-06
1.97097e-06
1.97097e-06
1.97097e-06
3.15355e-05
0.000597204
5.91291e-06
3.94194e-06
9.46066e-05
7.88389e-06
1.97097e-06
3.94194e-06
1.97097e-06
1.18258e-05
1.97097e-06
3.94194e-06
3.94194e-06
1.97097e-05
3.94194e-06
1.97097e-06
0.000378427
1.97097e-06
5.91291e-06
1.77387e-05
1.97097e-06
7.29259e-05
5.91291e-06
4.33614e-05
3.94194e-06
1.97097e-06
3.94194e-06
7.88389e-06
1.97097e-06
2.16807e-05
1.37968e-05
1.97097e-06
7.88389e-06
1.77387e-05
0.000224691
3.94194e-06
5.91291e-06
1.97097e-06
1.97097e-06
5.91291e-06
0.00010052
9.85486e-06
1.97097e-06
0.00032521
1.57678e-05
1.18258e-05
9.85486e-06
1.18258e-05
3.94194e-06
1.97097e-06
1.97097e-06
3.94194e-06
3.94194e-06
1.97097e-06
7.88389e-06
5.91291e-06
1.97097e-06
2.16807e-05
1.97097e-05
5.91291e-06
3.94194e-06
1.97097e-06
7.29259e-05
7.88389e-06
3.94194e-06
1.97097e-06
1.97097e-06
5.91291e-06
1.97097e-05
1.97097e-06
1.97097e-06
1.97097e-06
1.97097e-06
1.97097e-06
3.94194e-06
2.16807e-05
1.97097e-06
1.97097e-06
1.97097e-06
9.85486e-06
1.97097e-06
3.94194e-06
5.91291e-06
8.67227e-05
3.94194e-06
3.94194e-06
7.88389e-06
9.85486e-06
2.16807e-05
1.37968e-05
0.000451352
4.13904e-05
1.18258e-05
1.97097e-06
1.97097e-06
5.91291e-06
3.94194e-06
1.97097e-06
3.94194e-06
1.97097e-06
1.97097e-06
5.12453e-05
3.94194e-06
1.97097e-06
0.000175416
4.53323e-05
7.88389e-06
9.06647e-05
8.27808e-05
0.000591291
1.97097e-06
7.88389e-06
1.18258e-05
5.91291e-06
3.94194e-06
1.37968e-05
0.000110374
1.57678e-05
3.94194e-06
2.95646e-05
3.94194e-06
2.56226e-05
0.000147823
0.000157678
1.97097e-06
1.18258e-05
4.13904e-05
1.97097e-06
4.92743e-05
3.94194e-06
4.13904e-05
0.000212865
6.50421e-05
1.97097e-06
3.94194e-06
0.000382368
1.97097e-06
4.33614e-05
2.36517e-05
3.94194e-06
1.97097e-06
3.94194e-06
0.000435585
5.91291e-06
9.85486e-06
1.97097e-06
7.88389e-06
3.94194e-06
1.97097e-06
1.77387e-05
1.97097e-06
1.18258e-05
5.32162e-05
3.94194e-06
9.85486e-06
7.88389e-06
1.97097e-06
1.97097e-06
3.94194e-06
1.97097e-06
1.97097e-06
1.97097e-06
1.97097e-06
3.94194e-06
4.73033e-05
5.91291e-06
1.97097e-06
0.000337036
5.51872e-05
1.97097e-06
5.91291e-06
0.000340978
1.97097e-06
5.91291e-06
7.88389e-06
1.18258e-05
7.68679e-05
5.91291e-06
3.94194e-06
1.97097e-06
3.94194e-06
3.74485e-05
3.94194e-06
7.68679e-05
1.97097e-06
9.85486e-06
1.97097e-06
1.97097e-06
3.54775e-05
1.97097e-06
9.06647e-05
1.97097e-06
0.000167533
1.77387e-05
0.000195126
3.94194e-06
5.91291e-06
1.97097e-06
3.94194e-05
1.37968e-05
9.85486e-06
1.97097e-06
3.94194e-06
0.000378427
0.000358717
3.94194e-06
3.94194e-06
1.57678e-05
1.97097e-06
1.97097e-06
0.00010052
5.91291e-06
0.000232575
3.54775e-05
0.000218778
1.97097e-06
0.0001222
1.77387e-05
0.000234546
3.74485e-05
5.91291e-06
3.94194e-06
2.16807e-05
0.000518366
5.91291e-06
1.97097e-06
7.88389e-06
[truncated: 16,225 more rows]
