# Supplementary material for: HLA class I haplotype diversity is consistent with selection for frequent existing haplotypes
Source: PLoS Comput Biol. 2017 Aug 28;13(8):e1005693. doi: 10.1371/journal.pcbi.1005693 (PMC5590998; doi:10.1371/journal.pcbi.1005693)
Supplement: S2 Appendix — (ZIP) [file pcbi.1005693.s006.zip › AMIND.xlsx]

## Sheet: Sheet1
1.82153e-05
9.10763e-06
9.10763e-06
9.10763e-06
5.46458e-05
5.46458e-05
9.10763e-06
9.10763e-06
9.10763e-06
9.10763e-06
9.10763e-06
9.10763e-06
9.10763e-06
9.10763e-06
9.10763e-06
9.10763e-06
1.82153e-05
9.10763e-06
0.000100184
2.73229e-05
9.10763e-06
9.10763e-06
8.19687e-05
3.64305e-05
9.10763e-06
9.10763e-06
9.10763e-06
9.10763e-06
5.46458e-05
9.10763e-06
2.73229e-05
1.82153e-05
9.10763e-06
9.10763e-06
0.000291444
2.73229e-05
0.000100184
9.10763e-06
0.00015483
4.55382e-05
9.10763e-06
1.82153e-05
5.46458e-05
0.000127507
1.82153e-05
5.46458e-05
9.10763e-06
0.000264121
1.82153e-05
4.55382e-05
4.55382e-05
9.10763e-06
9.10763e-06
1.82153e-05
1.82153e-05
9.10763e-06
9.10763e-05
1.82153e-05
9.10763e-06
9.10763e-06
9.10763e-06
9.10763e-06
9.10763e-06
0.000601104
1.82153e-05
1.82153e-05
1.82153e-05
0.000127507
1.82153e-05
0.000136615
6.37534e-05
3.64305e-05
0.00088344
3.64305e-05
9.10763e-06
9.10763e-06
9.10763e-06
9.10763e-06
9.10763e-06
2.73229e-05
1.82153e-05
0.000245906
0.000273229
0.000127507
6.37534e-05
9.10763e-06
6.37534e-05
0.000109292
1.82153e-05
0.000291444
0.000118399
9.10763e-06
9.10763e-06
0.000482705
9.10763e-06
2.73229e-05
8.19687e-05
9.10763e-06
1.82153e-05
9.10763e-06
9.10763e-06
0.00019126
9.10763e-06
1.82153e-05
0.000173045
9.10763e-06
0.00034609
9.10763e-05
9.10763e-06
0.000145722
1.82153e-05
9.10763e-06
0.000100184
9.10763e-06
9.10763e-06
0.000573781
1.82153e-05
9.10763e-06
1.82153e-05
2.73229e-05
7.28611e-05
9.10763e-06
2.73229e-05
9.10763e-06
4.55382e-05
2.73229e-05
4.55382e-05
1.82153e-05
4.55382e-05
9.10763e-06
0.000928979
0.00019126
9.10763e-05
1.82153e-05
2.73229e-05
0.000182153
1.82153e-05
3.64305e-05
3.64305e-05
9.10763e-06
4.55382e-05
9.10763e-05
9.10763e-06
0.00132971
1.82153e-05
9.10763e-06
3.64305e-05
0.000173045
1.82153e-05
9.10763e-06
2.73229e-05
9.10763e-06
1.82153e-05
9.10763e-06
7.28611e-05
0.000591996
2.73229e-05
7.28611e-05
5.46458e-05
9.10763e-06
9.10763e-06
1.82153e-05
9.10763e-06
9.10763e-06
9.10763e-06
9.10763e-06
2.73229e-05
4.55382e-05
0.000418951
0.000182153
9.10763e-06
9.10763e-06
1.82153e-05
2.73229e-05
1.82153e-05
3.64305e-05
9.10763e-06
9.10763e-06
7.28611e-05
9.10763e-06
9.10763e-06
1.82153e-05
9.10763e-06
1.82153e-05
9.10763e-06
0.000127507
1.82153e-05
1.82153e-05
1.82153e-05
9.10763e-06
0.000163937
9.10763e-06
0.000209476
2.73229e-05
3.64305e-05
3.64305e-05
0.000582889
2.73229e-05
2.73229e-05
1.82153e-05
4.55382e-05
5.46458e-05
9.10763e-06
4.55382e-05
9.10763e-06
0.000255014
9.10763e-06
9.10763e-06
3.64305e-05
0.000364305
9.10763e-06
2.73229e-05
9.10763e-06
9.10763e-06
0.000100184
9.10763e-06
0.000765041
0.000218583
2.73229e-05
0.000109292
6.37534e-05
9.10763e-06
9.10763e-06
0.000546458
9.10763e-06
9.10763e-06
7.28611e-05
3.64305e-05
0.000245906
0.000218583
8.19687e-05
0.000519135
6.37534e-05
1.82153e-05
2.73229e-05
0.00120221
9.10763e-06
0.000455382
0.000136615
3.64305e-05
0.000145722
4.55382e-05
0.000100184
9.10763e-05
0.00162116
2.73229e-05
2.73229e-05
3.64305e-05
1.82153e-05
9.10763e-06
9.10763e-06
4.55382e-05
3.64305e-05
9.10763e-06
0.000519135
9.10763e-06
1.82153e-05
9.10763e-06
0.000437166
1.82153e-05
0.000109292
0.00050092
9.10763e-06
0.000273229
0.000127507
9.10763e-06
0.000336982
1.82153e-05
2.73229e-05
6.37534e-05
0.00931711
4.55382e-05
9.10763e-06
8.19687e-05
0.000409844
3.64305e-05
9.10763e-05
0.000428059
0.000127507
0.000100184
0.000127507
0.000109292
1.82153e-05
0.00034609
0.000519135
1.82153e-05
3.64305e-05
9.10763e-06
9.10763e-06
3.64305e-05
9.10763e-06
4.55382e-05
0.00208565
2.73229e-05
0.000118399
0.0449553
1.82153e-05
0.00176688
5.46458e-05
2.73229e-05
2.73229e-05
0.00136615
7.28611e-05
1.82153e-05
7.28611e-05
0.00168491
5.46458e-05
0.000455382
9.10763e-06
2.73229e-05
1.82153e-05
0.000245906
0.00084701
6.37534e-05
9.10763e-06
0.000136615
0.000200368
0.00133882
3.64305e-05
0.00019126
0.000109292
1.82153e-05
9.10763e-06
0.000418951
2.73229e-05
0.00314213
2.73229e-05
9.10763e-06
9.10763e-06
9.10763e-06
9.10763e-06
9.10763e-06
9.10763e-06
1.82153e-05
1.82153e-05
1.82153e-05
8.19687e-05
1.82153e-05
1.82153e-05
0.000382521
0.000109292
9.10763e-06
7.28611e-05
1.82153e-05
3.64305e-05
1.82153e-05
9.10763e-06
5.46458e-05
9.10763e-05
0.00030966
0.00015483
6.37534e-05
9.10763e-06
9.10763e-06
9.10763e-06
1.82153e-05
9.10763e-06
2.73229e-05
7.28611e-05
9.10763e-06
0.000291444
0.000227691
9.10763e-06
4.55382e-05
2.73229e-05
1.82153e-05
1.82153e-05
0.000127507
1.82153e-05
2.73229e-05
4.55382e-05
9.10763e-06
9.10763e-06
3.64305e-05
9.10763e-06
9.10763e-06
1.82153e-05
9.10763e-06
6.37534e-05
9.10763e-06
9.10763e-06
9.10763e-06
9.10763e-06
0.00015483
1.82153e-05
9.10763e-06
0.000227691
3.64305e-05
1.82153e-05
1.82153e-05
0.000455382
9.10763e-06
9.10763e-06
7.28611e-05
1.82153e-05
0.00015483
0.000418951
6.37534e-05
0.00019126
2.73229e-05
9.10763e-06
0.000318767
9.10763e-05
7.28611e-05
9.10763e-06
0.00034609
9.10763e-05
0.000336982
0.00387985
9.10763e-06
9.10763e-06
2.73229e-05
1.82153e-05
9.10763e-06
2.73229e-05
9.10763e-06
1.82153e-05
0.000109292
9.10763e-06
9.10763e-06
9.10763e-06
1.82153e-05
9.10763e-06
9.10763e-06
9.10763e-06
9.10763e-06
9.10763e-06
9.10763e-06
3.64305e-05
7.28611e-05
2.73229e-05
9.10763e-05
0.000109292
0.000418951
0.000382521
1.82153e-05
9.10763e-06
2.73229e-05
0.000601104
2.73229e-05
9.10763e-06
3.64305e-05
4.55382e-05
0.000245906
0.000173045
5.46458e-05
1.82153e-05
2.73229e-05
9.10763e-06
9.10763e-06
4.55382e-05
5.46458e-05
9.10763e-06
9.10763e-06
0.000100184
5.46458e-05
9.10763e-06
5.46458e-05
1.82153e-05
0.000118399
8.19687e-05
2.73229e-05
2.73229e-05
5.46458e-05
2.73229e-05
0.00125685
9.10763e-06
4.55382e-05
9.10763e-06
5.46458e-05
0.000200368
1.82153e-05
9.10763e-06
1.82153e-05
9.10763e-06
9.10763e-06
1.82153e-05
8.19687e-05
9.10763e-06
2.73229e-05
1.82153e-05
9.10763e-05
4.55382e-05
9.10763e-05
4.55382e-05
0.000245906
9.10763e-06
4.55382e-05
1.82153e-05
9.10763e-06
9.10763e-06
0.000100184
9.10763e-06
9.10763e-06
6.37534e-05
9.10763e-06
3.64305e-05
0.000209476
9.10763e-06
9.10763e-06
9.10763e-06
9.10763e-06
9.10763e-06
1.82153e-05
0.000200368
0.000163937
1.82153e-05
9.10763e-06
9.10763e-06
0.000173045
7.28611e-05
0.000100184
9.10763e-06
9.10763e-06
1.82153e-05
0.000145722
9.10763e-06
0.000145722
5.46458e-05
9.10763e-05
0.000182153
9.10763e-06
0.000173045
2.73229e-05
7.28611e-05
1.82153e-05
9.10763e-06
0.000209476
3.64305e-05
1.82153e-05
9.10763e-06
2.73229e-05
6.37534e-05
0.000837902
2.73229e-05
9.10763e-06
9.10763e-06
3.64305e-05
2.73229e-05
3.64305e-05
9.10763e-06
2.73229e-05
9.10763e-06
2.73229e-05
9.10763e-06
1.82153e-05
9.10763e-06
9.10763e-06
9.10763e-06
9.10763e-06
9.10763e-06
1.82153e-05
0.000218583
9.10763e-06
1.82153e-05
1.82153e-05
1.82153e-05
9.10763e-06
9.10763e-06
1.82153e-05
1.82153e-05
9.10763e-06
9.10763e-06
9.10763e-06
1.82153e-05
9.10763e-06
7.28611e-05
9.10763e-06
9.10763e-06
9.10763e-06
9.10763e-06
2.73229e-05
1.82153e-05
4.55382e-05
1.82153e-05
9.10763e-06
9.10763e-06
9.10763e-06
1.82153e-05
9.10763e-06
9.10763e-06
9.10763e-06
9.10763e-06
9.10763e-06
1.82153e-05
3.64305e-05
8.19687e-05
0.000100184
4.55382e-05
9.10763e-06
1.82153e-05
0.000282337
4.55382e-05
2.73229e-05
9.10763e-06
9.10763e-06
0.00015483
9.10763e-06
5.46458e-05
0.000100184
0.000145722
3.64305e-05
0.00144811
2.73229e-05
3.64305e-05
0.000273229
9.10763e-06
1.82153e-05
4.55382e-05
9.10763e-06
9.10763e-06
9.10763e-06
9.10763e-05
0.000182153
2.73229e-05
0.00351555
0.00125685
9.10763e-06
0.00030966
9.10763e-06
3.64305e-05
9.10763e-06
9.10763e-06
0.000628427
9.10763e-06
1.82153e-05
0.000710395
3.64305e-05
9.10763e-06
9.10763e-06
9.10763e-06
9.10763e-06
9.10763e-06
9.10763e-06
9.10763e-06
9.10763e-06
9.10763e-06
9.10763e-06
1.82153e-05
1.82153e-05
9.10763e-06
3.64305e-05
1.82153e-05
9.10763e-06
2.73229e-05
1.82153e-05
0.00209476
3.64305e-05
7.28611e-05
9.10763e-06
1.82153e-05
9.10763e-06
0.000519135
2.73229e-05
1.82153e-05
0.000118399
2.73229e-05
2.73229e-05
0.000136615
0.000136615
0.000100184
1.82153e-05
0.000100184
9.10763e-06
9.10763e-06
2.73229e-05
3.64305e-05
2.73229e-05
0.000173045
9.10763e-06
4.55382e-05
9.10763e-06
1.82153e-05
3.64305e-05
9.10763e-06
9.10763e-06
9.10763e-06
9.10763e-06
1.82153e-05
2.73229e-05
0.000264121
0.000145722
9.10763e-06
0.00065575
7.28611e-05
0.0013115
0.000264121
4.55382e-05
1.82153e-05
0.000291444
9.10763e-06
3.64305e-05
6.37534e-05
0.000710395
1.82153e-05
5.46458e-05
0.00151187
0.000364305
0.000136615
0.00015483
0.000264121
3.64305e-05
0.000145722
0.00315124
0.000710395
0.00120221
9.10763e-06
9.10763e-06
9.10763e-06
9.10763e-06
0.00019126
9.10763e-06
1.82153e-05
5.46458e-05
3.64305e-05
8.19687e-05
9.10763e-06
0.000582889
0.000418951
1.82153e-05
0.000118399
3.64305e-05
5.46458e-05
9.10763e-06
3.64305e-05
3.64305e-05
0.000127507
1.82153e-05
1.82153e-05
1.82153e-05
1.82153e-05
9.10763e-06
0.000255014
9.10763e-06
1.82153e-05
2.73229e-05
1.82153e-05
5.46458e-05
9.10763e-06
0.000163937
9.10763e-06
9.10763e-06
9.10763e-06
0.000118399
7.28611e-05
0.000455382
0.000109292
0.000510028
9.10763e-06
9.10763e-06
0.000163937
6.37534e-05
2.73229e-05
9.10763e-06
0.000546458
0.000182153
9.10763e-06
0.00102916
0.00118399
0.000109292
0.000282337
9.10763e-06
9.10763e-06
0.00356108
0.000100184
2.73229e-05
6.37534e-05
9.10763e-06
0.00129328
1.82153e-05
9.10763e-06
1.82153e-05
9.10763e-06
5.46458e-05
9.10763e-06
6.37534e-05
0.000318767
0.000100184
2.73229e-05
2.73229e-05
0.000218583
0.000273229
9.10763e-06
7.28611e-05
1.82153e-05
3.64305e-05
9.10763e-06
0.000182153
9.10763e-06
1.82153e-05
0.000118399
1.82153e-05
1.82153e-05
0.000318767
0.00015483
1.82153e-05
9.10763e-06
9.10763e-06
0.00196725
3.64305e-05
5.46458e-05
0.00980892
2.73229e-05
3.64305e-05
9.10763e-06
5.46458e-05
9.10763e-06
7.28611e-05
9.10763e-06
8.19687e-05
2.73229e-05
0.000100184
9.10763e-06
9.10763e-06
0.000245906
9.10763e-06
9.10763e-06
9.10763e-05
3.64305e-05
3.64305e-05
9.10763e-06
9.10763e-06
1.82153e-05
9.10763e-06
9.10763e-06
3.64305e-05
0.000974517
5.46458e-05
0.000428059
0.00183974
7.28611e-05
1.82153e-05
0.00285069
1.82153e-05
9.10763e-06
9.10763e-05
0.00116578
0.00139347
0.000318767
0.000564673
9.10763e-06
9.10763e-06
0.000856118
3.64305e-05
0.000300552
2.73229e-05
0.000118399
0.000437166
0.00714949
9.10763e-06
1.82153e-05
0.000218583
1.82153e-05
1.82153e-05
0.00171224
9.10763e-06
2.73229e-05
0.000300552
9.10763e-06
0.000100184
0.000182153
1.82153e-05
1.82153e-05
0.00114756
2.73229e-05
6.37534e-05
0.000400736
3.64305e-05
7.28611e-05
1.82153e-05
9.10763e-06
0.00239531
0.000528243
9.10763e-06
0.000209476
6.37534e-05
9.10763e-06
9.10763e-06
9.10763e-06
0.00135704
3.64305e-05
9.10763e-06
9.10763e-06
9.10763e-06
9.10763e-06
1.82153e-05
9.10763e-06
2.73229e-05
0.00015483
9.10763e-06
9.10763e-06
9.10763e-06
0.000173045
9.10763e-06
5.46458e-05
5.46458e-05
1.82153e-05
1.82153e-05
9.10763e-06
9.10763e-06
9.10763e-06
9.10763e-06
1.82153e-05
9.10763e-06
0.00182153
5.46458e-05
0.000409844
6.37534e-05
4.55382e-05
9.10763e-06
1.82153e-05
2.73229e-05
0.000109292
0.000455382
9.10763e-06
0.00248638
9.10763e-06
0.000382521
3.64305e-05
0.000409844
0.00237709
9.10763e-06
0.00019126
6.37534e-05
0.000418951
4.55382e-05
1.82153e-05
1.82153e-05
3.64305e-05
0.000327875
3.64305e-05
9.10763e-06
2.73229e-05
0.00084701
0.00785989
1.82153e-05
9.10763e-06
3.64305e-05
0.000528243
9.10763e-06
6.37534e-05
9.10763e-06
0.00638445
9.10763e-06
9.10763e-06
1.82153e-05
9.10763e-06
0.00019126
9.10763e-06
1.82153e-05
4.55382e-05
9.10763e-06
0.000127507
6.37534e-05
9.10763e-06
8.19687e-05
1.82153e-05
9.10763e-05
0.000163937
0.000127507
9.10763e-06
9.10763e-06
7.28611e-05
3.64305e-05
9.10763e-06
9.10763e-06
3.64305e-05
9.10763e-06
9.10763e-06
4.55382e-05
1.82153e-05
9.10763e-06
6.37534e-05
1.82153e-05
1.82153e-05
7.28611e-05
3.64305e-05
0.000145722
9.10763e-06
9.10763e-06
1.82153e-05
9.10763e-06
0.000163937
9.10763e-06
1.82153e-05
2.73229e-05
2.73229e-05
2.73229e-05
9.10763e-06
0.000227691
5.46458e-05
1.82153e-05
1.82153e-05
9.10763e-06
8.19687e-05
9.10763e-06
9.10763e-06
9.10763e-06
1.82153e-05
0.000145722
7.28611e-05
9.10763e-06
8.19687e-05
4.55382e-05
9.10763e-06
7.28611e-05
0.000127507
2.73229e-05
9.10763e-06
0.000145722
0.00019126
1.82153e-05
9.10763e-06
9.10763e-06
9.10763e-06
9.10763e-06
0.00113845
0.000100184
1.82153e-05
1.82153e-05
1.82153e-05
9.10763e-06
9.10763e-06
0.00336072
1.82153e-05
9.10763e-06
0.000245906
0.00104738
0.0188528
0.000209476
0.000273229
8.19687e-05
0.00133882
5.46458e-05
0.000209476
9.10763e-06
0.000874333
8.19687e-05
0.00088344
1.82153e-05
8.19687e-05
6.37534e-05
0.000118399
0.00249549
9.10763e-06
4.55382e-05
0.00053735
0.00168491
0.00474508
0.000327875
6.37534e-05
9.10763e-06
2.73229e-05
0.000546458
0.00442631
0.000182153
9.10763e-06
1.82153e-05
9.10763e-06
9.10763e-06
9.10763e-06
9.10763e-06
3.64305e-05
5.46458e-05
9.10763e-06
0.000109292
0.000127507
1.82153e-05
9.10763e-06
0.00342447
9.10763e-06
1.82153e-05
1.82153e-05
0.000173045
4.55382e-05
9.10763e-05
9.10763e-06
0.000564673
9.10763e-06
1.82153e-05
9.10763e-06
0.000173045
2.73229e-05
8.19687e-05
9.10763e-06
0.000127507
9.10763e-06
6.37534e-05
1.82153e-05
9.10763e-06
0.000673965
0.000255014
3.64305e-05
1.82153e-05
1.82153e-05
1.82153e-05
5.46458e-05
9.10763e-06
2.73229e-05
0.000255014
0.000327875
0.00030966
9.10763e-06
2.73229e-05
9.10763e-06
8.19687e-05
4.55382e-05
1.82153e-05
1.82153e-05
9.10763e-06
0.000227691
4.55382e-05
0.000437166
9.10763e-06
2.73229e-05
9.10763e-06
9.10763e-06
4.55382e-05
0.00019126
3.64305e-05
9.10763e-06
3.64305e-05
0.000127507
9.10763e-06
0.000173045
0.000118399
0.000136615
9.10763e-06
9.10763e-06
0.000227691
1.82153e-05
2.73229e-05
0.00569227
2.73229e-05
4.55382e-05
2.73229e-05
0.000200368
5.46458e-05
3.64305e-05
9.10763e-06
0.000236798
1.82153e-05
0.000291444
1.82153e-05
9.10763e-06
9.10763e-06
9.10763e-06
9.10763e-05
0.000710395
1.82153e-05
9.10763e-06
0.000282337
1.82153e-05
0.00589264
0.000163937
5.46458e-05
9.10763e-06
9.10763e-06
0.000173045
4.55382e-05
1.82153e-05
1.82153e-05
6.37534e-05
1.82153e-05
7.28611e-05
0.000200368
6.37534e-05
0.000409844
1.82153e-05
9.10763e-06
1.82153e-05
7.28611e-05
0.000173045
9.10763e-06
9.10763e-06
0.000227691
9.10763e-06
1.82153e-05
4.55382e-05
0.000173045
1.82153e-05
0.000418951
0.000100184
9.10763e-06
9.10763e-06
0.000391628
0.00284158
9.10763e-06
9.10763e-06
0.00015483
0.000236798
1.82153e-05
0.00101095
9.10763e-06
4.55382e-05
5.46458e-05
3.64305e-05
3.64305e-05
9.10763e-06
0.000355198
1.82153e-05
2.73229e-05
0.000100184
9.10763e-06
9.10763e-06
0.000209476
0.000209476
1.82153e-05
0.000391628
2.73229e-05
3.64305e-05
5.46458e-05
0.000409844
3.64305e-05
1.82153e-05
9.10763e-06
3.64305e-05
1.82153e-05
9.10763e-06
9.10763e-06
9.10763e-06
9.10763e-06
1.82153e-05
5.46458e-05
9.10763e-06
9.10763e-06
6.37534e-05
0.000200368
1.82153e-05
0.00171224
2.73229e-05
1.82153e-05
0.00100184
0.00084701
0.00141168
4.55382e-05
3.64305e-05
0.00104738
1.82153e-05
0.000145722
6.37534e-05
3.64305e-05
0.000100184
0.000637534
0.000391628
0.00183063
9.10763e-05
0.00102006
9.10763e-06
1.82153e-05
4.55382e-05
2.73229e-05
0.000391628
0.000683073
0.000282337
5.46458e-05
0.000701288
2.73229e-05
0.0149821
2.73229e-05
0.000100184
9.10763e-06
9.10763e-06
9.10763e-06
1.82153e-05
5.46458e-05
3.64305e-05
9.10763e-06
9.10763e-06
1.82153e-05
9.10763e-06
0.00034609
1.82153e-05
9.10763e-06
2.73229e-05
0.00442631
2.73229e-05
0.000327875
0.000209476
0.000437166
9.10763e-06
0.00102006
0.00741361
0.00222226
0.000163937
9.10763e-06
2.73229e-05
0.000136615
0.000755934
8.19687e-05
9.10763e-06
0.000919871
9.10763e-06
9.10763e-06
1.82153e-05
6.37534e-05
4.55382e-05
5.46458e-05
0.00106559
4.55382e-05
8.19687e-05
1.82153e-05
9.10763e-06
1.82153e-05
9.10763e-06
5.46458e-05
0.000300552
5.46458e-05
1.82153e-05
2.73229e-05
0.000255014
2.73229e-05
9.10763e-06
2.73229e-05
9.10763e-06
9.10763e-06
1.82153e-05
0.000127507
9.10763e-06
9.10763e-06
1.82153e-05
0.000318767
9.10763e-05
9.10763e-06
1.82153e-05
9.10763e-06
3.64305e-05
5.46458e-05
1.82153e-05
9.10763e-06
9.10763e-06
0.000173045
9.10763e-06
9.10763e-06
9.10763e-06
4.55382e-05
9.10763e-06
9.10763e-06
0.000136615
9.10763e-06
9.10763e-06
9.10763e-06
0.000227691
0.000473597
0.000418951
9.10763e-06
9.10763e-06
2.73229e-05
0.00426237
1.82153e-05
0.0023862
9.10763e-06
0.000264121
9.10763e-06
0.000437166
0.00168491
0.00223137
6.37534e-05
4.55382e-05
7.28611e-05
3.64305e-05
0.00161205
9.10763e-06
3.64305e-05
0.000145722
2.73229e-05
8.19687e-05
0.000491812
0.000109292
4.55382e-05
9.10763e-05
3.64305e-05
9.10763e-06
0.000437166
4.55382e-05
5.46458e-05
9.10763e-06
6.37534e-05
9.10763e-06
1.82153e-05
5.46458e-05
9.10763e-06
9.10763e-06
0.000601104
4.55382e-05
9.10763e-06
1.82153e-05
9.10763e-06
9.10763e-06
9.10763e-06
2.73229e-05
2.73229e-05
1.82153e-05
4.55382e-05
9.10763e-06
1.82153e-05
4.55382e-05
0.000455382
1.82153e-05
9.10763e-06
3.64305e-05
9.10763e-06
1.82153e-05
0.000300552
9.10763e-06
5.46458e-05
1.82153e-05
6.37534e-05
3.64305e-05
8.19687e-05
9.10763e-06
9.10763e-06
1.82153e-05
2.73229e-05
3.64305e-05
9.10763e-05
4.55382e-05
6.37534e-05
2.73229e-05
1.82153e-05
0.000628427
4.55382e-05
1.82153e-05
6.37534e-05
9.10763e-05
5.46458e-05
0.000100184
9.10763e-06
9.10763e-06
9.10763e-06
1.82153e-05
0.000227691
0.00015483
0.000327875
5.46458e-05
0.00015483
2.73229e-05
0.000400736
9.10763e-06
9.10763e-06
9.10763e-06
9.10763e-06
9.10763e-06
9.10763e-06
9.10763e-06
1.82153e-05
9.10763e-06
5.46458e-05
4.55382e-05
9.10763e-06
9.10763e-05
0.000391628
9.10763e-06
9.10763e-06
1.82153e-05
0.000755934
0.00100184
0.000136615
9.10763e-06
7.28611e-05
0.000282337
0.00236798
9.10763e-06
0.00174867
1.82153e-05
8.19687e-05
0.000282337
2.73229e-05
9.10763e-06
2.73229e-05
7.28611e-05
9.10763e-06
9.10763e-06
9.10763e-06
9.10763e-06
9.10763e-06
5.46458e-05
2.73229e-05
1.82153e-05
1.82153e-05
9.10763e-06
9.10763e-06
1.82153e-05
1.82153e-05
1.82153e-05
2.73229e-05
9.10763e-06
9.10763e-06
0.00133882
2.73229e-05
0.000364305
8.19687e-05
7.28611e-05
0.00360662
1.82153e-05
2.73229e-05
0.000619319
8.19687e-05
4.55382e-05
1.82153e-05
5.46458e-05
9.10763e-06
7.28611e-05
3.64305e-05
0.000100184
3.64305e-05
0.00015483
9.10763e-05
7.28611e-05
0.000227691
0.000200368
2.73229e-05
0.000236798
3.64305e-05
0.000628427
0.00019126
9.10763e-06
0.000173045
9.10763e-06
4.55382e-05
1.82153e-05
9.10763e-06
3.64305e-05
1.82153e-05
9.10763e-06
1.82153e-05
9.10763e-06
9.10763e-06
9.10763e-06
1.82153e-05
1.82153e-05
3.64305e-05
1.82153e-05
0.00384342
2.73229e-05
9.10763e-06
9.10763e-06
9.10763e-06
1.82153e-05
9.10763e-06
5.46458e-05
0.000227691
4.55382e-05
4.55382e-05
9.10763e-05
0.000182153
9.10763e-06
0.000145722
1.82153e-05
0.000118399
1.82153e-05
5.46458e-05
9.10763e-06
1.82153e-05
9.10763e-06
1.82153e-05
9.10763e-06
2.73229e-05
1.82153e-05
9.10763e-06
2.73229e-05
9.10763e-06
9.10763e-06
7.28611e-05
9.10763e-06
9.10763e-06
9.10763e-06
2.73229e-05
9.10763e-06
9.10763e-06
9.10763e-06
0.000173045
9.10763e-06
1.82153e-05
1.82153e-05
9.10763e-05
9.10763e-06
0.000145722
0.00015483
9.10763e-06
1.82153e-05
5.46458e-05
1.82153e-05
4.55382e-05
9.10763e-06
9.10763e-06
1.82153e-05
9.10763e-06
9.10763e-06
5.46458e-05
1.82153e-05
1.82153e-05
9.10763e-06
9.10763e-06
9.10763e-06
9.10763e-06
4.55382e-05
7.28611e-05
1.82153e-05
6.37534e-05
1.82153e-05
9.10763e-05
9.10763e-06
1.82153e-05
4.55382e-05
0.000100184
1.82153e-05
9.10763e-06
9.10763e-06
9.10763e-06
1.82153e-05
9.10763e-06
1.82153e-05
9.10763e-06
9.10763e-06
1.82153e-05
1.82153e-05
9.10763e-06
1.82153e-05
2.73229e-05
3.64305e-05
2.73229e-05
5.46458e-05
9.10763e-06
9.10763e-06
6.37534e-05
1.82153e-05
9.10763e-06
1.82153e-05
1.82153e-05
9.10763e-06
9.10763e-05
1.82153e-05
9.10763e-06
9.10763e-06
1.82153e-05
9.10763e-06
2.73229e-05
9.10763e-06
9.10763e-06
9.10763e-06
9.10763e-06
9.10763e-06
9.10763e-06
9.10763e-06
9.10763e-06
9.10763e-06
9.10763e-06
9.10763e-06
9.10763e-06
9.10763e-06
9.10763e-06
9.10763e-06
4.55382e-05
9.10763e-06
9.10763e-06
9.10763e-06
9.10763e-06
3.64305e-05
9.10763e-06
1.82153e-05
2.73229e-05
9.10763e-06
9.10763e-06
1.82153e-05
9.10763e-06
1.82153e-05
2.73229e-05
4.55382e-05
0.00019126
9.10763e-06
9.10763e-06
0.00218583
9.10763e-06
3.64305e-05
0.000255014
4.55382e-05
9.10763e-06
2.73229e-05
1.82153e-05
3.64305e-05
1.82153e-05
2.73229e-05
9.10763e-06
9.10763e-06
1.82153e-05
9.10763e-06
2.73229e-05
9.10763e-06
9.10763e-06
9.10763e-06
1.82153e-05
9.10763e-06
9.10763e-06
0.000209476
9.10763e-06
1.82153e-05
6.37534e-05
9.10763e-05
2.73229e-05
0.000956302
9.10763e-06
1.82153e-05
9.10763e-06
1.82153e-05
0.000136615
2.73229e-05
9.10763e-06
0.000327875
9.10763e-06
7.28611e-05
0.000127507
4.55382e-05
9.10763e-06
2.73229e-05
6.37534e-05
0.000118399
9.10763e-06
9.10763e-06
0.000300552
4.55382e-05
1.82153e-05
9.10763e-06
9.10763e-06
9.10763e-06
9.10763e-06
3.64305e-05
9.10763e-06
9.10763e-06
9.10763e-06
4.55382e-05
0.000300552
1.82153e-05
9.10763e-06
9.10763e-06
9.10763e-06
9.10763e-06
2.73229e-05
9.10763e-06
9.10763e-06
9.10763e-06
9.10763e-06
9.10763e-06
9.10763e-06
9.10763e-06
9.10763e-06
9.10763e-06
9.10763e-06
2.73229e-05
0.000245906
0.00201279
9.10763e-06
9.10763e-06
0.00112024
0.00241352
0.000227691
0.000856118
9.10763e-06
1.82153e-05
3.64305e-05
9.10763e-06
9.10763e-05
0.000163937
8.19687e-05
5.46458e-05
9.10763e-06
8.19687e-05
7.28611e-05
9.10763e-06
7.28611e-05
9.10763e-06
5.46458e-05
1.82153e-05
9.10763e-06
9.10763e-06
8.19687e-05
9.10763e-06
0.0019035
0.000646642
1.82153e-05
1.82153e-05
9.10763e-05
9.10763e-06
1.82153e-05
9.10763e-06
7.28611e-05
9.10763e-06
1.82153e-05
9.10763e-06
9.10763e-06
9.10763e-06
9.10763e-06
1.82153e-05
3.64305e-05
9.10763e-06
3.64305e-05
9.10763e-06
0.00206743
0.000118399
9.10763e-06
5.46458e-05
0.000109292
7.28611e-05
2.73229e-05
1.82153e-05
6.37534e-05
9.10763e-06
2.73229e-05
1.82153e-05
7.28611e-05
0.00448096
2.73229e-05
5.46458e-05
9.10763e-06
1.82153e-05
1.82153e-05
9.10763e-06
2.73229e-05
1.82153e-05
1.82153e-05
1.82153e-05
9.10763e-06
1.82153e-05
0.000118399
5.46458e-05
0.000173045
2.73229e-05
4.55382e-05
0.000619319
9.10763e-06
9.10763e-06
0.00015483
9.10763e-06
9.10763e-05
3.64305e-05
1.82153e-05
2.73229e-05
9.10763e-06
9.10763e-06
4.55382e-05
9.10763e-06
1.82153e-05
9.10763e-06
1.82153e-05
9.10763e-06
1.82153e-05
8.19687e-05
9.10763e-06
9.10763e-06
9.10763e-06
9.10763e-06
1.82153e-05
1.82153e-05
6.37534e-05
9.10763e-06
1.82153e-05
9.10763e-06
9.10763e-06
3.64305e-05
9.10763e-06
9.10763e-06
9.10763e-06
9.10763e-06
1.82153e-05
9.10763e-06
9.10763e-06
1.82153e-05
0.000100184
0.000209476
0.000100184
9.10763e-06
7.28611e-05
2.73229e-05
5.46458e-05
1.82153e-05
1.82153e-05
9.10763e-05
9.10763e-06
8.19687e-05
0.00113845
5.46458e-05
9.10763e-06
3.64305e-05
9.10763e-06
9.10763e-06
9.10763e-06
9.10763e-06
9.10763e-06
9.10763e-06
9.10763e-06
3.64305e-05
2.73229e-05
1.82153e-05
2.73229e-05
4.55382e-05
3.64305e-05
9.10763e-06
5.46458e-05
5.46458e-05
4.55382e-05
5.46458e-05
9.10763e-06
1.82153e-05
9.10763e-06
1.82153e-05
3.64305e-05
1.82153e-05
1.82153e-05
1.82153e-05
9.10763e-06
9.10763e-06
0.000455382
9.10763e-06
0.000100184
9.10763e-06
9.10763e-06
2.73229e-05
9.10763e-06
0.000355198
9.10763e-06
9.10763e-06
9.10763e-06
0.000255014
9.10763e-06
9.10763e-06
8.19687e-05
0.000300552
1.82153e-05
0.000182153
1.82153e-05
1.82153e-05
9.10763e-06
1.82153e-05
9.10763e-06
4.55382e-05
9.10763e-06
9.10763e-06
9.10763e-06
9.10763e-06
1.82153e-05
9.10763e-06
9.10763e-06
9.10763e-06
1.82153e-05
9.10763e-06
9.10763e-06
9.10763e-06
9.10763e-06
5.46458e-05
9.10763e-06
9.10763e-06
9.10763e-06
9.10763e-06
9.10763e-06
9.10763e-06
9.10763e-06
9.10763e-06
2.73229e-05
9.10763e-06
9.10763e-06
1.82153e-05
9.10763e-06
1.82153e-05
9.10763e-06
9.10763e-06
9.10763e-06
9.10763e-06
9.10763e-06
9.10763e-06
9.10763e-06
9.10763e-06
9.10763e-06
9.10763e-06
9.10763e-06
3.64305e-05
9.10763e-06
1.82153e-05
1.82153e-05
9.10763e-06
9.10763e-06
9.10763e-06
9.10763e-06
9.10763e-06
1.82153e-05
9.10763e-06
2.73229e-05
4.55382e-05
1.82153e-05
9.10763e-06
9.10763e-06
8.19687e-05
0.000100184
1.82153e-05
0.000100184
0.000100184
1.82153e-05
9.10763e-06
9.10763e-06
1.82153e-05
9.10763e-06
[truncated: 5,364 more rows]
