# Supplementary material for: HLA class I haplotype diversity is consistent with selection for frequent existing haplotypes
Source: PLoS Comput Biol. 2017 Aug 28;13(8):e1005693. doi: 10.1371/journal.pcbi.1005693 (PMC5590998; doi:10.1371/journal.pcbi.1005693)
Supplement: S2 Appendix — (ZIP) [file pcbi.1005693.s006.zip › API.xlsx]

## Sheet: Sheet1
3.5055e-06
3.5055e-06
3.5055e-06
1.05165e-05
3.5055e-06
4.55715e-05
7.011e-06
7.011e-05
3.5055e-06
1.4022e-05
3.5055e-06
7.011e-06
3.5055e-06
3.5055e-06
3.5055e-06
3.5055e-06
1.05165e-05
3.5055e-06
3.5055e-06
3.5055e-06
3.5055e-06
3.5055e-06
3.5055e-06
3.5055e-06
3.5055e-06
7.011e-06
5.95935e-05
3.5055e-06
3.5055e-06
7.011e-06
3.5055e-06
1.05165e-05
3.5055e-06
3.5055e-06
1.05165e-05
3.5055e-06
1.75275e-05
3.5055e-06
1.05165e-05
7.011e-06
7.011e-06
5.95935e-05
2.1033e-05
2.45385e-05
7.7121e-05
1.4022e-05
1.4022e-05
2.45385e-05
0.000154242
1.4022e-05
3.5055e-06
0.000161253
1.05165e-05
3.5055e-06
4.9077e-05
1.4022e-05
9.8154e-05
3.5055e-06
2.1033e-05
3.5055e-06
3.5055e-06
3.5055e-06
1.05165e-05
2.8044e-05
7.36155e-05
3.5055e-06
3.5055e-06
2.1033e-05
3.5055e-06
3.5055e-06
3.5055e-06
3.5055e-06
3.5055e-06
3.5055e-06
1.4022e-05
1.05165e-05
3.5055e-06
1.05165e-05
0.000196308
2.1033e-05
1.75275e-05
7.011e-06
7.36155e-05
1.4022e-05
3.5055e-06
9.1143e-05
3.5055e-06
3.5055e-06
1.75275e-05
3.5055e-06
3.5055e-06
1.05165e-05
3.5055e-06
2.45385e-05
1.05165e-05
3.5055e-06
3.5055e-06
3.5055e-06
3.5055e-06
1.05165e-05
0.000266418
2.1033e-05
3.5055e-06
3.5055e-06
0.000136715
3.5055e-06
3.5055e-06
7.011e-06
3.85605e-05
0.000143726
7.011e-06
3.5055e-06
0.000154242
7.7121e-05
3.5055e-06
3.5055e-06
5.25825e-05
3.5055e-06
3.15495e-05
4.2066e-05
7.011e-06
3.5055e-06
3.5055e-06
7.011e-06
3.15495e-05
3.5055e-06
3.5055e-06
6.3099e-05
7.011e-06
7.7121e-05
7.011e-06
7.011e-06
7.011e-06
3.5055e-06
3.5055e-06
3.5055e-06
1.05165e-05
3.15495e-05
3.5055e-06
3.5055e-06
6.66045e-05
3.5055e-06
3.5055e-06
1.05165e-05
3.5055e-06
3.5055e-06
3.5055e-06
3.5055e-06
7.011e-06
7.011e-06
7.011e-06
3.5055e-06
2.1033e-05
3.5055e-06
1.4022e-05
1.05165e-05
3.5055e-06
1.75275e-05
7.011e-06
3.5055e-06
3.5055e-06
3.5055e-06
3.5055e-06
3.5055e-06
3.5055e-06
3.5055e-06
3.85605e-05
7.011e-06
1.05165e-05
3.5055e-06
6.3099e-05
3.5055e-06
2.45385e-05
3.5055e-06
2.1033e-05
1.75275e-05
7.36155e-05
4.55715e-05
7.011e-06
7.011e-06
8.76375e-05
1.4022e-05
0.00014022
3.5055e-06
7.011e-06
3.5055e-06
3.5055e-06
3.5055e-06
3.5055e-06
3.5055e-06
2.8044e-05
3.5055e-06
3.5055e-06
3.5055e-06
3.5055e-06
3.5055e-06
3.5055e-06
7.011e-06
0.000224352
1.05165e-05
5.25825e-05
7.011e-06
7.011e-06
0.000185792
2.45385e-05
7.011e-06
3.5055e-06
0.000161253
1.05165e-05
9.8154e-05
3.5055e-06
6.3099e-05
0.000238374
0.000126198
3.5055e-06
4.2066e-05
3.5055e-05
3.5055e-06
2.1033e-05
3.5055e-06
0.00014022
2.45385e-05
3.5055e-06
0.000217341
2.45385e-05
7.011e-06
3.5055e-06
3.5055e-06
3.5055e-06
3.5055e-06
3.5055e-06
3.5055e-06
0.000893903
2.8044e-05
3.5055e-06
7.011e-06
7.011e-06
1.75275e-05
3.5055e-06
7.011e-05
2.1033e-05
3.5055e-06
2.8044e-05
1.4022e-05
3.5055e-06
4.9077e-05
7.011e-06
3.5055e-06
5.6088e-05
0.000301473
7.011e-06
3.5055e-06
1.05165e-05
2.1033e-05
7.011e-06
3.5055e-06
1.4022e-05
3.5055e-06
3.5055e-06
3.5055e-06
3.5055e-06
7.011e-06
3.5055e-06
3.5055e-06
3.5055e-06
3.5055e-06
3.5055e-06
5.6088e-05
7.011e-06
7.011e-06
3.5055e-06
3.5055e-06
3.5055e-06
3.5055e-06
7.011e-06
7.011e-06
7.011e-06
3.5055e-06
3.5055e-06
1.4022e-05
7.011e-06
1.75275e-05
3.5055e-06
3.5055e-06
1.4022e-05
1.75275e-05
3.5055e-06
7.011e-06
2.1033e-05
1.05165e-05
3.5055e-06
3.5055e-06
7.011e-06
7.011e-06
7.011e-06
1.4022e-05
2.1033e-05
3.5055e-05
7.011e-06
3.5055e-06
0.000206825
1.05165e-05
3.5055e-06
1.05165e-05
7.011e-06
3.5055e-06
3.5055e-06
3.5055e-06
1.05165e-05
3.5055e-06
3.5055e-06
1.4022e-05
1.75275e-05
7.011e-06
3.5055e-06
1.05165e-05
3.5055e-06
1.05165e-05
6.3099e-05
1.05165e-05
7.011e-06
3.5055e-06
3.5055e-06
3.5055e-06
3.5055e-06
1.05165e-05
3.5055e-06
7.011e-06
3.5055e-06
1.05165e-05
0.00028044
3.5055e-06
3.5055e-06
7.011e-06
3.5055e-06
3.5055e-06
1.05165e-05
3.5055e-06
3.5055e-06
3.5055e-06
3.5055e-06
3.5055e-06
3.5055e-06
9.8154e-05
3.5055e-06
0.000150737
7.011e-06
1.75275e-05
0.000178781
2.45385e-05
3.85605e-05
3.5055e-06
0.000301473
2.45385e-05
2.1033e-05
5.95935e-05
3.5055e-06
7.011e-05
0.00530032
0.000287451
3.5055e-06
3.85605e-05
1.4022e-05
2.45385e-05
7.7121e-05
0.000217341
1.05165e-05
3.5055e-06
2.1033e-05
0.000115682
3.15495e-05
3.5055e-06
3.5055e-06
3.5055e-06
3.5055e-06
8.06265e-05
3.5055e-06
3.5055e-06
0.000487265
7.011e-06
1.75275e-05
1.05165e-05
3.5055e-06
3.5055e-06
3.5055e-06
7.011e-06
3.5055e-06
3.5055e-06
3.5055e-06
3.5055e-06
3.5055e-06
3.5055e-06
3.5055e-06
3.5055e-06
3.5055e-06
3.5055e-06
3.5055e-06
2.45385e-05
3.5055e-06
1.05165e-05
9.8154e-05
3.15495e-05
0.000255902
1.05165e-05
3.5055e-06
2.45385e-05
1.75275e-05
3.5055e-06
1.4022e-05
3.5055e-06
3.5055e-06
2.1033e-05
7.011e-06
3.5055e-06
3.5055e-06
3.5055e-06
3.5055e-06
7.011e-06
3.5055e-06
3.5055e-06
0.000199814
0.000329517
3.85605e-05
4.55715e-05
0.000354056
4.2066e-05
3.5055e-06
2.1033e-05
3.5055e-06
0.000283946
1.75275e-05
0.0090477
3.5055e-06
7.011e-06
2.1033e-05
3.5055e-06
3.5055e-06
3.5055e-05
2.8044e-05
0.000108671
0.000273429
0.000455715
1.05165e-05
3.5055e-06
7.011e-06
0.000182286
0.000343539
3.5055e-06
7.011e-06
3.15495e-05
1.05165e-05
3.5055e-05
4.55715e-05
0.00129704
1.05165e-05
0.000105165
2.8044e-05
7.011e-06
0.000648518
7.011e-05
3.5055e-06
2.8044e-05
7.011e-06
3.5055e-06
3.5055e-06
9.1143e-05
3.5055e-06
0.00302174
3.5055e-06
0.000122693
4.9077e-05
7.011e-06
7.011e-06
3.5055e-06
3.5055e-06
2.8044e-05
7.011e-06
7.011e-06
7.011e-06
3.5055e-06
2.45385e-05
7.7121e-05
3.5055e-06
3.5055e-06
3.5055e-06
0.000196308
2.1033e-05
3.15495e-05
9.8154e-05
2.45385e-05
1.05165e-05
8.06265e-05
1.75275e-05
3.5055e-06
3.15495e-05
0.000161253
7.011e-06
3.5055e-06
1.4022e-05
3.5055e-06
9.46485e-05
6.3099e-05
3.5055e-06
1.05165e-05
2.1033e-05
8.06265e-05
2.45385e-05
0.00181935
7.011e-06
1.4022e-05
0.000133209
7.011e-06
1.05165e-05
1.75275e-05
7.011e-06
0.000231363
4.55715e-05
3.5055e-06
2.1033e-05
3.5055e-06
3.5055e-06
5.6088e-05
3.5055e-06
3.5055e-06
7.011e-06
7.011e-06
1.05165e-05
3.5055e-06
1.4022e-05
1.4022e-05
1.05165e-05
5.6088e-05
7.011e-06
3.5055e-06
2.45385e-05
3.5055e-06
3.5055e-06
9.8154e-05
7.011e-06
7.011e-06
0.00129353
1.4022e-05
7.011e-06
3.5055e-06
6.66045e-05
3.5055e-06
6.66045e-05
1.05165e-05
2.1033e-05
3.5055e-06
3.5055e-06
1.75275e-05
8.4132e-05
3.5055e-06
2.8044e-05
3.5055e-06
3.5055e-06
7.011e-06
3.5055e-06
1.05165e-05
2.45385e-05
3.5055e-06
2.45385e-05
7.011e-06
3.5055e-06
3.5055e-06
7.011e-05
3.5055e-06
3.5055e-06
3.85605e-05
3.5055e-06
3.5055e-06
7.011e-06
3.5055e-06
3.5055e-06
1.05165e-05
3.5055e-06
3.5055e-06
7.7121e-05
5.95935e-05
3.15495e-05
7.011e-05
3.5055e-06
3.5055e-06
0.000122693
1.4022e-05
4.2066e-05
3.5055e-06
3.5055e-06
1.05165e-05
0.000129704
1.75275e-05
3.5055e-06
3.5055e-06
1.05165e-05
0.000150737
1.05165e-05
3.5055e-06
4.9077e-05
3.15495e-05
0.000602946
3.5055e-06
3.5055e-06
3.5055e-06
7.7121e-05
3.5055e-06
3.5055e-06
3.15495e-05
3.5055e-06
0.000157748
3.5055e-06
9.1143e-05
1.05165e-05
9.1143e-05
7.011e-06
3.5055e-06
0.00010166
3.5055e-06
3.5055e-06
3.5055e-06
3.5055e-06
1.75275e-05
7.011e-06
3.5055e-06
3.5055e-06
3.5055e-06
3.5055e-06
3.5055e-06
3.5055e-06
3.5055e-06
3.5055e-06
7.011e-06
1.75275e-05
3.5055e-06
3.5055e-06
1.05165e-05
7.011e-06
3.5055e-06
7.011e-06
3.5055e-06
3.85605e-05
3.5055e-06
3.5055e-06
3.5055e-06
3.5055e-06
3.5055e-06
7.011e-06
3.5055e-06
1.4022e-05
3.5055e-06
7.011e-06
3.5055e-06
3.5055e-06
3.5055e-06
3.5055e-06
3.5055e-06
3.85605e-05
3.5055e-06
7.011e-06
7.011e-06
3.5055e-06
7.011e-06
3.15495e-05
3.5055e-06
1.05165e-05
1.05165e-05
3.5055e-06
3.5055e-06
3.5055e-06
7.011e-06
3.5055e-06
2.45385e-05
3.5055e-06
2.8044e-05
2.45385e-05
7.011e-06
1.05165e-05
3.5055e-06
3.5055e-06
7.011e-06
3.5055e-06
2.1033e-05
3.5055e-06
3.5055e-06
0.000192803
3.5055e-06
1.05165e-05
7.011e-06
3.5055e-06
7.011e-06
3.5055e-06
3.5055e-06
3.5055e-06
3.5055e-06
0.000182286
3.5055e-06
3.5055e-06
2.45385e-05
4.9077e-05
3.5055e-06
3.5055e-06
3.5055e-06
3.5055e-06
3.5055e-06
3.5055e-06
1.05165e-05
1.05165e-05
3.5055e-06
3.5055e-06
3.5055e-06
3.5055e-06
1.05165e-05
2.8044e-05
7.011e-06
7.011e-06
1.4022e-05
3.5055e-06
3.5055e-06
3.5055e-06
3.5055e-06
7.011e-06
3.5055e-06
7.011e-06
3.5055e-06
3.5055e-06
3.5055e-06
3.5055e-06
3.5055e-06
3.5055e-06
3.5055e-06
3.5055e-06
3.5055e-06
3.5055e-06
3.5055e-06
3.5055e-06
7.011e-06
3.5055e-06
7.011e-06
0.000255902
3.5055e-06
3.5055e-06
0.000273429
7.011e-06
3.5055e-06
3.5055e-06
3.5055e-06
3.5055e-06
5.25825e-05
7.011e-06
7.011e-06
3.5055e-06
4.2066e-05
0.000133209
7.011e-06
3.5055e-06
2.1033e-05
5.25825e-05
1.05165e-05
3.5055e-06
6.66045e-05
3.5055e-06
0.000136715
3.5055e-05
3.5055e-06
3.5055e-06
0.00073265
3.5055e-06
3.5055e-06
3.5055e-06
3.85605e-05
1.4022e-05
3.5055e-06
0.000199814
1.75275e-05
7.011e-06
3.5055e-06
1.05165e-05
7.011e-06
3.5055e-06
1.4022e-05
1.4022e-05
3.5055e-06
0.000108671
1.05165e-05
3.5055e-06
1.05165e-05
3.5055e-06
3.5055e-06
7.011e-06
1.4022e-05
3.85605e-05
7.011e-06
3.5055e-06
1.05165e-05
3.5055e-06
3.5055e-06
3.5055e-06
3.5055e-06
1.05165e-05
2.1033e-05
3.5055e-06
4.9077e-05
3.5055e-06
7.011e-06
3.5055e-06
3.5055e-06
7.011e-06
1.4022e-05
3.5055e-06
2.1033e-05
7.011e-06
3.5055e-06
3.5055e-06
3.5055e-06
0.000220847
0.000168264
1.75275e-05
0.000164759
3.5055e-06
5.95935e-05
2.8044e-05
3.5055e-06
3.5055e-06
8.06265e-05
9.46485e-05
7.011e-06
3.5055e-06
0.000448704
3.5055e-06
1.75275e-05
8.06265e-05
3.5055e-06
2.45385e-05
3.5055e-06
3.5055e-06
3.5055e-06
7.011e-06
7.011e-06
3.5055e-06
3.5055e-06
3.5055e-06
3.5055e-06
3.5055e-06
3.5055e-06
3.5055e-06
3.5055e-06
3.5055e-06
3.5055e-06
3.5055e-06
2.8044e-05
3.5055e-06
3.5055e-06
3.5055e-06
3.5055e-06
3.5055e-06
3.5055e-05
0.000157748
3.5055e-06
0.000115682
3.5055e-06
2.45385e-05
8.76375e-05
1.05165e-05
3.5055e-06
3.5055e-06
1.05165e-05
1.05165e-05
5.6088e-05
0.000105165
3.5055e-06
1.4022e-05
8.76375e-05
3.5055e-06
3.5055e-06
0.000122693
0.000185792
7.011e-06
3.5055e-06
0.001276
1.4022e-05
7.011e-06
3.5055e-06
6.66045e-05
2.1033e-05
3.5055e-05
3.5055e-06
3.5055e-06
3.5055e-06
3.5055e-06
1.4022e-05
1.05165e-05
7.011e-06
2.1033e-05
3.5055e-06
3.5055e-06
3.5055e-06
3.5055e-06
3.5055e-06
7.011e-06
3.5055e-06
7.011e-06
3.5055e-06
3.5055e-06
3.5055e-06
3.5055e-05
3.5055e-06
1.4022e-05
3.5055e-06
7.011e-06
3.5055e-06
3.5055e-06
1.05165e-05
2.1033e-05
3.5055e-06
3.5055e-06
3.5055e-06
3.5055e-06
1.05165e-05
3.5055e-06
3.5055e-06
1.05165e-05
1.4022e-05
3.5055e-06
0.000224352
3.5055e-06
3.5055e-06
7.011e-06
3.15495e-05
3.5055e-06
3.5055e-06
4.2066e-05
4.2066e-05
7.011e-06
0.000108671
7.011e-06
3.5055e-06
3.5055e-06
1.4022e-05
7.011e-06
3.5055e-06
7.011e-06
6.66045e-05
3.5055e-06
3.5055e-06
3.5055e-06
3.5055e-06
3.5055e-06
3.5055e-06
3.5055e-06
3.5055e-06
3.5055e-06
3.5055e-06
1.05165e-05
1.75275e-05
3.5055e-06
3.5055e-06
3.5055e-06
1.05165e-05
3.5055e-06
3.5055e-06
1.05165e-05
3.5055e-06
7.011e-06
1.75275e-05
3.5055e-06
7.011e-06
5.95935e-05
2.45385e-05
4.55715e-05
4.55715e-05
3.85605e-05
7.011e-06
3.5055e-06
0.000150737
3.5055e-06
3.5055e-06
7.011e-06
3.85605e-05
3.5055e-06
3.5055e-06
3.5055e-06
1.05165e-05
7.011e-06
7.011e-06
3.5055e-06
3.5055e-06
1.05165e-05
3.5055e-06
3.5055e-06
0.0019736
8.4132e-05
1.05165e-05
2.45385e-05
3.5055e-06
1.05165e-05
3.5055e-05
7.011e-06
7.011e-06
0.000119187
1.05165e-05
7.011e-06
1.05165e-05
3.5055e-06
3.5055e-06
1.05165e-05
3.5055e-06
1.05165e-05
3.5055e-06
3.5055e-06
3.5055e-06
3.5055e-06
3.5055e-06
3.5055e-06
3.5055e-06
4.9077e-05
1.05165e-05
3.5055e-06
7.011e-06
3.5055e-06
7.011e-06
6.66045e-05
2.8044e-05
2.45385e-05
3.5055e-06
7.011e-06
0.000122693
7.36155e-05
3.5055e-06
0.000157748
1.4022e-05
3.5055e-06
1.05165e-05
3.5055e-06
1.05165e-05
7.011e-06
3.5055e-06
1.4022e-05
3.5055e-06
1.4022e-05
3.5055e-06
1.05165e-05
3.5055e-06
1.05165e-05
7.011e-06
3.5055e-06
3.5055e-06
1.05165e-05
7.011e-06
3.5055e-06
3.5055e-06
3.5055e-06
2.45385e-05
3.5055e-06
3.5055e-06
5.25825e-05
3.5055e-06
7.011e-06
3.5055e-06
3.5055e-06
3.5055e-06
3.5055e-06
7.011e-06
3.85605e-05
1.75275e-05
8.06265e-05
0.00204371
3.5055e-06
7.011e-06
7.011e-06
3.5055e-06
7.011e-06
7.011e-06
1.05165e-05
1.05165e-05
0.00111124
0.000161253
3.5055e-06
1.75275e-05
9.1143e-05
3.5055e-06
0.000371583
3.5055e-06
4.55715e-05
0.000150737
2.1033e-05
0.000269924
1.75275e-05
3.5055e-06
1.4022e-05
0.00130054
3.5055e-05
7.011e-06
3.5055e-06
3.5055e-06
0.000715122
1.75275e-05
3.5055e-06
7.011e-06
0.000347045
0.000725639
0.000532836
1.75275e-05
4.9077e-05
3.5055e-06
0.000143726
3.85605e-05
5.25825e-05
1.4022e-05
7.011e-06
9.1143e-05
7.011e-06
7.011e-06
7.7121e-05
1.4022e-05
3.15495e-05
7.011e-06
1.05165e-05
2.8044e-05
7.011e-06
1.05165e-05
0.000119187
3.5055e-06
2.45385e-05
3.85605e-05
0.000199814
7.011e-05
3.5055e-06
1.4022e-05
7.011e-06
3.5055e-06
2.1033e-05
1.4022e-05
1.75275e-05
1.05165e-05
3.5055e-06
3.5055e-06
1.05165e-05
3.5055e-06
3.5055e-06
2.1033e-05
3.5055e-06
7.011e-06
3.5055e-06
3.5055e-06
3.5055e-06
7.011e-06
3.5055e-06
2.1033e-05
2.45385e-05
3.5055e-06
5.95935e-05
3.5055e-06
3.85605e-05
3.5055e-06
3.5055e-06
7.011e-06
3.5055e-06
7.011e-06
2.1033e-05
1.05165e-05
1.05165e-05
5.25825e-05
3.5055e-06
7.011e-06
2.45385e-05
3.5055e-06
3.5055e-06
3.5055e-06
3.5055e-06
1.75275e-05
3.5055e-06
3.5055e-06
1.05165e-05
5.6088e-05
3.5055e-06
3.5055e-06
1.4022e-05
3.5055e-06
3.5055e-06
1.4022e-05
3.5055e-06
3.5055e-06
3.5055e-06
3.5055e-06
1.05165e-05
3.5055e-06
1.4022e-05
3.5055e-06
3.5055e-06
3.5055e-06
3.5055e-06
3.5055e-06
4.2066e-05
0.00109372
7.011e-06
3.15495e-05
3.5055e-06
7.011e-05
3.5055e-06
4.55715e-05
3.5055e-06
3.5055e-06
3.5055e-06
1.05165e-05
3.5055e-06
0.00052232
1.4022e-05
5.6088e-05
3.5055e-06
2.45385e-05
3.15495e-05
0.000154242
0.00042066
3.15495e-05
1.05165e-05
6.66045e-05
0.000508298
9.46485e-05
3.5055e-06
3.5055e-06
0.000105165
3.5055e-06
0.000778221
0.00017177
0.00136715
7.011e-06
3.5055e-06
0.000343539
1.4022e-05
4.55715e-05
3.5055e-06
0.000319001
1.05165e-05
3.5055e-06
7.011e-06
5.6088e-05
3.5055e-05
0.000431177
0.000248891
1.4022e-05
7.011e-06
7.011e-06
0.0017843
3.5055e-06
3.5055e-06
3.5055e-06
3.5055e-06
3.5055e-06
3.5055e-06
3.5055e-06
3.5055e-06
1.75275e-05
3.5055e-06
7.011e-06
7.011e-06
3.5055e-06
0.000448704
3.5055e-06
3.5055e-06
7.011e-06
3.5055e-06
0.000234869
3.5055e-06
3.5055e-06
4.9077e-05
7.011e-06
3.5055e-06
5.6088e-05
0.00014022
3.5055e-06
0.00409793
3.5055e-06
9.46485e-05
7.7121e-05
3.5055e-06
1.4022e-05
3.5055e-06
2.8044e-05
1.75275e-05
3.5055e-06
1.05165e-05
3.5055e-06
9.8154e-05
3.5055e-06
1.05165e-05
0.000199814
3.5055e-06
3.5055e-06
3.5055e-06
1.05165e-05
3.5055e-06
1.05165e-05
3.5055e-06
7.011e-06
3.5055e-06
5.6088e-05
2.45385e-05
0.000680067
3.5055e-06
0.00094298
3.5055e-06
2.1033e-05
5.25825e-05
8.76375e-05
3.5055e-06
7.011e-06
1.05165e-05
5.6088e-05
0.000722133
0.000988551
6.3099e-05
0.000925452
7.011e-06
3.85605e-05
3.5055e-06
1.05165e-05
3.5055e-06
3.5055e-06
2.45385e-05
0.00014022
0.000129704
0.000392616
3.5055e-06
0.000147231
7.011e-06
3.5055e-06
3.5055e-06
3.5055e-06
7.011e-06
7.011e-06
1.05165e-05
1.4022e-05
3.5055e-06
1.4022e-05
7.011e-06
1.05165e-05
2.1033e-05
3.5055e-06
3.5055e-06
1.4022e-05
2.1033e-05
3.15495e-05
1.05165e-05
7.011e-06
1.75275e-05
3.5055e-06
1.4022e-05
3.5055e-06
1.4022e-05
1.05165e-05
3.5055e-06
1.05165e-05
7.011e-06
1.4022e-05
2.1033e-05
1.05165e-05
7.011e-06
3.15495e-05
3.5055e-06
1.05165e-05
7.011e-06
0.000175275
1.05165e-05
3.5055e-06
3.15495e-05
3.5055e-06
3.5055e-06
3.5055e-06
3.15495e-05
4.9077e-05
3.5055e-06
3.5055e-06
7.7121e-05
7.011e-06
2.8044e-05
3.5055e-06
1.75275e-05
3.5055e-06
2.1033e-05
3.5055e-06
0.000213836
0.000602946
1.05165e-05
3.15495e-05
0.00442745
7.011e-06
0.000161253
3.5055e-06
3.5055e-06
1.4022e-05
1.4022e-05
7.011e-06
0.000119187
2.1033e-05
3.5055e-06
3.5055e-06
2.1033e-05
3.85605e-05
1.4022e-05
2.8044e-05
3.5055e-06
7.011e-06
2.45385e-05
1.75275e-05
3.5055e-06
7.011e-06
3.5055e-06
3.5055e-06
7.011e-06
3.5055e-06
3.5055e-06
3.5055e-06
3.5055e-06
7.011e-06
7.011e-06
1.05165e-05
7.011e-06
3.5055e-06
3.5055e-06
3.5055e-06
3.5055e-06
1.75275e-05
7.011e-06
0.000143726
0.000119187
7.011e-06
3.5055e-06
0.000154242
0.000203319
0.000550364
1.4022e-05
0.0015284
7.011e-06
1.05165e-05
3.15495e-05
3.5055e-06
3.5055e-06
9.46485e-05
3.5055e-06
3.15495e-05
2.1033e-05
5.6088e-05
7.7121e-05
3.5055e-06
0.00562633
5.6088e-05
0.0030603
1.05165e-05
0.000217341
3.5055e-06
9.8154e-05
3.5055e-06
1.4022e-05
0.00045221
3.5055e-06
3.5055e-06
3.5055e-06
7.011e-06
7.011e-06
9.46485e-05
3.15495e-05
1.05165e-05
3.5055e-06
7.011e-06
7.011e-06
0.000122693
1.4022e-05
3.5055e-06
3.5055e-05
4.55715e-05
1.05165e-05
7.011e-06
0.000347045
1.4022e-05
0.000315495
4.9077e-05
0.000588924
3.5055e-06
0.00028044
0.000115682
5.6088e-05
3.5055e-06
0.0003821
3.5055e-06
3.5055e-06
9.1143e-05
0.000550364
3.5055e-06
3.5055e-06
0.000196308
1.05165e-05
3.5055e-06
1.05165e-05
3.5055e-06
2.1033e-05
7.011e-06
1.75275e-05
3.5055e-06
2.8044e-05
1.05165e-05
3.5055e-06
2.1033e-05
3.5055e-06
3.5055e-06
3.5055e-06
7.011e-06
3.5055e-06
3.5055e-06
2.1033e-05
1.05165e-05
3.5055e-06
3.5055e-06
3.5055e-06
3.5055e-06
3.5055e-06
3.5055e-06
2.1033e-05
3.5055e-06
3.15495e-05
7.011e-06
7.011e-06
7.011e-06
1.05165e-05
7.011e-06
3.5055e-06
1.4022e-05
1.05165e-05
3.5055e-06
1.75275e-05
3.5055e-06
3.5055e-06
3.5055e-06
7.011e-06
3.5055e-06
7.011e-06
3.5055e-06
3.5055e-06
0.00244684
7.011e-06
7.011e-06
1.05165e-05
3.5055e-06
3.5055e-06
7.011e-06
5.6088e-05
1.05165e-05
2.45385e-05
3.5055e-06
1.4022e-05
4.9077e-05
1.05165e-05
3.5055e-06
3.5055e-06
3.85605e-05
7.011e-06
3.5055e-06
3.5055e-06
0.000308484
7.011e-06
7.011e-06
2.1033e-05
3.5055e-06
7.011e-06
3.5055e-06
3.5055e-06
3.5055e-06
3.5055e-06
7.011e-06
3.5055e-06
3.5055e-06
3.5055e-06
7.011e-06
3.5055e-06
1.4022e-05
7.011e-06
3.5055e-05
2.45385e-05
3.5055e-06
7.011e-06
7.011e-06
3.85605e-05
7.011e-06
0.000217341
3.5055e-06
7.011e-06
3.5055e-06
1.4022e-05
4.2066e-05
3.15495e-05
2.45385e-05
7.011e-06
3.5055e-06
3.5055e-06
3.5055e-05
7.011e-06
3.5055e-06
3.5055e-06
2.45385e-05
2.45385e-05
3.5055e-06
2.1033e-05
7.011e-06
3.5055e-06
7.7121e-05
7.011e-06
1.05165e-05
3.5055e-06
4.55715e-05
1.05165e-05
1.05165e-05
5.95935e-05
3.5055e-06
3.5055e-06
7.011e-06
3.5055e-06
7.011e-06
3.5055e-06
3.5055e-06
3.5055e-06
7.011e-06
1.4022e-05
3.5055e-06
3.15495e-05
7.011e-06
3.5055e-06
3.5055e-06
7.011e-06
3.5055e-06
3.5055e-06
3.5055e-06
1.75275e-05
1.75275e-05
3.5055e-06
3.5055e-06
3.5055e-06
7.011e-06
1.05165e-05
3.5055e-06
7.011e-06
3.5055e-06
3.5055e-06
1.05165e-05
2.1033e-05
7.011e-06
1.4022e-05
3.5055e-06
3.5055e-06
7.011e-06
7.011e-06
3.5055e-06
7.011e-06
3.5055e-06
3.5055e-06
3.5055e-06
1.05165e-05
3.15495e-05
3.5055e-06
3.5055e-06
7.011e-06
7.011e-06
7.011e-06
7.011e-06
3.5055e-06
3.5055e-06
3.5055e-06
3.5055e-06
3.5055e-06
1.05165e-05
3.5055e-06
1.75275e-05
7.011e-06
2.8044e-05
3.5055e-06
5.25825e-05
7.36155e-05
3.5055e-06
3.85605e-05
3.5055e-06
3.5055e-06
3.5055e-06
3.5055e-06
3.5055e-06
3.5055e-06
3.5055e-06
3.5055e-06
3.5055e-06
7.011e-06
5.6088e-05
7.011e-06
1.4022e-05
1.05165e-05
3.5055e-06
7.011e-06
3.5055e-06
7.011e-06
2.1033e-05
3.5055e-06
3.5055e-06
0.000294462
3.5055e-06
6.66045e-05
0.000921947
7.011e-06
5.25825e-05
0.000150737
2.45385e-05
5.95935e-05
3.5055e-06
1.75275e-05
6.66045e-05
3.5055e-06
0.000126198
3.5055e-06
0.000389111
1.4022e-05
2.1033e-05
3.5055e-06
0.000136715
0.000788738
1.4022e-05
3.5055e-06
1.75275e-05
1.75275e-05
3.5055e-06
7.011e-06
7.011e-06
0.000276935
3.5055e-05
3.5055e-06
1.05165e-05
0.00112176
7.011e-06
1.4022e-05
1.75275e-05
7.011e-06
3.5055e-06
3.5055e-06
2.45385e-05
3.5055e-06
3.5055e-06
1.05165e-05
3.5055e-06
3.5055e-06
7.011e-06
3.5055e-06
9.46485e-05
3.5055e-06
3.5055e-06
7.011e-06
3.5055e-06
7.011e-06
4.55715e-05
7.011e-06
2.1033e-05
1.4022e-05
7.011e-06
1.05165e-05
3.5055e-06
7.011e-06
1.4022e-05
7.011e-06
1.05165e-05
3.5055e-06
3.85605e-05
7.011e-06
3.5055e-06
7.011e-06
3.5055e-06
7.011e-06
3.5055e-06
1.4022e-05
7.011e-06
0.000108671
1.75275e-05
3.5055e-06
0.000588924
2.45385e-05
5.25825e-05
0.000136715
2.1033e-05
2.45385e-05
3.5055e-06
3.5055e-06
9.1143e-05
3.5055e-06
3.5055e-06
7.011e-06
1.75275e-05
4.2066e-05
7.011e-06
3.5055e-06
2.1033e-05
3.5055e-06
3.5055e-06
2.1033e-05
3.5055e-06
7.011e-06
7.011e-06
3.5055e-06
7.011e-06
2.1033e-05
2.45385e-05
7.011e-06
3.5055e-06
6.3099e-05
3.5055e-06
3.5055e-06
3.5055e-06
3.5055e-06
9.8154e-05
3.5055e-06
0.00010166
1.4022e-05
1.4022e-05
7.011e-06
3.5055e-06
1.05165e-05
3.5055e-06
0.00024188
3.5055e-06
7.011e-06
3.5055e-06
7.011e-06
1.4022e-05
3.5055e-06
3.5055e-06
3.5055e-06
1.4022e-05
3.5055e-06
7.011e-06
1.75275e-05
3.5055e-06
3.5055e-06
3.5055e-06
1.05165e-05
3.5055e-06
0.00014022
2.45385e-05
1.05165e-05
3.5055e-06
3.5055e-06
7.011e-06
3.5055e-06
3.15495e-05
7.011e-06
7.7121e-05
3.5055e-06
6.66045e-05
2.45385e-05
7.011e-06
1.4022e-05
4.55715e-05
3.5055e-06
3.5055e-06
4.2066e-05
3.5055e-06
3.5055e-06
2.8044e-05
7.011e-06
7.011e-06
3.5055e-06
3.5055e-06
1.75275e-05
3.5055e-06
7.011e-06
7.011e-06
0.000879881
1.75275e-05
3.5055e-05
3.85605e-05
4.55715e-05
7.011e-06
0.000375089
3.15495e-05
1.4022e-05
3.5055e-06
9.46485e-05
1.4022e-05
7.011e-06
9.8154e-05
7.011e-06
9.1143e-05
2.1033e-05
3.15495e-05
0.000129704
0.000234869
0.000115682
1.05165e-05
2.45385e-05
3.5055e-06
2.45385e-05
0.00014022
3.5055e-06
1.05165e-05
7.011e-06
0.000283946
7.011e-06
3.5055e-06
1.75275e-05
0.00113929
3.5055e-06
7.011e-06
3.5055e-06
3.5055e-06
3.5055e-06
7.011e-06
2.1033e-05
1.05165e-05
3.5055e-06
3.5055e-06
1.05165e-05
3.5055e-06
7.011e-06
0.00010166
3.5055e-06
3.5055e-06
7.011e-06
3.5055e-06
1.4022e-05
3.5055e-06
3.5055e-06
1.4022e-05
3.5055e-06
1.75275e-05
1.75275e-05
3.5055e-06
1.75275e-05
8.4132e-05
3.5055e-06
7.011e-06
3.5055e-06
3.5055e-06
3.5055e-06
3.5055e-06
3.5055e-06
7.011e-06
3.5055e-06
7.011e-05
4.55715e-05
2.1033e-05
1.75275e-05
1.75275e-05
3.5055e-06
3.5055e-06
3.5055e-06
4.2066e-05
3.5055e-06
4.2066e-05
6.66045e-05
3.5055e-06
1.05165e-05
8.76375e-05
0.000301473
2.1033e-05
1.05165e-05
3.5055e-06
3.5055e-05
3.5055e-06
1.05165e-05
1.05165e-05
3.5055e-06
0.00110423
0.000276935
3.5055e-06
0.000297968
7.011e-06
3.5055e-05
3.5055e-06
0.000133209
1.75275e-05
3.5055e-06
0.000182286
4.2066e-05
7.011e-06
1.05165e-05
1.4022e-05
3.5055e-06
7.011e-06
3.5055e-06
3.5055e-06
3.5055e-06
3.5055e-06
3.5055e-06
1.4022e-05
3.5055e-06
3.5055e-06
1.05165e-05
7.011e-06
0.00168615
0.000231363
3.5055e-06
0.000168264
4.9077e-05
1.75275e-05
4.2066e-05
5.95935e-05
1.05165e-05
3.5055e-06
0.000431177
3.5055e-06
[truncated: 14,980 more rows]
