# Supplementary material for: HLA class I haplotype diversity is consistent with selection for frequent existing haplotypes
Source: PLoS Comput Biol. 2017 Aug 28;13(8):e1005693. doi: 10.1371/journal.pcbi.1005693 (PMC5590998; doi:10.1371/journal.pcbi.1005693)
Supplement: S2 Appendix — (ZIP) [file pcbi.1005693.s006.zip › CARB.xlsx]

## Sheet: Sheet1
1.10451e-05
1.10451e-05
6.62705e-05
9.94058e-05
0.000176721
1.10451e-05
1.10451e-05
1.10451e-05
5.52254e-05
1.10451e-05
5.52254e-05
3.31353e-05
1.10451e-05
1.10451e-05
4.41803e-05
5.52254e-05
0.000220902
0.000176721
6.62705e-05
3.31353e-05
1.10451e-05
0.000132541
1.10451e-05
0.000187766
1.10451e-05
3.31353e-05
0.000198812
1.10451e-05
0.000143586
2.20902e-05
1.10451e-05
1.10451e-05
1.10451e-05
4.41803e-05
1.10451e-05
1.10451e-05
4.41803e-05
3.31353e-05
4.41803e-05
1.10451e-05
0.000110451
2.20902e-05
3.31353e-05
3.31353e-05
2.20902e-05
4.41803e-05
1.10451e-05
1.10451e-05
1.10451e-05
2.20902e-05
8.83607e-05
3.31353e-05
6.62705e-05
2.20902e-05
0.000154631
8.83607e-05
1.10451e-05
4.41803e-05
5.52254e-05
4.41803e-05
3.31353e-05
0.000121496
1.10451e-05
4.41803e-05
1.10451e-05
1.10451e-05
2.20902e-05
3.31353e-05
5.52254e-05
1.10451e-05
7.73156e-05
9.94058e-05
3.31353e-05
1.10451e-05
1.10451e-05
2.20902e-05
5.52254e-05
4.41803e-05
1.10451e-05
0.000132541
3.31353e-05
2.20902e-05
2.20902e-05
1.10451e-05
2.20902e-05
0.000110451
2.20902e-05
1.10451e-05
4.41803e-05
5.52254e-05
1.10451e-05
1.10451e-05
3.31353e-05
0.000574344
1.10451e-05
1.10451e-05
1.10451e-05
6.62705e-05
1.10451e-05
1.10451e-05
8.83607e-05
3.31353e-05
3.31353e-05
2.20902e-05
0.000110451
2.20902e-05
6.62705e-05
1.10451e-05
1.10451e-05
3.31353e-05
9.94058e-05
1.10451e-05
2.20902e-05
6.62705e-05
2.20902e-05
1.10451e-05
3.31353e-05
3.31353e-05
1.10451e-05
3.31353e-05
1.10451e-05
3.31353e-05
0.000154631
1.10451e-05
2.20902e-05
0.000110451
1.10451e-05
1.10451e-05
4.41803e-05
1.10451e-05
2.20902e-05
4.41803e-05
1.10451e-05
3.31353e-05
2.20902e-05
1.10451e-05
0.000143586
3.31353e-05
1.10451e-05
9.94058e-05
8.83607e-05
3.31353e-05
0.000143586
3.31353e-05
0.000231947
6.62705e-05
2.20902e-05
0.000165676
1.10451e-05
3.31353e-05
2.20902e-05
6.62705e-05
2.20902e-05
1.10451e-05
1.10451e-05
1.10451e-05
1.10451e-05
4.41803e-05
0.000265082
0.000231947
4.41803e-05
1.10451e-05
2.20902e-05
1.10451e-05
2.20902e-05
2.20902e-05
1.10451e-05
3.31353e-05
0.000110451
0.000209857
2.20902e-05
6.62705e-05
0.000132541
0.000231947
4.41803e-05
0.000143586
3.31353e-05
4.41803e-05
0.000276127
2.20902e-05
1.10451e-05
0.000287172
2.20902e-05
1.10451e-05
2.20902e-05
1.10451e-05
3.31353e-05
1.10451e-05
2.20902e-05
1.10451e-05
3.31353e-05
0.000187766
4.41803e-05
6.62705e-05
1.10451e-05
2.20902e-05
2.20902e-05
4.41803e-05
4.41803e-05
1.10451e-05
5.52254e-05
2.20902e-05
1.10451e-05
3.31353e-05
1.10451e-05
1.10451e-05
4.41803e-05
2.20902e-05
2.20902e-05
1.10451e-05
1.10451e-05
1.10451e-05
0.000309262
3.31353e-05
0.000364488
7.73156e-05
5.52254e-05
3.31353e-05
5.52254e-05
0.000132541
3.31353e-05
3.31353e-05
8.83607e-05
0.000132541
2.20902e-05
2.20902e-05
3.31353e-05
4.41803e-05
7.73156e-05
9.94058e-05
3.31353e-05
3.31353e-05
0.000254037
1.10451e-05
3.31353e-05
1.10451e-05
2.20902e-05
3.31353e-05
3.31353e-05
6.62705e-05
1.10451e-05
5.52254e-05
1.10451e-05
0.000121496
0.000176721
1.10451e-05
3.31353e-05
6.62705e-05
2.20902e-05
2.20902e-05
0.00207648
0.000419713
1.10451e-05
1.10451e-05
1.10451e-05
6.62705e-05
1.10451e-05
2.20902e-05
0.000320307
1.10451e-05
4.41803e-05
1.10451e-05
1.10451e-05
2.20902e-05
1.10451e-05
6.62705e-05
2.20902e-05
1.10451e-05
6.62705e-05
0.000220902
3.31353e-05
0.00812918
3.31353e-05
1.10451e-05
2.20902e-05
0.000176721
0.000231947
5.52254e-05
0.000386578
3.31353e-05
0.000143586
2.20902e-05
5.52254e-05
2.20902e-05
7.73156e-05
1.10451e-05
3.31353e-05
4.41803e-05
5.52254e-05
0.000231947
1.10451e-05
8.83607e-05
4.41803e-05
0.000684795
2.20902e-05
1.10451e-05
1.10451e-05
3.31353e-05
1.10451e-05
1.10451e-05
1.10451e-05
1.10451e-05
1.10451e-05
2.20902e-05
0.000242992
3.31353e-05
1.10451e-05
4.41803e-05
1.10451e-05
2.20902e-05
3.31353e-05
2.20902e-05
1.10451e-05
1.10451e-05
1.10451e-05
0.000132541
2.20902e-05
1.10451e-05
2.20902e-05
3.31353e-05
4.41803e-05
0.000397623
1.10451e-05
0.000132541
8.83607e-05
1.10451e-05
0.000154631
3.31353e-05
2.20902e-05
0.000143586
0.000132541
0.000331353
1.10451e-05
1.10451e-05
9.94058e-05
1.10451e-05
2.20902e-05
5.52254e-05
1.10451e-05
7.73156e-05
3.31353e-05
0.000121496
2.20902e-05
1.10451e-05
3.31353e-05
0.000828381
1.10451e-05
1.10451e-05
1.10451e-05
7.73156e-05
1.10451e-05
7.73156e-05
0.00065166
1.10451e-05
0.000287172
6.62705e-05
6.62705e-05
1.10451e-05
2.20902e-05
1.10451e-05
0.000132541
0.000198812
0.000132541
3.31353e-05
7.73156e-05
1.10451e-05
5.52254e-05
1.10451e-05
3.31353e-05
1.10451e-05
1.10451e-05
0.000132541
1.10451e-05
2.20902e-05
0.000121496
4.41803e-05
3.31353e-05
1.10451e-05
0.000386578
1.10451e-05
3.31353e-05
2.20902e-05
4.41803e-05
5.52254e-05
1.10451e-05
1.10451e-05
2.20902e-05
1.10451e-05
1.10451e-05
1.10451e-05
2.20902e-05
3.31353e-05
1.10451e-05
1.10451e-05
1.10451e-05
2.20902e-05
1.10451e-05
3.31353e-05
1.10451e-05
1.10451e-05
1.10451e-05
1.10451e-05
4.41803e-05
2.20902e-05
0.000165676
1.10451e-05
3.31353e-05
2.20902e-05
1.10451e-05
6.62705e-05
1.10451e-05
0.000187766
2.20902e-05
2.20902e-05
8.83607e-05
2.20902e-05
1.10451e-05
1.10451e-05
1.10451e-05
1.10451e-05
1.10451e-05
2.20902e-05
1.10451e-05
1.10451e-05
0.000375533
0.000110451
1.10451e-05
1.10451e-05
6.62705e-05
4.41803e-05
1.10451e-05
1.10451e-05
2.20902e-05
1.10451e-05
3.31353e-05
1.10451e-05
1.10451e-05
1.10451e-05
1.10451e-05
1.10451e-05
1.10451e-05
0.000143586
3.31353e-05
3.31353e-05
2.20902e-05
2.20902e-05
1.10451e-05
4.41803e-05
2.20902e-05
9.94058e-05
1.10451e-05
3.31353e-05
3.31353e-05
4.41803e-05
1.10451e-05
9.94058e-05
1.10451e-05
3.31353e-05
1.10451e-05
2.20902e-05
6.62705e-05
1.10451e-05
1.10451e-05
4.41803e-05
6.62705e-05
5.52254e-05
1.10451e-05
1.10451e-05
2.20902e-05
0.00123705
1.10451e-05
1.10451e-05
1.10451e-05
1.10451e-05
5.52254e-05
2.20902e-05
5.52254e-05
3.31353e-05
2.20902e-05
6.62705e-05
2.20902e-05
4.41803e-05
3.31353e-05
0.000121496
1.10451e-05
5.52254e-05
1.10451e-05
1.10451e-05
1.10451e-05
4.41803e-05
4.41803e-05
1.10451e-05
4.41803e-05
1.10451e-05
1.10451e-05
5.52254e-05
1.10451e-05
1.10451e-05
3.31353e-05
0.000121496
4.41803e-05
8.83607e-05
2.20902e-05
1.10451e-05
1.10451e-05
2.20902e-05
5.52254e-05
4.41803e-05
2.20902e-05
3.31353e-05
2.20902e-05
3.31353e-05
2.20902e-05
3.31353e-05
4.41803e-05
8.83607e-05
3.31353e-05
3.31353e-05
1.10451e-05
1.10451e-05
1.10451e-05
1.10451e-05
1.10451e-05
1.10451e-05
6.62705e-05
1.10451e-05
2.20902e-05
1.10451e-05
1.10451e-05
5.52254e-05
4.41803e-05
2.20902e-05
4.41803e-05
1.10451e-05
1.10451e-05
4.41803e-05
8.83607e-05
0.000154631
0.000474939
1.10451e-05
2.20902e-05
8.83607e-05
7.73156e-05
7.73156e-05
6.62705e-05
0.000386578
4.41803e-05
0.00065166
4.41803e-05
1.10451e-05
3.31353e-05
0.000165676
1.10451e-05
2.20902e-05
1.10451e-05
9.94058e-05
1.10451e-05
1.10451e-05
3.31353e-05
3.31353e-05
1.10451e-05
2.20902e-05
1.10451e-05
2.20902e-05
1.10451e-05
1.10451e-05
1.10451e-05
4.41803e-05
6.62705e-05
8.83607e-05
1.10451e-05
1.10451e-05
1.10451e-05
1.10451e-05
4.41803e-05
5.52254e-05
0.000276127
3.31353e-05
4.41803e-05
2.20902e-05
3.31353e-05
1.10451e-05
2.20902e-05
3.31353e-05
1.10451e-05
6.62705e-05
5.52254e-05
0.000121496
0.00115973
5.52254e-05
1.10451e-05
7.73156e-05
2.20902e-05
1.10451e-05
1.10451e-05
1.10451e-05
1.10451e-05
1.10451e-05
3.31353e-05
3.31353e-05
5.52254e-05
1.10451e-05
2.20902e-05
1.10451e-05
1.10451e-05
0.000364488
1.10451e-05
0.000121496
1.10451e-05
1.10451e-05
3.31353e-05
5.52254e-05
2.20902e-05
2.20902e-05
1.10451e-05
1.10451e-05
2.20902e-05
1.10451e-05
2.20902e-05
7.73156e-05
2.20902e-05
1.10451e-05
0.000717931
0.000154631
0.000121496
1.10451e-05
9.94058e-05
2.20902e-05
2.20902e-05
1.10451e-05
1.10451e-05
1.10451e-05
1.10451e-05
1.10451e-05
7.73156e-05
1.10451e-05
1.10451e-05
1.10451e-05
2.20902e-05
2.20902e-05
0.000121496
1.10451e-05
1.10451e-05
1.10451e-05
2.20902e-05
1.10451e-05
1.10451e-05
1.10451e-05
2.20902e-05
1.10451e-05
1.10451e-05
8.83607e-05
2.20902e-05
1.10451e-05
2.20902e-05
1.10451e-05
3.31353e-05
9.94058e-05
0.000132541
0.000287172
4.41803e-05
1.10451e-05
0.000132541
0.000751066
8.83607e-05
1.10451e-05
6.62705e-05
2.20902e-05
0.000254037
0.00132541
4.41803e-05
3.31353e-05
1.10451e-05
3.31353e-05
3.31353e-05
2.20902e-05
1.10451e-05
0.000541209
2.20902e-05
6.62705e-05
1.10451e-05
2.20902e-05
0.000110451
0.000132541
1.10451e-05
4.41803e-05
1.10451e-05
1.10451e-05
4.41803e-05
1.10451e-05
5.52254e-05
0.000994058
1.10451e-05
1.10451e-05
1.10451e-05
1.10451e-05
4.41803e-05
1.10451e-05
1.10451e-05
4.41803e-05
2.20902e-05
1.10451e-05
0.000187766
6.62705e-05
1.10451e-05
1.10451e-05
3.31353e-05
1.10451e-05
1.10451e-05
1.10451e-05
1.10451e-05
2.20902e-05
1.10451e-05
1.10451e-05
0.000176721
4.41803e-05
2.20902e-05
1.10451e-05
3.31353e-05
7.73156e-05
3.31353e-05
0.000254037
7.73156e-05
2.20902e-05
1.10451e-05
5.52254e-05
2.20902e-05
3.31353e-05
1.10451e-05
1.10451e-05
4.41803e-05
6.62705e-05
1.10451e-05
2.20902e-05
2.20902e-05
3.31353e-05
1.10451e-05
1.10451e-05
1.10451e-05
5.52254e-05
1.10451e-05
0.000143586
3.31353e-05
1.10451e-05
2.20902e-05
1.10451e-05
1.10451e-05
5.52254e-05
1.10451e-05
1.10451e-05
1.10451e-05
2.20902e-05
1.10451e-05
1.10451e-05
8.83607e-05
1.10451e-05
0.000121496
1.10451e-05
5.52254e-05
2.20902e-05
1.10451e-05
4.41803e-05
0.000143586
0.000154631
2.20902e-05
0.000342398
2.20902e-05
4.41803e-05
0.000452849
6.62705e-05
0.000320307
1.10451e-05
1.10451e-05
3.31353e-05
1.10451e-05
1.10451e-05
1.10451e-05
5.52254e-05
2.20902e-05
0.000309262
1.10451e-05
2.20902e-05
3.31353e-05
2.20902e-05
1.10451e-05
2.20902e-05
2.20902e-05
6.62705e-05
0.000110451
6.62705e-05
7.73156e-05
0.000254037
2.20902e-05
2.20902e-05
0.00154631
0.000110451
1.10451e-05
2.20902e-05
2.20902e-05
1.10451e-05
1.10451e-05
2.20902e-05
0.000198812
0.00058539
0.000165676
6.62705e-05
1.10451e-05
0.000220902
9.94058e-05
0.000176721
0.000187766
0.000132541
1.10451e-05
3.31353e-05
1.10451e-05
0.000254037
0.000386578
3.31353e-05
0.000143586
0.000231947
0.000187766
1.10451e-05
1.10451e-05
1.10451e-05
1.10451e-05
7.73156e-05
5.52254e-05
0.00115973
0.000353443
1.10451e-05
3.31353e-05
2.20902e-05
1.10451e-05
2.20902e-05
2.20902e-05
2.20902e-05
2.20902e-05
2.20902e-05
7.73156e-05
1.10451e-05
1.10451e-05
1.10451e-05
2.20902e-05
2.20902e-05
1.10451e-05
2.20902e-05
1.10451e-05
1.10451e-05
2.20902e-05
3.31353e-05
1.10451e-05
1.10451e-05
0.000441803
3.31353e-05
6.62705e-05
2.20902e-05
2.20902e-05
3.31353e-05
9.94058e-05
2.20902e-05
4.41803e-05
0.0010051
0.000242992
1.10451e-05
0.000110451
1.10451e-05
1.10451e-05
2.20902e-05
1.10451e-05
8.83607e-05
0.00194394
2.20902e-05
1.10451e-05
1.10451e-05
2.20902e-05
1.10451e-05
5.52254e-05
1.10451e-05
1.10451e-05
2.20902e-05
1.10451e-05
7.73156e-05
1.10451e-05
1.10451e-05
9.94058e-05
1.10451e-05
1.10451e-05
2.20902e-05
2.20902e-05
5.52254e-05
2.20902e-05
0.000121496
1.10451e-05
1.10451e-05
1.10451e-05
3.31353e-05
1.10451e-05
1.10451e-05
1.10451e-05
0.000198812
4.41803e-05
1.10451e-05
5.52254e-05
5.52254e-05
5.52254e-05
1.10451e-05
0.000938832
2.20902e-05
2.20902e-05
4.41803e-05
1.10451e-05
5.52254e-05
0.000927787
1.10451e-05
3.31353e-05
1.10451e-05
2.20902e-05
1.10451e-05
1.10451e-05
1.10451e-05
1.10451e-05
0.000276127
0.000165676
1.10451e-05
0.000242992
1.10451e-05
0.000916742
0.00194394
1.10451e-05
4.41803e-05
7.73156e-05
2.20902e-05
0.00111555
0.000110451
1.10451e-05
1.10451e-05
8.83607e-05
0.000209857
2.20902e-05
2.20902e-05
0.000287172
3.31353e-05
1.10451e-05
0.000640615
0.000132541
1.10451e-05
2.20902e-05
1.10451e-05
1.10451e-05
1.10451e-05
9.94058e-05
8.83607e-05
0.000265082
1.10451e-05
1.10451e-05
0.000110451
2.20902e-05
1.10451e-05
1.10451e-05
1.10451e-05
9.94058e-05
5.52254e-05
3.31353e-05
0.00065166
2.20902e-05
0.000165676
4.41803e-05
0.00328039
6.62705e-05
0.000121496
5.52254e-05
0.000176721
2.20902e-05
4.41803e-05
1.10451e-05
0.000254037
1.10451e-05
0.000353443
2.20902e-05
1.10451e-05
1.10451e-05
2.20902e-05
0.000375533
1.10451e-05
3.31353e-05
0.000132541
6.62705e-05
0.000375533
0.00152422
1.10451e-05
3.31353e-05
0.000121496
0.00124809
1.10451e-05
4.41803e-05
1.10451e-05
1.10451e-05
2.20902e-05
0.000530164
1.10451e-05
2.20902e-05
6.62705e-05
1.10451e-05
2.20902e-05
7.73156e-05
0.000165676
3.31353e-05
1.10451e-05
3.31353e-05
1.10451e-05
4.41803e-05
7.73156e-05
4.41803e-05
1.10451e-05
0.000165676
2.20902e-05
1.10451e-05
0.000276127
2.20902e-05
1.10451e-05
3.31353e-05
1.10451e-05
2.20902e-05
5.52254e-05
1.10451e-05
1.10451e-05
6.62705e-05
1.10451e-05
3.31353e-05
3.31353e-05
1.10451e-05
4.41803e-05
2.20902e-05
2.20902e-05
6.62705e-05
1.10451e-05
0.000817336
8.83607e-05
1.10451e-05
1.10451e-05
1.10451e-05
1.10451e-05
4.41803e-05
4.41803e-05
3.31353e-05
5.52254e-05
3.31353e-05
1.10451e-05
4.41803e-05
0.000364488
1.10451e-05
9.94058e-05
1.10451e-05
1.10451e-05
3.31353e-05
3.31353e-05
2.20902e-05
1.10451e-05
1.10451e-05
4.41803e-05
1.10451e-05
3.31353e-05
1.10451e-05
0.00135855
1.10451e-05
5.52254e-05
2.20902e-05
8.83607e-05
2.20902e-05
1.10451e-05
1.10451e-05
4.41803e-05
3.31353e-05
0.000110451
2.20902e-05
1.10451e-05
3.31353e-05
1.10451e-05
7.73156e-05
1.10451e-05
0.000143586
1.10451e-05
0.000165676
4.41803e-05
1.10451e-05
1.10451e-05
0.000706886
1.10451e-05
2.20902e-05
2.20902e-05
7.73156e-05
1.10451e-05
6.62705e-05
1.10451e-05
3.31353e-05
4.41803e-05
1.10451e-05
1.10451e-05
1.10451e-05
5.52254e-05
1.10451e-05
7.73156e-05
1.10451e-05
1.10451e-05
0.000154631
1.10451e-05
1.10451e-05
1.10451e-05
4.41803e-05
1.10451e-05
1.10451e-05
1.10451e-05
1.10451e-05
1.10451e-05
1.10451e-05
0.000176721
3.31353e-05
0.000452849
3.31353e-05
0.000684795
3.31353e-05
0.000165676
0.000154631
1.10451e-05
0.000883607
3.31353e-05
1.10451e-05
0.000397623
0.000176721
1.10451e-05
3.31353e-05
0.000176721
9.94058e-05
4.41803e-05
8.83607e-05
2.20902e-05
1.10451e-05
2.20902e-05
2.20902e-05
1.10451e-05
0.000121496
3.31353e-05
3.31353e-05
1.10451e-05
0.000298217
2.20902e-05
1.10451e-05
8.83607e-05
2.20902e-05
0.000265082
1.10451e-05
2.20902e-05
0.000110451
7.73156e-05
0.000110451
3.31353e-05
1.10451e-05
8.83607e-05
1.10451e-05
1.10451e-05
0.000276127
2.20902e-05
0.000165676
6.62705e-05
1.10451e-05
3.31353e-05
0.000353443
0.000143586
1.10451e-05
0.000364488
2.20902e-05
5.52254e-05
0.000386578
1.10451e-05
1.10451e-05
1.10451e-05
0.000298217
1.10451e-05
0.000728976
1.10451e-05
8.83607e-05
2.20902e-05
1.10451e-05
0.000441803
1.10451e-05
0.000110451
7.73156e-05
1.10451e-05
0.000331353
0.00309262
0.000121496
1.10451e-05
4.41803e-05
3.31353e-05
1.10451e-05
2.20902e-05
3.31353e-05
0.000110451
1.10451e-05
3.31353e-05
1.10451e-05
2.20902e-05
4.41803e-05
2.20902e-05
1.10451e-05
7.73156e-05
1.10451e-05
1.10451e-05
1.10451e-05
3.31353e-05
2.20902e-05
5.52254e-05
5.52254e-05
7.73156e-05
1.10451e-05
1.10451e-05
1.10451e-05
1.10451e-05
1.10451e-05
1.10451e-05
1.10451e-05
2.20902e-05
1.10451e-05
3.31353e-05
2.20902e-05
1.10451e-05
1.10451e-05
2.20902e-05
1.10451e-05
2.20902e-05
2.20902e-05
0.000397623
1.10451e-05
1.10451e-05
1.10451e-05
1.10451e-05
6.62705e-05
0.000209857
1.10451e-05
1.10451e-05
1.10451e-05
2.20902e-05
1.10451e-05
5.52254e-05
5.52254e-05
0.000463894
2.20902e-05
1.10451e-05
0.000287172
6.62705e-05
2.20902e-05
2.20902e-05
4.41803e-05
1.10451e-05
1.10451e-05
0.000165676
4.41803e-05
4.41803e-05
3.31353e-05
0.000176721
1.10451e-05
2.20902e-05
2.20902e-05
1.10451e-05
1.10451e-05
1.10451e-05
1.10451e-05
1.10451e-05
1.10451e-05
1.10451e-05
1.10451e-05
9.94058e-05
1.10451e-05
1.10451e-05
2.20902e-05
1.10451e-05
2.20902e-05
5.52254e-05
1.10451e-05
4.41803e-05
1.10451e-05
2.20902e-05
3.31353e-05
4.41803e-05
3.31353e-05
3.31353e-05
5.52254e-05
1.10451e-05
0.000209857
7.73156e-05
1.10451e-05
0.000176721
3.31353e-05
0.000220902
1.10451e-05
2.20902e-05
3.31353e-05
7.73156e-05
1.10451e-05
6.62705e-05
4.41803e-05
2.20902e-05
1.10451e-05
1.10451e-05
1.10451e-05
5.52254e-05
1.10451e-05
3.31353e-05
0.000198812
1.10451e-05
1.10451e-05
4.41803e-05
0.00106033
1.10451e-05
3.31353e-05
1.10451e-05
0.000132541
1.10451e-05
2.20902e-05
1.10451e-05
4.41803e-05
7.73156e-05
1.10451e-05
2.20902e-05
2.20902e-05
1.10451e-05
2.20902e-05
9.94058e-05
1.10451e-05
1.10451e-05
1.10451e-05
0.000198812
2.20902e-05
1.10451e-05
1.10451e-05
1.10451e-05
2.20902e-05
5.52254e-05
2.20902e-05
1.10451e-05
0.000265082
1.10451e-05
1.10451e-05
1.10451e-05
0.000419713
6.62705e-05
6.62705e-05
4.41803e-05
2.20902e-05
1.10451e-05
1.10451e-05
1.10451e-05
1.10451e-05
6.62705e-05
1.10451e-05
3.31353e-05
3.31353e-05
1.10451e-05
2.20902e-05
3.31353e-05
3.31353e-05
2.20902e-05
4.41803e-05
0.000187766
2.20902e-05
1.10451e-05
5.52254e-05
1.10451e-05
2.20902e-05
1.10451e-05
6.62705e-05
7.73156e-05
1.10451e-05
3.31353e-05
2.20902e-05
2.20902e-05
0.000110451
1.10451e-05
3.31353e-05
1.10451e-05
1.10451e-05
5.52254e-05
1.10451e-05
2.20902e-05
1.10451e-05
8.83607e-05
1.10451e-05
6.62705e-05
1.10451e-05
1.10451e-05
5.52254e-05
1.10451e-05
0.000110451
2.20902e-05
1.10451e-05
2.20902e-05
0.00165676
6.62705e-05
4.41803e-05
3.31353e-05
5.52254e-05
2.20902e-05
2.20902e-05
4.41803e-05
1.10451e-05
2.20902e-05
0.00103824
0.000242992
0.00201021
5.52254e-05
0.000121496
0.000441803
0.000519119
3.31353e-05
0.000386578
1.10451e-05
1.10451e-05
6.62705e-05
1.10451e-05
1.10451e-05
1.10451e-05
0.000265082
1.10451e-05
0.000165676
0.00143586
0.000784201
2.20902e-05
1.10451e-05
3.31353e-05
2.20902e-05
0.000132541
2.20902e-05
0.000143586
0.00196603
0.000563299
0.000861517
9.94058e-05
7.73156e-05
3.31353e-05
0.001226
0.000320307
1.10451e-05
0.000485984
5.52254e-05
1.10451e-05
3.31353e-05
2.20902e-05
0.00157945
0.000110451
0.00110451
0.00136959
3.31353e-05
1.10451e-05
0.00133646
0.000242992
4.41803e-05
0.00222006
0.000254037
5.52254e-05
0.000121496
0.000905697
7.73156e-05
1.10451e-05
2.20902e-05
0.000110451
0.000220902
0.000143586
3.31353e-05
0.000198812
3.31353e-05
0.00161258
4.41803e-05
0.000110451
4.41803e-05
0.000375533
0.000209857
0.000165676
5.52254e-05
2.20902e-05
2.20902e-05
0.000121496
0.000960922
1.10451e-05
0.000121496
2.20902e-05
2.20902e-05
2.20902e-05
3.31353e-05
7.73156e-05
1.10451e-05
6.62705e-05
0.000364488
2.20902e-05
4.41803e-05
0.000187766
2.20902e-05
4.41803e-05
0.000143586
0.000220902
5.52254e-05
0.000110451
0.00234156
0.000132541
1.10451e-05
1.10451e-05
0.00069584
1.10451e-05
0.000176721
1.10451e-05
0.000386578
2.20902e-05
5.52254e-05
7.73156e-05
1.10451e-05
1.10451e-05
1.10451e-05
0.000220902
1.10451e-05
8.83607e-05
1.10451e-05
1.10451e-05
1.10451e-05
1.10451e-05
1.10451e-05
5.52254e-05
1.10451e-05
4.41803e-05
1.10451e-05
1.10451e-05
1.10451e-05
3.31353e-05
1.10451e-05
1.10451e-05
1.10451e-05
1.10451e-05
1.10451e-05
1.10451e-05
1.10451e-05
1.10451e-05
1.10451e-05
4.41803e-05
2.20902e-05
5.52254e-05
3.31353e-05
1.10451e-05
8.83607e-05
0.000165676
0.00182244
1.10451e-05
3.31353e-05
0.000143586
0.000121496
2.20902e-05
1.10451e-05
9.94058e-05
1.10451e-05
0.000143586
1.10451e-05
5.52254e-05
5.52254e-05
0.000198812
6.62705e-05
1.10451e-05
3.31353e-05
2.20902e-05
2.20902e-05
2.20902e-05
6.62705e-05
2.20902e-05
1.10451e-05
1.10451e-05
1.10451e-05
2.20902e-05
2.20902e-05
1.10451e-05
4.41803e-05
5.52254e-05
1.10451e-05
2.20902e-05
6.62705e-05
1.10451e-05
0.000717931
1.10451e-05
6.62705e-05
5.52254e-05
2.20902e-05
1.10451e-05
1.10451e-05
1.10451e-05
7.73156e-05
1.10451e-05
3.31353e-05
1.10451e-05
2.20902e-05
0.000121496
0.000121496
0.000121496
1.10451e-05
1.10451e-05
1.10451e-05
0.000176721
0.000430758
3.31353e-05
0.000110451
6.62705e-05
6.62705e-05
0.000110451
2.20902e-05
0.000132541
1.10451e-05
6.62705e-05
7.73156e-05
1.10451e-05
0.000331353
0.000132541
1.10451e-05
1.10451e-05
3.31353e-05
7.73156e-05
1.10451e-05
1.10451e-05
3.31353e-05
2.20902e-05
6.62705e-05
1.10451e-05
1.10451e-05
1.10451e-05
3.31353e-05
2.20902e-05
5.52254e-05
2.20902e-05
0.000121496
0.000154631
1.10451e-05
0.000121496
0.000132541
1.10451e-05
2.20902e-05
6.62705e-05
1.10451e-05
3.31353e-05
9.94058e-05
1.10451e-05
3.31353e-05
1.10451e-05
2.20902e-05
3.31353e-05
3.31353e-05
5.52254e-05
7.73156e-05
3.31353e-05
0.000110451
1.10451e-05
4.41803e-05
4.41803e-05
3.31353e-05
0.000165676
1.10451e-05
1.10451e-05
0.000187766
4.41803e-05
0.000154631
1.10451e-05
1.10451e-05
1.10451e-05
8.83607e-05
1.10451e-05
0.000121496
3.31353e-05
1.10451e-05
0.000143586
2.20902e-05
1.10451e-05
1.10451e-05
1.10451e-05
0.000220902
4.41803e-05
1.10451e-05
1.10451e-05
1.10451e-05
1.10451e-05
1.10451e-05
1.10451e-05
2.20902e-05
4.41803e-05
1.10451e-05
0.000176721
0.000265082
0.00118182
0.00141377
2.20902e-05
9.94058e-05
0.000364488
0.000916742
1.10451e-05
1.10451e-05
0.000342398
0.00145795
2.20902e-05
0.000574344
1.10451e-05
6.62705e-05
0.000430758
0.000430758
1.10451e-05
0.000298217
1.10451e-05
6.62705e-05
0.000121496
0.00218693
0.000839427
7.73156e-05
0.000231947
1.10451e-05
5.52254e-05
3.31353e-05
0.00206543
2.20902e-05
2.20902e-05
1.10451e-05
2.20902e-05
1.10451e-05
3.31353e-05
4.41803e-05
1.10451e-05
0.000331353
0.000530164
4.41803e-05
4.41803e-05
4.41803e-05
2.20902e-05
1.10451e-05
4.41803e-05
0.000121496
1.10451e-05
4.41803e-05
0.000839427
0.000121496
1.10451e-05
1.10451e-05
1.10451e-05
2.20902e-05
1.10451e-05
1.10451e-05
1.10451e-05
2.20902e-05
1.10451e-05
2.20902e-05
2.20902e-05
2.20902e-05
6.62705e-05
4.41803e-05
1.10451e-05
2.20902e-05
1.10451e-05
7.73156e-05
2.20902e-05
1.10451e-05
7.73156e-05
4.41803e-05
8.83607e-05
1.10451e-05
0.000231947
3.31353e-05
2.20902e-05
2.20902e-05
1.10451e-05
2.20902e-05
2.20902e-05
4.41803e-05
9.94058e-05
0.000508074
2.20902e-05
2.20902e-05
0.00058539
6.62705e-05
1.10451e-05
1.10451e-05
9.94058e-05
3.31353e-05
2.20902e-05
3.31353e-05
6.62705e-05
1.10451e-05
2.20902e-05
1.10451e-05
2.20902e-05
2.20902e-05
2.20902e-05
1.10451e-05
1.10451e-05
1.10451e-05
4.41803e-05
6.62705e-05
1.10451e-05
1.10451e-05
1.10451e-05
1.10451e-05
2.20902e-05
3.31353e-05
4.41803e-05
2.20902e-05
2.20902e-05
3.31353e-05
1.10451e-05
1.10451e-05
1.10451e-05
8.83607e-05
4.41803e-05
0.000375533
1.10451e-05
8.83607e-05
0.000508074
1.10451e-05
4.41803e-05
5.52254e-05
5.52254e-05
2.20902e-05
4.41803e-05
0.000143586
2.20902e-05
1.10451e-05
0.000132541
2.20902e-05
0.000254037
5.52254e-05
2.20902e-05
0.000143586
1.10451e-05
5.52254e-05
5.52254e-05
1.10451e-05
0.000287172
1.10451e-05
3.31353e-05
1.10451e-05
2.20902e-05
0.000751066
4.41803e-05
1.10451e-05
1.10451e-05
1.10451e-05
6.62705e-05
1.10451e-05
1.10451e-05
2.20902e-05
6.62705e-05
4.41803e-05
2.20902e-05
0.000176721
6.62705e-05
1.10451e-05
1.10451e-05
3.31353e-05
2.20902e-05
0.000132541
2.20902e-05
3.31353e-05
1.10451e-05
0.000265082
1.10451e-05
1.10451e-05
1.10451e-05
4.41803e-05
1.10451e-05
1.10451e-05
1.10451e-05
2.20902e-05
1.10451e-05
1.10451e-05
1.10451e-05
1.10451e-05
1.10451e-05
1.10451e-05
2.20902e-05
0.000187766
1.10451e-05
0.000276127
6.62705e-05
3.31353e-05
1.10451e-05
2.20902e-05
8.83607e-05
1.10451e-05
1.10451e-05
0.000121496
3.31353e-05
1.10451e-05
2.20902e-05
2.20902e-05
2.20902e-05
3.31353e-05
0.000110451
1.10451e-05
1.10451e-05
1.10451e-05
1.10451e-05
1.10451e-05
0.000176721
3.31353e-05
3.31353e-05
1.10451e-05
1.10451e-05
0.000309262
0.000143586
0.000287172
4.41803e-05
4.41803e-05
0.000452849
1.10451e-05
6.62705e-05
8.83607e-05
2.20902e-05
0.000110451
2.20902e-05
0.000121496
4.41803e-05
1.10451e-05
1.10451e-05
1.10451e-05
0.000143586
0.000618525
0.000209857
1.10451e-05
3.31353e-05
1.10451e-05
1.10451e-05
1.10451e-05
2.20902e-05
2.20902e-05
2.20902e-05
1.10451e-05
1.10451e-05
2.20902e-05
1.10451e-05
1.10451e-05
6.62705e-05
6.62705e-05
5.52254e-05
3.31353e-05
2.20902e-05
3.31353e-05
1.10451e-05
0.000209857
2.20902e-05
1.10451e-05
1.10451e-05
3.31353e-05
3.31353e-05
1.10451e-05
0.000143586
1.10451e-05
3.31353e-05
2.20902e-05
1.10451e-05
5.52254e-05
0.000110451
5.52254e-05
5.52254e-05
2.20902e-05
0.000165676
6.62705e-05
1.10451e-05
0.000132541
5.52254e-05
8.83607e-05
8.83607e-05
2.20902e-05
0.000927787
1.10451e-05
2.20902e-05
0.000220902
1.10451e-05
2.20902e-05
4.41803e-05
4.41803e-05
1.10451e-05
0.000209857
0.000198812
2.20902e-05
1.10451e-05
1.10451e-05
4.41803e-05
1.10451e-05
1.10451e-05
2.20902e-05
1.10451e-05
1.10451e-05
5.52254e-05
8.83607e-05
1.10451e-05
2.20902e-05
4.41803e-05
2.20902e-05
2.20902e-05
0.00128123
1.10451e-05
3.31353e-05
1.10451e-05
8.83607e-05
[truncated: 9,531 more rows]
