# Supplementary material for: HLA class I haplotype diversity is consistent with selection for frequent existing haplotypes
Source: PLoS Comput Biol. 2017 Aug 28;13(8):e1005693. doi: 10.1371/journal.pcbi.1005693 (PMC5590998; doi:10.1371/journal.pcbi.1005693)
Supplement: S2 Appendix — (ZIP) [file pcbi.1005693.s006.zip › CARHIS.xlsx]

## Sheet: Sheet1
5.70708e-05
3.00372e-06
3.00372e-06
9.01117e-06
3.00372e-06
3.00372e-06
3.00372e-06
1.50186e-05
3.00372e-06
3.00372e-06
3.00372e-06
3.00372e-06
6.00745e-06
3.00372e-06
6.00745e-06
6.00745e-06
9.01117e-06
2.40298e-05
3.00372e-06
3.00372e-05
1.50186e-05
2.10261e-05
2.70335e-05
3.00372e-06
3.00372e-06
3.00372e-05
3.00372e-06
3.00372e-06
3.00372e-06
3.00372e-06
2.10261e-05
0.000114142
0.000585726
6.00745e-06
1.50186e-05
1.20149e-05
2.10261e-05
3.00372e-06
1.80223e-05
6.00745e-06
1.20149e-05
9.01117e-06
1.20149e-05
3.00372e-06
3.00372e-06
3.00372e-06
0.000312387
3.00372e-06
3.00372e-06
3.00372e-06
5.70708e-05
0.000114142
6.00745e-06
3.00372e-06
2.40298e-05
9.01117e-06
6.00745e-06
3.00372e-06
9.01117e-06
3.00372e-06
3.00372e-06
6.00745e-06
9.01117e-06
3.00372e-06
6.00745e-06
3.00372e-06
4.80596e-05
1.50186e-05
4.20521e-05
3.00372e-06
9.01117e-06
1.20149e-05
9.01117e-06
1.80223e-05
3.00372e-06
3.00372e-06
6.00745e-06
9.01117e-06
3.90484e-05
6.00745e-06
3.00372e-06
9.31155e-05
9.01117e-06
6.00745e-06
1.80223e-05
3.00372e-06
4.50559e-05
1.20149e-05
6.00745e-06
6.00745e-06
0.000453562
3.00372e-06
2.10261e-05
3.00372e-06
6.00745e-06
6.00745e-06
6.00745e-06
3.00372e-06
3.00372e-06
9.01117e-06
3.00372e-06
3.00372e-06
2.40298e-05
6.00745e-06
6.00745e-06
9.01117e-06
3.00372e-06
7.20894e-05
1.50186e-05
3.00372e-05
5.10633e-05
2.10261e-05
4.20521e-05
6.00745e-06
3.3041e-05
3.00372e-06
9.01117e-06
6.00745e-06
6.00745e-06
9.01117e-06
6.00745e-06
1.20149e-05
3.00372e-06
6.00745e-06
6.00745e-06
3.00372e-06
9.01117e-06
3.00372e-06
2.10261e-05
3.00372e-06
0.000934158
9.01117e-06
6.00745e-06
2.40298e-05
3.00372e-06
3.60447e-05
6.60819e-05
9.01117e-06
4.20521e-05
3.00372e-06
3.00372e-06
6.00745e-06
1.80223e-05
3.00372e-06
6.00745e-06
3.00372e-06
3.00372e-06
2.10261e-05
3.00372e-06
3.00372e-06
3.00372e-06
0.000186231
1.80223e-05
2.70335e-05
2.70335e-05
6.00745e-06
1.50186e-05
1.20149e-05
2.40298e-05
6.00745e-06
9.01117e-06
3.00372e-06
6.00745e-06
1.50186e-05
4.50559e-05
3.00372e-06
3.00372e-06
6.90857e-05
2.10261e-05
3.00372e-06
9.01117e-06
3.00372e-06
3.00372e-06
5.10633e-05
6.00745e-06
6.90857e-05
5.70708e-05
9.01117e-06
6.00745e-06
0.000498618
3.00372e-06
3.90484e-05
0.00020125
1.20149e-05
9.01117e-06
0.000988225
8.7108e-05
3.00372e-06
0.000102127
9.01117e-06
3.00372e-06
6.00745e-06
6.00745e-06
6.00745e-06
3.00372e-06
2.40298e-05
3.00372e-06
9.01117e-06
9.01117e-06
6.30782e-05
0.000495615
9.01117e-06
3.00372e-05
0.000270335
9.01117e-06
9.31155e-05
3.00372e-06
0.000240298
6.00745e-06
3.00372e-06
1.20149e-05
3.00372e-06
3.00372e-05
0.000231287
3.3041e-05
2.40298e-05
6.00745e-06
3.00372e-06
3.00372e-06
2.70335e-05
3.00372e-06
3.00372e-06
3.00372e-06
9.01117e-06
3.00372e-06
3.00372e-06
4.20521e-05
3.00372e-06
6.00745e-06
6.00745e-06
3.00372e-06
3.00372e-06
1.20149e-05
3.00372e-06
3.00372e-06
3.00372e-06
6.00745e-06
0.000117145
3.00372e-06
2.10261e-05
1.80223e-05
3.00372e-06
1.20149e-05
4.80596e-05
6.00745e-06
3.00372e-06
6.60819e-05
3.00372e-06
0.000189235
9.01117e-06
2.40298e-05
9.01117e-06
4.50559e-05
3.00372e-06
3.00372e-06
2.10261e-05
3.00372e-06
3.00372e-06
9.31155e-05
3.00372e-06
6.00745e-06
6.00745e-06
6.90857e-05
6.00745e-06
0.000231287
6.00745e-06
3.00372e-05
3.00372e-06
3.00372e-06
3.00372e-06
6.30782e-05
2.10261e-05
6.00745e-06
8.11006e-05
2.70335e-05
6.60819e-05
3.00372e-06
0.000159197
2.40298e-05
3.00372e-06
6.00745e-06
3.00372e-06
3.00372e-06
1.50186e-05
2.70335e-05
3.00372e-06
6.00745e-06
3.00372e-06
2.70335e-05
6.00745e-06
6.00745e-06
3.00372e-06
3.00372e-06
3.00372e-06
0.000348432
1.20149e-05
0.000126156
6.00745e-06
3.00372e-06
3.00372e-06
0.00045957
3.00372e-06
3.00372e-06
3.00372e-06
6.00745e-06
3.00372e-06
3.3041e-05
0.000123153
2.70335e-05
9.31155e-05
1.20149e-05
1.80223e-05
3.00372e-06
0.000102127
0.000237294
6.00745e-06
3.00372e-06
0.000681845
0.000135168
3.60447e-05
6.00745e-06
0.000486603
3.00372e-06
9.01117e-05
0.00028235
9.01117e-06
6.00745e-06
3.60447e-05
6.00745e-06
0.000168209
1.20149e-05
2.10261e-05
0.000480596
3.00372e-06
3.00372e-06
0.00025832
2.70335e-05
6.00745e-06
3.00372e-06
3.00372e-06
1.50186e-05
3.00372e-06
6.00745e-06
3.00372e-06
2.40298e-05
3.60447e-05
3.00372e-06
4.80596e-05
3.00372e-06
3.00372e-06
6.00745e-06
6.00745e-06
3.00372e-06
3.00372e-06
2.10261e-05
3.00372e-06
5.10633e-05
3.00372e-06
3.00372e-06
3.00372e-06
3.00372e-06
1.80223e-05
9.01117e-06
3.00372e-06
6.00745e-06
9.01117e-06
3.00372e-06
0.00122252
1.50186e-05
3.60447e-05
3.00372e-06
2.40298e-05
6.00745e-06
3.90484e-05
2.10261e-05
1.50186e-05
0.00180524
9.01117e-06
1.20149e-05
3.00372e-05
3.90484e-05
3.00372e-06
9.01117e-05
0.000186231
7.50931e-05
6.00745e-06
0.000219272
0.000210261
3.00372e-06
3.00372e-06
1.50186e-05
2.10261e-05
4.20521e-05
6.00745e-06
0.000360447
3.00372e-06
0.000378469
9.01117e-06
5.70708e-05
3.00372e-06
5.4067e-05
3.00372e-06
3.00372e-06
0.000516641
1.50186e-05
3.00372e-06
3.00372e-05
3.00372e-06
1.80223e-05
9.01117e-06
9.01117e-06
6.00745e-06
6.00745e-06
1.50186e-05
0.000381473
4.50559e-05
3.00372e-05
0.0172264
8.41043e-05
1.20149e-05
9.01117e-06
0.000123153
3.60447e-05
2.10261e-05
6.00745e-06
3.60447e-05
4.50559e-05
0.000150186
0.00102427
1.80223e-05
6.00745e-06
0.000582723
2.40298e-05
0.000159197
3.00372e-06
6.00745e-06
1.20149e-05
3.00372e-06
2.40298e-05
0.000270335
6.00745e-06
0.000126156
7.80968e-05
4.50559e-05
3.00372e-06
0.000285354
2.70335e-05
3.00372e-06
2.70335e-05
0.000138171
0.000165205
9.01117e-06
1.50186e-05
0.000525652
3.00372e-06
2.10261e-05
1.80223e-05
3.00372e-06
3.00372e-06
3.00372e-06
1.20149e-05
1.20149e-05
9.01117e-06
2.70335e-05
3.00372e-06
6.00745e-06
1.20149e-05
3.00372e-06
1.20149e-05
6.00745e-06
6.00745e-06
0.0011264
9.01117e-06
3.00372e-06
9.01117e-06
4.20521e-05
6.00745e-06
6.00745e-06
9.01117e-05
1.20149e-05
9.01117e-06
9.31155e-05
3.00372e-06
3.00372e-06
8.11006e-05
3.00372e-06
1.80223e-05
0.000195242
3.00372e-06
9.61192e-05
3.00372e-06
0.000123153
3.00372e-06
1.80223e-05
9.01117e-06
7.20894e-05
3.00372e-06
3.00372e-06
0.000159197
4.50559e-05
9.01117e-06
0.000207257
5.70708e-05
1.80223e-05
6.00745e-06
1.80223e-05
2.40298e-05
0.000216268
6.90857e-05
1.20149e-05
3.00372e-06
6.00745e-06
6.00745e-06
3.90484e-05
6.00745e-06
2.40298e-05
9.01117e-06
1.20149e-05
1.50186e-05
6.00745e-06
0.00078998
6.00745e-06
9.01117e-06
1.20149e-05
2.10261e-05
3.00372e-06
6.00745e-06
6.00745e-06
3.00372e-05
3.00372e-06
3.00372e-06
2.70335e-05
9.01117e-06
2.10261e-05
0.00289859
0.00041151
9.01117e-06
0.00035444
9.01117e-06
1.50186e-05
3.00372e-06
5.4067e-05
3.00372e-06
3.60447e-05
1.20149e-05
6.00745e-06
3.90484e-05
3.00372e-06
3.00372e-05
1.80223e-05
0.000135168
6.00745e-06
3.00372e-06
3.00372e-06
1.80223e-05
3.60447e-05
6.00745e-06
4.50559e-05
3.00372e-06
5.4067e-05
2.40298e-05
9.01117e-06
3.00372e-06
6.00745e-06
0.000399495
6.00745e-06
4.20521e-05
6.00745e-06
1.20149e-05
3.00372e-06
3.60447e-05
3.00372e-06
6.00745e-06
3.00372e-06
3.00372e-06
2.10261e-05
3.00372e-06
1.20149e-05
0.000162201
3.00372e-05
3.00372e-05
6.00745e-06
3.00372e-06
4.80596e-05
5.4067e-05
6.00745e-06
1.20149e-05
3.00372e-06
3.00372e-06
2.10261e-05
7.20894e-05
3.00372e-06
2.70335e-05
1.50186e-05
9.31155e-05
2.10261e-05
6.00745e-06
4.20521e-05
1.80223e-05
1.20149e-05
3.00372e-06
1.50186e-05
1.20149e-05
0.000132164
1.50186e-05
3.00372e-06
1.80223e-05
6.00745e-06
3.60447e-05
3.00372e-06
0.000880091
7.80968e-05
2.70335e-05
6.00745e-06
3.90484e-05
1.80223e-05
3.00372e-06
6.00745e-06
3.00372e-06
9.01117e-06
3.00372e-06
4.20521e-05
9.01117e-06
6.00745e-06
3.00372e-06
5.4067e-05
6.00745e-06
7.80968e-05
6.00745e-06
1.50186e-05
9.01117e-06
3.00372e-06
3.00372e-06
3.00372e-06
3.00372e-06
3.00372e-06
3.00372e-06
9.01117e-06
3.00372e-06
3.00372e-06
6.00745e-06
9.01117e-06
2.10261e-05
0.000132164
3.00372e-06
3.00372e-06
6.00745e-06
1.80223e-05
0.00017722
2.40298e-05
1.20149e-05
6.00745e-06
3.00372e-06
3.00372e-06
1.20149e-05
1.20149e-05
2.40298e-05
1.80223e-05
3.00372e-06
9.01117e-06
3.00372e-06
6.00745e-06
3.00372e-06
6.00745e-06
3.00372e-06
3.00372e-06
3.00372e-06
6.00745e-06
1.50186e-05
6.30782e-05
2.40298e-05
2.10261e-05
3.00372e-06
3.60447e-05
2.10261e-05
2.70335e-05
6.00745e-06
9.01117e-06
4.50559e-05
6.00745e-06
3.00372e-06
3.60447e-05
9.01117e-06
3.00372e-06
1.80223e-05
9.01117e-06
1.80223e-05
0.00332512
3.00372e-06
3.00372e-06
6.00745e-06
3.00372e-06
1.20149e-05
6.00745e-06
9.01117e-06
3.00372e-06
3.00372e-06
1.20149e-05
2.10261e-05
6.00745e-06
4.50559e-05
1.20149e-05
3.00372e-06
9.01117e-06
8.41043e-05
6.90857e-05
6.00745e-06
3.3041e-05
3.00372e-06
9.01117e-06
3.00372e-06
1.20149e-05
3.00372e-06
2.40298e-05
6.00745e-06
1.50186e-05
1.50186e-05
9.01117e-06
3.60447e-05
3.00372e-06
3.00372e-06
6.00745e-06
3.00372e-06
3.60447e-05
3.00372e-06
9.01117e-06
6.00745e-06
5.10633e-05
0.00015319
0.00178121
9.01117e-06
5.70708e-05
3.00372e-06
8.11006e-05
9.01117e-06
3.00372e-06
9.01117e-06
3.00372e-06
6.00745e-06
3.00372e-06
3.00372e-06
3.00372e-06
3.00372e-06
1.20149e-05
3.00372e-06
1.20149e-05
3.00372e-06
6.00745e-06
3.00372e-06
3.00372e-06
6.00745e-06
3.00372e-06
3.00372e-06
1.20149e-05
3.00372e-06
1.20149e-05
3.00372e-06
3.00372e-06
3.00372e-06
9.01117e-06
3.00372e-06
0.000204253
6.00745e-06
9.01117e-06
9.01117e-06
1.80223e-05
6.00745e-06
3.00372e-06
0.000279346
3.00372e-06
9.01117e-06
9.01117e-06
5.10633e-05
3.00372e-06
2.40298e-05
3.00372e-06
2.10261e-05
0.000267331
6.30782e-05
1.50186e-05
0.000168209
3.00372e-06
2.40298e-05
0.000213264
9.01117e-06
1.20149e-05
3.00372e-06
3.00372e-06
9.01117e-06
3.00372e-06
0.000285354
0.000156194
3.00372e-06
6.00745e-06
6.00745e-06
3.00372e-06
6.00745e-06
3.00372e-06
3.00372e-06
6.00745e-06
3.00372e-06
3.00372e-06
9.01117e-06
6.00745e-06
3.00372e-06
4.80596e-05
9.01117e-05
3.00372e-06
6.00745e-06
0.00116845
3.00372e-06
6.00745e-06
3.00372e-06
6.00745e-06
9.01117e-06
3.00372e-06
0.000120149
6.00745e-06
6.00745e-06
3.00372e-06
3.00372e-06
3.00372e-06
3.00372e-06
6.00745e-06
3.00372e-06
1.20149e-05
3.60447e-05
3.00372e-06
3.00372e-06
9.01117e-06
3.00372e-06
3.00372e-06
2.40298e-05
3.00372e-06
6.00745e-06
3.00372e-06
1.50186e-05
9.01117e-06
6.00745e-06
3.00372e-06
3.00372e-05
3.00372e-06
1.80223e-05
6.30782e-05
0.000456566
6.00745e-06
6.00745e-06
3.3041e-05
2.10261e-05
9.01117e-06
0.00069386
6.00745e-06
8.41043e-05
3.00372e-06
6.00745e-06
8.7108e-05
3.00372e-06
1.20149e-05
6.00745e-06
0.000147183
9.01117e-06
3.00372e-06
6.00745e-06
3.00372e-06
3.00372e-06
3.00372e-06
6.00745e-06
3.00372e-06
1.80223e-05
5.4067e-05
3.00372e-06
3.00372e-06
8.7108e-05
3.00372e-06
4.20521e-05
2.70335e-05
3.00372e-06
3.00372e-06
3.00372e-06
9.01117e-06
3.00372e-06
3.00372e-06
3.00372e-06
6.00745e-06
6.00745e-06
3.00372e-06
1.20149e-05
1.20149e-05
3.00372e-06
6.00745e-06
3.00372e-06
9.01117e-05
4.20521e-05
3.00372e-06
3.60447e-05
3.90484e-05
3.00372e-06
8.41043e-05
3.90484e-05
3.00372e-06
2.10261e-05
0.000324402
6.00745e-06
2.70335e-05
0.000276343
3.00372e-06
1.20149e-05
9.01117e-06
0.000207257
2.70335e-05
7.50931e-05
3.00372e-06
9.01117e-06
1.50186e-05
3.00372e-06
3.00372e-06
1.50186e-05
0.00069386
1.80223e-05
3.00372e-06
3.00372e-06
3.00372e-06
1.20149e-05
1.20149e-05
1.50186e-05
6.00745e-06
3.00372e-06
3.00372e-06
3.00372e-06
3.00372e-06
3.00372e-06
1.20149e-05
3.00372e-06
3.00372e-06
6.00745e-06
9.01117e-06
6.00745e-06
2.70335e-05
1.80223e-05
9.01117e-06
1.50186e-05
9.01117e-06
1.80223e-05
1.20149e-05
0.000120149
1.80223e-05
3.00372e-06
3.00372e-06
3.00372e-06
2.10261e-05
3.00372e-06
6.00745e-06
6.00745e-06
2.40298e-05
3.00372e-06
6.00745e-05
3.00372e-06
6.00745e-06
1.20149e-05
3.00372e-06
0.000174216
1.20149e-05
6.00745e-05
3.00372e-06
2.10261e-05
3.00372e-05
6.00745e-06
3.00372e-06
0.000357443
6.00745e-06
3.00372e-06
3.00372e-06
9.01117e-06
1.50186e-05
6.90857e-05
3.00372e-06
3.00372e-06
3.00372e-06
0.000729905
8.11006e-05
6.00745e-06
9.01117e-06
0.000114142
3.00372e-06
4.80596e-05
3.00372e-06
7.20894e-05
1.80223e-05
1.50186e-05
1.50186e-05
9.01117e-06
6.00745e-06
0.000309384
3.00372e-06
6.00745e-06
4.20521e-05
3.00372e-06
3.00372e-06
3.00372e-06
3.3041e-05
6.00745e-06
0.000156194
3.00372e-06
1.50186e-05
1.80223e-05
3.00372e-06
2.10261e-05
3.00372e-06
9.61192e-05
6.00745e-06
9.01117e-06
6.00745e-06
2.70335e-05
6.00745e-06
6.00745e-06
9.01117e-06
9.01117e-06
1.50186e-05
3.00372e-06
1.50186e-05
6.00745e-06
3.00372e-06
9.01117e-06
3.00372e-06
2.70335e-05
9.01117e-06
1.80223e-05
3.60447e-05
3.00372e-06
6.00745e-06
0.000126156
3.60447e-05
3.60447e-05
6.00745e-06
0.000117145
0.00150487
3.00372e-06
1.80223e-05
6.00745e-06
1.50186e-05
6.00745e-06
8.7108e-05
0.000120149
2.10261e-05
6.00745e-06
9.01117e-06
3.00372e-06
6.00745e-06
6.30782e-05
1.20149e-05
3.00372e-06
4.50559e-05
6.30782e-05
1.80223e-05
3.00372e-06
9.01117e-06
1.20149e-05
0.000126156
0.000114142
6.00745e-06
2.70335e-05
1.20149e-05
0.000294365
3.00372e-06
3.00372e-06
0.000429533
0.000360447
6.00745e-06
2.10261e-05
3.00372e-05
0.000120149
0.000126156
1.80223e-05
8.11006e-05
9.01117e-06
1.80223e-05
3.00372e-05
3.00372e-06
1.20149e-05
3.00372e-06
1.80223e-05
3.00372e-06
1.50186e-05
3.00372e-06
3.00372e-06
6.00745e-06
0.000102127
3.00372e-06
6.00745e-06
6.30782e-05
0.000315391
6.00745e-06
3.00372e-05
3.3041e-05
6.00745e-06
0.000135168
1.20149e-05
6.00745e-06
6.00745e-06
0.000183227
3.00372e-06
9.01117e-06
3.00372e-06
3.00372e-06
0.000642797
3.00372e-06
3.00372e-06
1.50186e-05
1.50186e-05
1.50186e-05
0.000273339
0.000132164
0.00020125
3.00372e-06
6.60819e-05
6.00745e-06
0.000627778
3.00372e-06
0.000901117
3.00372e-06
1.20149e-05
3.00372e-06
3.00372e-06
5.70708e-05
3.00372e-06
6.00745e-06
1.50186e-05
9.01117e-06
1.50186e-05
6.00745e-06
6.00745e-06
3.00372e-06
3.00372e-06
5.4067e-05
6.00745e-06
0.000183227
0.000438544
6.00745e-06
0.000123153
4.20521e-05
0.000135168
6.00745e-06
6.00745e-06
2.10261e-05
6.00745e-06
3.00372e-06
4.20521e-05
6.00745e-06
0.000237294
3.00372e-06
3.00372e-06
1.20149e-05
3.00372e-06
1.50186e-05
3.00372e-06
6.00745e-06
9.01117e-06
0.000180223
3.00372e-06
2.40298e-05
3.00372e-06
1.20149e-05
6.00745e-05
9.01117e-06
2.40298e-05
1.20149e-05
3.00372e-06
3.00372e-06
0.000351436
3.00372e-06
4.20521e-05
4.50559e-05
0.000141175
3.00372e-06
3.3041e-05
6.00745e-06
0.000159197
9.01117e-06
0.000246305
6.00745e-06
1.20149e-05
3.00372e-05
1.20149e-05
3.00372e-05
0.000390484
1.20149e-05
0.000264328
3.60447e-05
0.000618767
3.00372e-06
6.00745e-06
6.00745e-06
1.20149e-05
1.80223e-05
3.3041e-05
6.00745e-06
3.00372e-06
3.00372e-06
3.00372e-06
0.00017722
9.01117e-06
3.90484e-05
9.01117e-06
1.50186e-05
4.50559e-05
0.000186231
3.00372e-06
3.00372e-06
0.00017722
3.00372e-06
3.3041e-05
3.00372e-06
2.10261e-05
1.50186e-05
0.000249309
6.00745e-06
5.4067e-05
5.70708e-05
9.01117e-06
3.00372e-06
0.000396492
0.000495615
3.00372e-06
2.70335e-05
3.3041e-05
3.00372e-06
0.000561697
3.00372e-06
9.01117e-06
3.00372e-06
3.00372e-06
1.50186e-05
1.20149e-05
3.00372e-06
9.01117e-06
0.00033041
9.01117e-06
3.00372e-06
6.00745e-06
4.80596e-05
6.00745e-06
6.00745e-06
6.00745e-06
6.00745e-06
3.00372e-06
0.000516641
6.00745e-06
3.60447e-05
9.01117e-06
3.00372e-06
3.00372e-06
4.80596e-05
2.40298e-05
3.00372e-06
3.00372e-06
9.01117e-06
3.00372e-06
9.01117e-06
1.80223e-05
1.50186e-05
1.50186e-05
3.00372e-05
6.00745e-06
1.20149e-05
9.01117e-06
3.90484e-05
1.50186e-05
6.60819e-05
1.50186e-05
6.00745e-06
1.80223e-05
8.11006e-05
6.00745e-06
3.60447e-05
1.50186e-05
0.000390484
1.20149e-05
3.00372e-06
3.00372e-06
3.00372e-06
6.90857e-05
3.00372e-06
3.00372e-06
3.00372e-05
1.20149e-05
6.00745e-06
9.01117e-06
1.50186e-05
6.30782e-05
0.00282951
3.00372e-06
3.00372e-06
3.00372e-06
3.00372e-06
2.10261e-05
3.00372e-06
9.01117e-06
9.01117e-06
3.90484e-05
3.00372e-06
3.00372e-06
9.01117e-06
4.20521e-05
2.40298e-05
3.00372e-06
8.7108e-05
3.00372e-06
5.10633e-05
0.000474588
3.00372e-06
1.20149e-05
1.20149e-05
9.01117e-06
1.20149e-05
3.00372e-06
2.40298e-05
6.00745e-06
2.40298e-05
6.00745e-06
1.50186e-05
3.00372e-06
6.00745e-06
3.00372e-06
6.00745e-06
1.20149e-05
3.00372e-06
1.50186e-05
3.00372e-06
9.01117e-06
0.000195242
3.00372e-06
0.000159197
6.00745e-06
9.01117e-05
6.00745e-06
6.30782e-05
0.000405503
0.000300372
9.01117e-06
0.000642797
3.00372e-06
2.70335e-05
3.00372e-06
7.20894e-05
1.20149e-05
1.20149e-05
8.11006e-05
9.01117e-06
9.01117e-06
3.60447e-05
9.01117e-06
9.01117e-06
4.80596e-05
0.00012916
0.00132765
7.20894e-05
3.00372e-06
5.10633e-05
3.00372e-06
6.00745e-06
0.000234291
9.01117e-06
1.50186e-05
9.01117e-06
1.50186e-05
9.01117e-06
9.01117e-06
9.01117e-06
3.00372e-06
2.10261e-05
2.70335e-05
3.90484e-05
6.00745e-06
3.00372e-06
6.00745e-06
3.00372e-06
0.00129461
1.80223e-05
9.01117e-06
2.10261e-05
3.00372e-06
6.00745e-06
3.00372e-06
3.00372e-05
3.00372e-06
9.01117e-06
2.10261e-05
6.00745e-06
6.00745e-06
3.00372e-06
1.20149e-05
1.50186e-05
3.00372e-06
3.00372e-06
3.00372e-06
6.00745e-06
3.00372e-06
3.90484e-05
6.00745e-06
3.00372e-06
2.40298e-05
6.90857e-05
1.20149e-05
6.00745e-05
3.60447e-05
3.00372e-06
0.0021747
9.01117e-06
3.00372e-06
3.00372e-06
3.00372e-06
6.00745e-06
0.00122852
1.80223e-05
5.70708e-05
3.00372e-06
3.00372e-06
0.000150186
0.000150186
3.00372e-06
6.90857e-05
9.01117e-06
0.000168209
3.00372e-06
1.20149e-05
3.00372e-06
3.00372e-06
2.10261e-05
1.20149e-05
6.00745e-06
5.10633e-05
6.00745e-06
2.10261e-05
1.20149e-05
6.00745e-06
2.10261e-05
3.00372e-06
9.01117e-06
1.80223e-05
3.00372e-06
3.00372e-06
1.50186e-05
0.0005647
0.000111138
6.00745e-06
4.50559e-05
0.000162201
0.000237294
5.10633e-05
6.00745e-06
6.00745e-06
8.41043e-05
1.50186e-05
0.000138171
1.20149e-05
3.00372e-06
0.000465577
3.00372e-06
9.61192e-05
7.20894e-05
1.20149e-05
3.00372e-06
8.11006e-05
3.00372e-06
0.000210261
9.01117e-05
3.00372e-06
0.000123153
3.00372e-06
3.90484e-05
4.50559e-05
3.00372e-06
7.50931e-05
0.000132164
6.00745e-06
6.00745e-06
9.01117e-06
6.00745e-06
3.00372e-06
0.000573711
0.000150186
1.20149e-05
3.90484e-05
2.10261e-05
9.01117e-06
0.000420521
1.20149e-05
6.90857e-05
1.50186e-05
3.00372e-06
0.000384477
4.50559e-05
1.50186e-05
3.00372e-06
6.00745e-06
5.4067e-05
0.000363451
3.00372e-06
0.000222276
3.00372e-06
6.00745e-06
6.00745e-06
1.80223e-05
3.00372e-06
0.000156194
3.00372e-06
3.00372e-06
0.000132164
3.00372e-06
3.3041e-05
3.00372e-06
0.000210261
2.10261e-05
3.00372e-06
1.20149e-05
0.000204253
0.000102127
8.7108e-05
3.00372e-06
6.00745e-06
3.00372e-05
0.00015319
1.80223e-05
2.40298e-05
6.00745e-06
6.00745e-06
9.01117e-06
2.40298e-05
3.90484e-05
9.01117e-06
6.00745e-06
1.80223e-05
9.01117e-06
4.20521e-05
1.20149e-05
9.01117e-06
6.00745e-06
2.70335e-05
4.80596e-05
3.00372e-06
9.01117e-06
1.50186e-05
9.01117e-06
3.00372e-06
0.000120149
3.00372e-06
1.20149e-05
3.3041e-05
3.00372e-06
6.00745e-06
1.20149e-05
3.00372e-06
3.00372e-06
3.00372e-06
3.00372e-06
1.20149e-05
3.00372e-06
0.00295567
3.60447e-05
3.00372e-05
0.00094317
3.00372e-06
6.00745e-06
3.00372e-06
1.50186e-05
9.01117e-06
1.50186e-05
1.20149e-05
3.60447e-05
3.60447e-05
3.00372e-06
0.000183227
6.00745e-06
9.01117e-05
3.00372e-06
3.00372e-06
9.01117e-06
9.01117e-06
1.20149e-05
3.00372e-06
1.20149e-05
9.01117e-06
3.00372e-06
4.80596e-05
4.50559e-05
9.01117e-06
9.01117e-06
1.80223e-05
2.70335e-05
5.10633e-05
0.000291361
9.01117e-06
6.00745e-06
3.00372e-05
9.01117e-06
2.40298e-05
5.70708e-05
2.40298e-05
6.00745e-06
3.00372e-05
1.20149e-05
3.00372e-06
3.00372e-06
9.01117e-06
3.00372e-06
0.000108134
3.00372e-06
6.00745e-06
3.00372e-06
3.00372e-06
1.80223e-05
3.90484e-05
6.00745e-06
8.41043e-05
3.00372e-06
4.20521e-05
2.10261e-05
9.01117e-06
3.00372e-06
3.00372e-06
6.00745e-06
3.00372e-06
3.00372e-05
9.01117e-06
4.50559e-05
1.50186e-05
3.00372e-06
3.60447e-05
5.10633e-05
0.000585726
7.50931e-05
3.00372e-05
2.70335e-05
4.20521e-05
6.00745e-06
1.20149e-05
6.00745e-06
9.01117e-06
1.80223e-05
5.10633e-05
6.00745e-06
3.00372e-06
3.00372e-06
0.000498618
3.00372e-06
4.50559e-05
5.10633e-05
1.80223e-05
6.00745e-06
6.00745e-06
3.00372e-06
3.00372e-06
3.00372e-06
3.00372e-06
3.00372e-06
3.00372e-06
3.00372e-06
0.00281749
6.00745e-06
3.00372e-06
3.00372e-06
3.00372e-06
7.80968e-05
3.00372e-06
3.00372e-06
6.00745e-06
3.00372e-06
9.01117e-06
4.80596e-05
3.00372e-06
1.50186e-05
9.01117e-06
3.00372e-06
6.00745e-06
1.20149e-05
6.00745e-06
6.00745e-06
9.01117e-06
1.20149e-05
3.00372e-06
3.00372e-06
0.00208158
9.31155e-05
3.00372e-05
0.00028235
3.3041e-05
0.00430133
4.50559e-05
3.00372e-06
0.000991229
0.000189235
7.50931e-05
3.00372e-06
0.000168209
5.4067e-05
0.000576715
7.20894e-05
0.000348432
3.00372e-06
0.000249309
0.000300372
0.000123153
0.00170912
3.00372e-06
3.00372e-06
7.20894e-05
4.20521e-05
0.000369458
0.00078998
0.00504025
0.000120149
4.20521e-05
6.00745e-06
1.50186e-05
0.000303376
0.000228283
2.40298e-05
0.000820017
8.41043e-05
3.00372e-06
0.000243302
1.20149e-05
3.00372e-06
5.4067e-05
3.00372e-06
6.00745e-06
6.00745e-06
1.50186e-05
3.00372e-06
2.10261e-05
9.01117e-06
0.000207257
3.00372e-06
3.00372e-06
2.40298e-05
3.00372e-05
2.40298e-05
0.00122252
9.01117e-06
2.10261e-05
4.20521e-05
2.40298e-05
3.00372e-06
3.00372e-06
9.01117e-06
1.20149e-05
2.40298e-05
3.00372e-06
9.01117e-06
4.80596e-05
3.00372e-06
3.00372e-06
3.00372e-06
2.40298e-05
1.80223e-05
3.00372e-06
3.00372e-06
3.00372e-06
3.00372e-06
3.00372e-06
3.00372e-06
3.00372e-06
3.00372e-06
3.60447e-05
6.00745e-05
2.10261e-05
3.3041e-05
1.50186e-05
3.00372e-06
9.01117e-05
6.00745e-05
6.00745e-06
6.00745e-06
1.50186e-05
3.00372e-06
6.00745e-06
0.00017722
5.70708e-05
6.00745e-06
9.01117e-06
9.01117e-06
0.000738916
3.00372e-06
1.20149e-05
3.00372e-06
3.00372e-06
3.00372e-06
3.00372e-06
3.00372e-06
3.00372e-06
6.00745e-06
1.20149e-05
2.10261e-05
1.50186e-05
1.50186e-05
6.00745e-06
3.00372e-06
3.00372e-06
3.00372e-05
1.50186e-05
1.20149e-05
3.00372e-06
6.00745e-06
2.70335e-05
4.20521e-05
0.000555689
6.00745e-06
3.00372e-06
0.000108134
4.80596e-05
0.00218371
2.10261e-05
1.20149e-05
4.20521e-05
9.01117e-06
9.01117e-06
3.90484e-05
3.00372e-06
3.00372e-06
5.10633e-05
1.80223e-05
3.00372e-06
9.91229e-05
3.00372e-05
2.70335e-05
9.01117e-06
3.00372e-06
3.00372e-06
0.000138171
9.01117e-06
9.01117e-06
3.00372e-06
3.00372e-06
6.00745e-06
9.31155e-05
3.00372e-06
3.00372e-06
9.01117e-06
3.00372e-06
6.30782e-05
6.90857e-05
3.00372e-06
6.00745e-06
3.00372e-06
4.50559e-05
4.80596e-05
2.70335e-05
3.00372e-06
9.01117e-06
1.20149e-05
0.00384777
0.000678842
2.10261e-05
2.10261e-05
6.00745e-06
8.41043e-05
2.10261e-05
6.00745e-06
0.000342425
2.70335e-05
9.01117e-06
3.3041e-05
3.00372e-06
1.20149e-05
3.00372e-06
6.00745e-06
2.10261e-05
8.41043e-05
3.00372e-06
2.70335e-05
3.00372e-06
3.00372e-06
1.50186e-05
6.00745e-06
3.90484e-05
6.30782e-05
3.00372e-06
0.00186231
1.20149e-05
4.20521e-05
3.00372e-06
3.00372e-06
8.7108e-05
3.00372e-05
2.40298e-05
2.10261e-05
7.80968e-05
6.00745e-06
5.10633e-05
3.00372e-06
0.000204253
0.000138171
1.80223e-05
3.60447e-05
6.00745e-06
1.20149e-05
1.80223e-05
6.00745e-06
0.000234291
6.00745e-06
3.00372e-06
1.50186e-05
2.40298e-05
9.01117e-06
3.00372e-06
9.01117e-06
6.00745e-06
9.01117e-06
3.00372e-06
6.00745e-06
3.00372e-06
3.00372e-06
0.000744924
3.00372e-06
0.000402499
3.00372e-06
0.000291361
1.20149e-05
2.40298e-05
3.00372e-05
4.20521e-05
6.00745e-06
6.60819e-05
3.00372e-06
3.00372e-05
1.20149e-05
0.000159197
0.00465277
6.00745e-06
6.00745e-06
1.20149e-05
0.00043554
9.01117e-06
0.00179322
9.01117e-06
7.80968e-05
0.000180223
0.000138171
1.50186e-05
3.00372e-06
0.000192238
0.00063679
6.00745e-06
1.50186e-05
3.00372e-06
9.01117e-06
3.00372e-06
3.00372e-06
2.10261e-05
6.00745e-06
3.00372e-06
3.00372e-06
2.10261e-05
3.00372e-06
3.00372e-06
9.01117e-06
3.00372e-06
3.90484e-05
3.00372e-06
9.01117e-06
0.000786976
1.50186e-05
2.70335e-05
0.00010513
6.00745e-06
1.50186e-05
0.00165505
3.00372e-06
3.00372e-06
2.40298e-05
6.00745e-06
0.000183227
6.00745e-06
0.000375466
3.60447e-05
3.00372e-06
3.60447e-05
0.000222276
3.00372e-06
0.000117145
6.00745e-06
1.20149e-05
6.30782e-05
0.000300372
1.20149e-05
0.000165205
1.20149e-05
1.20149e-05
3.60447e-05
3.00372e-06
0.000147183
3.00372e-06
6.00745e-06
6.00745e-06
6.00745e-06
0.000120149
6.00745e-06
3.00372e-06
3.00372e-06
6.00745e-06
[truncated: 13,732 more rows]
