# Supplementary material for: HLA class I haplotype diversity is consistent with selection for frequent existing haplotypes
Source: PLoS Comput Biol. 2017 Aug 28;13(8):e1005693. doi: 10.1371/journal.pcbi.1005693 (PMC5590998; doi:10.1371/journal.pcbi.1005693)
Supplement: S2 Appendix — (ZIP) [file pcbi.1005693.s006.zip › CARIBI.xlsx]

## Sheet: Sheet1
4.70743e-05
2.35372e-05
2.35372e-05
2.35372e-05
0.000117686
7.06115e-05
7.06115e-05
4.70743e-05
4.70743e-05
2.35372e-05
4.70743e-05
2.35372e-05
2.35372e-05
4.70743e-05
9.41487e-05
7.06115e-05
0.000847338
4.70743e-05
4.70743e-05
7.06115e-05
2.35372e-05
0.000447206
0.000188297
2.35372e-05
0.000211834
4.70743e-05
2.35372e-05
2.35372e-05
0.00016476
4.70743e-05
0.000117686
0.000117686
2.35372e-05
0.000117686
2.35372e-05
0.000282446
2.35372e-05
4.70743e-05
2.35372e-05
2.35372e-05
2.35372e-05
2.35372e-05
2.35372e-05
9.41487e-05
2.35372e-05
0.0012004
4.70743e-05
2.35372e-05
2.35372e-05
2.35372e-05
2.35372e-05
4.70743e-05
4.70743e-05
2.35372e-05
2.35372e-05
2.35372e-05
2.35372e-05
9.41487e-05
0.000423669
2.35372e-05
0.000141223
0.00049428
2.35372e-05
4.70743e-05
2.35372e-05
0.000141223
2.35372e-05
7.06115e-05
0.000376595
2.35372e-05
2.35372e-05
4.70743e-05
4.70743e-05
7.06115e-05
4.70743e-05
9.41487e-05
0.000117686
4.70743e-05
4.70743e-05
4.70743e-05
7.06115e-05
2.35372e-05
7.06115e-05
7.06115e-05
2.35372e-05
2.35372e-05
2.35372e-05
4.70743e-05
4.70743e-05
4.70743e-05
2.35372e-05
7.06115e-05
0.00016476
7.06115e-05
2.35372e-05
2.35372e-05
7.06115e-05
9.41487e-05
2.35372e-05
2.35372e-05
2.35372e-05
2.35372e-05
0.000305983
0.000235372
2.35372e-05
2.35372e-05
0.000258909
2.35372e-05
7.06115e-05
7.06115e-05
2.35372e-05
4.70743e-05
4.70743e-05
7.06115e-05
2.35372e-05
0.00143577
0.000117686
4.70743e-05
0.000211834
4.70743e-05
0.000117686
4.70743e-05
9.41487e-05
2.35372e-05
2.35372e-05
2.35372e-05
4.70743e-05
0.000800264
7.06115e-05
4.70743e-05
2.35372e-05
0.00016476
2.35372e-05
2.35372e-05
0.00174175
2.35372e-05
0.00016476
2.35372e-05
2.35372e-05
0.00188297
4.70743e-05
9.41487e-05
7.06115e-05
0.00115332
4.70743e-05
2.35372e-05
4.70743e-05
7.06115e-05
4.70743e-05
0.00032952
0.000141223
2.35372e-05
7.06115e-05
9.41487e-05
0.00016476
2.35372e-05
0.00016476
2.35372e-05
2.35372e-05
2.35372e-05
2.35372e-05
7.06115e-05
4.70743e-05
0.0139811
7.06115e-05
2.35372e-05
4.70743e-05
7.06115e-05
0.000376595
0.000776726
2.35372e-05
0.000353057
2.35372e-05
0.000117686
9.41487e-05
7.06115e-05
4.70743e-05
9.41487e-05
0.000188297
7.06115e-05
0.000235372
0.00016476
2.35372e-05
0.00032952
4.70743e-05
2.35372e-05
2.35372e-05
4.70743e-05
2.35372e-05
2.35372e-05
2.35372e-05
4.70743e-05
2.35372e-05
0.00157699
2.35372e-05
0.000117686
4.70743e-05
9.41487e-05
2.35372e-05
0.000282446
0.000188297
2.35372e-05
0.000141223
9.41487e-05
2.35372e-05
0.00016476
7.06115e-05
2.35372e-05
2.35372e-05
2.35372e-05
7.06115e-05
4.70743e-05
4.70743e-05
2.35372e-05
7.06115e-05
0.00112978
2.35372e-05
2.35372e-05
2.35372e-05
9.41487e-05
4.70743e-05
2.35372e-05
0.00263616
0.00049428
9.41487e-05
4.70743e-05
4.70743e-05
2.35372e-05
4.70743e-05
0.00016476
7.06115e-05
2.35372e-05
2.35372e-05
4.70743e-05
2.35372e-05
2.35372e-05
4.70743e-05
7.06115e-05
4.70743e-05
4.70743e-05
2.35372e-05
0.000117686
2.35372e-05
2.35372e-05
2.35372e-05
9.41487e-05
2.35372e-05
0.000706115
2.35372e-05
9.41487e-05
7.06115e-05
2.35372e-05
4.70743e-05
2.35372e-05
9.41487e-05
7.06115e-05
2.35372e-05
2.35372e-05
2.35372e-05
2.35372e-05
9.41487e-05
4.70743e-05
2.35372e-05
2.35372e-05
2.35372e-05
4.70743e-05
0.000117686
2.35372e-05
4.70743e-05
2.35372e-05
4.70743e-05
0.000141223
4.70743e-05
2.35372e-05
4.70743e-05
2.35372e-05
2.35372e-05
7.06115e-05
2.35372e-05
2.35372e-05
2.35372e-05
4.70743e-05
2.35372e-05
4.70743e-05
4.70743e-05
7.06115e-05
2.35372e-05
7.06115e-05
0.00407193
2.35372e-05
4.70743e-05
2.35372e-05
2.35372e-05
7.06115e-05
2.35372e-05
4.70743e-05
4.70743e-05
2.35372e-05
7.06115e-05
2.35372e-05
0.000141223
0.00216542
4.70743e-05
4.70743e-05
7.06115e-05
2.35372e-05
0.000235372
2.35372e-05
4.70743e-05
2.35372e-05
2.35372e-05
2.35372e-05
0.000282446
2.35372e-05
0.000117686
0.000188297
2.35372e-05
2.35372e-05
0.000141223
0.000188297
2.35372e-05
9.41487e-05
4.70743e-05
2.35372e-05
2.35372e-05
7.06115e-05
2.35372e-05
2.35372e-05
7.06115e-05
0.000117686
0.000917949
4.70743e-05
2.35372e-05
2.35372e-05
2.35372e-05
2.35372e-05
9.41487e-05
2.35372e-05
2.35372e-05
2.35372e-05
2.35372e-05
2.35372e-05
4.70743e-05
2.35372e-05
7.06115e-05
0.000211834
0.000447206
2.35372e-05
0.000258909
2.35372e-05
2.35372e-05
7.06115e-05
4.70743e-05
4.70743e-05
4.70743e-05
4.70743e-05
2.35372e-05
2.35372e-05
2.35372e-05
7.06115e-05
2.35372e-05
7.06115e-05
2.35372e-05
7.06115e-05
4.70743e-05
4.70743e-05
9.41487e-05
7.06115e-05
0.000353057
9.41487e-05
9.41487e-05
2.35372e-05
0.00108271
2.35372e-05
2.35372e-05
0.000141223
9.41487e-05
9.41487e-05
4.70743e-05
2.35372e-05
7.06115e-05
2.35372e-05
0.000470743
2.35372e-05
0.000729652
0.000353057
4.70743e-05
2.35372e-05
0.00016476
2.35372e-05
4.70743e-05
0.000376595
7.06115e-05
7.06115e-05
2.35372e-05
0.00193005
9.41487e-05
2.35372e-05
2.35372e-05
4.70743e-05
2.35372e-05
2.35372e-05
0.00016476
0.000117686
0.000141223
0.000117686
4.70743e-05
0.000423669
2.35372e-05
2.35372e-05
0.000470743
0.000400132
0.000141223
0.00016476
2.35372e-05
2.35372e-05
9.41487e-05
7.06115e-05
0.000211834
7.06115e-05
2.35372e-05
2.35372e-05
4.70743e-05
0.000635503
9.41487e-05
7.06115e-05
0.000188297
0.000447206
0.000729652
2.35372e-05
0.000117686
2.35372e-05
4.70743e-05
7.06115e-05
0.000235372
2.35372e-05
0.000258909
2.35372e-05
2.35372e-05
2.35372e-05
0.000188297
4.70743e-05
4.70743e-05
2.35372e-05
0.000235372
7.06115e-05
2.35372e-05
0.000353057
2.35372e-05
9.41487e-05
2.35372e-05
2.35372e-05
0.000447206
0.000400132
2.35372e-05
4.70743e-05
2.35372e-05
2.35372e-05
9.41487e-05
2.35372e-05
0.000353057
0.00016476
2.35372e-05
0.000541355
2.35372e-05
4.70743e-05
2.35372e-05
2.35372e-05
4.70743e-05
0.000211834
9.41487e-05
7.06115e-05
0.000235372
0.000423669
0.000400132
9.41487e-05
2.35372e-05
0.000447206
2.35372e-05
4.70743e-05
0.00016476
4.70743e-05
2.35372e-05
2.35372e-05
0.000682578
9.41487e-05
0.000141223
2.35372e-05
0.000211834
9.41487e-05
7.06115e-05
2.35372e-05
0.000117686
2.35372e-05
2.35372e-05
2.35372e-05
0.0026597
2.35372e-05
2.35372e-05
2.35372e-05
4.70743e-05
4.70743e-05
7.06115e-05
0.00032952
2.35372e-05
2.35372e-05
2.35372e-05
2.35372e-05
0.00016476
7.06115e-05
2.35372e-05
7.06115e-05
4.70743e-05
0.000376595
2.35372e-05
0.00016476
4.70743e-05
0.000517818
9.41487e-05
9.41487e-05
0.000117686
0.000753189
2.35372e-05
7.06115e-05
0.000188297
4.70743e-05
2.35372e-05
9.41487e-05
2.35372e-05
0.00190651
2.35372e-05
2.35372e-05
4.70743e-05
7.06115e-05
2.35372e-05
0.0020242
0.0012004
2.35372e-05
0.000117686
2.35372e-05
4.70743e-05
2.35372e-05
0.00032952
7.06115e-05
4.70743e-05
4.70743e-05
0.000117686
2.35372e-05
0.000117686
0.000282446
0.000141223
7.06115e-05
0.000400132
9.41487e-05
0.000117686
7.06115e-05
0.000211834
7.06115e-05
0.000588429
9.41487e-05
9.41487e-05
0.000211834
4.70743e-05
0.000235372
2.35372e-05
9.41487e-05
0.000188297
9.41487e-05
4.70743e-05
0.000258909
9.41487e-05
4.70743e-05
2.35372e-05
2.35372e-05
2.35372e-05
2.35372e-05
0.000376595
2.35372e-05
0.00242433
2.35372e-05
2.35372e-05
0.000188297
2.35372e-05
0.000400132
4.70743e-05
4.70743e-05
4.70743e-05
0.000611966
9.41487e-05
0.000258909
2.35372e-05
0.000305983
2.35372e-05
4.70743e-05
4.70743e-05
4.70743e-05
0.00049428
9.41487e-05
2.35372e-05
7.06115e-05
2.35372e-05
4.70743e-05
0.000258909
2.35372e-05
2.35372e-05
2.35372e-05
2.35372e-05
0.00258909
2.35372e-05
7.06115e-05
0.000117686
4.70743e-05
7.06115e-05
0.00129454
9.41487e-05
0.00456621
2.35372e-05
0.000282446
4.70743e-05
4.70743e-05
0.00016476
0.000282446
2.35372e-05
0.000353057
4.70743e-05
0.00016476
0.000117686
2.35372e-05
2.35372e-05
0.00112978
2.35372e-05
4.70743e-05
0.000400132
0.000729652
2.35372e-05
0.00230664
2.35372e-05
0.00016476
0.000517818
0.000117686
9.41487e-05
9.41487e-05
4.70743e-05
4.70743e-05
2.35372e-05
2.35372e-05
0.000305983
0.000659041
2.35372e-05
7.06115e-05
4.70743e-05
4.70743e-05
7.06115e-05
4.70743e-05
2.35372e-05
0.000870875
2.35372e-05
2.35372e-05
9.41487e-05
7.06115e-05
2.35372e-05
2.35372e-05
7.06115e-05
7.06115e-05
0.000353057
0.00129454
2.35372e-05
9.41487e-05
9.41487e-05
4.70743e-05
2.35372e-05
4.70743e-05
2.35372e-05
0.000141223
2.35372e-05
9.41487e-05
2.35372e-05
2.35372e-05
7.06115e-05
0.00482512
0.000211834
0.000282446
2.35372e-05
9.41487e-05
2.35372e-05
2.35372e-05
7.06115e-05
0.000141223
7.06115e-05
0.0010121
4.70743e-05
0.000400132
0.000117686
0.000117686
2.35372e-05
2.35372e-05
0.000141223
0.000305983
0.000141223
4.70743e-05
9.41487e-05
2.35372e-05
0.00586075
0.000235372
0.0010121
0.000235372
2.35372e-05
0.000423669
2.35372e-05
2.35372e-05
4.70743e-05
0.000141223
2.35372e-05
2.35372e-05
4.70743e-05
2.35372e-05
0.000706115
9.41487e-05
2.35372e-05
2.35372e-05
0.00155345
4.70743e-05
0.000211834
7.06115e-05
9.41487e-05
7.06115e-05
4.70743e-05
0.000141223
7.06115e-05
0.000188297
7.06115e-05
0.000211834
2.35372e-05
0.000211834
2.35372e-05
4.70743e-05
7.06115e-05
9.41487e-05
9.41487e-05
7.06115e-05
0.00032952
2.35372e-05
4.70743e-05
2.35372e-05
4.70743e-05
2.35372e-05
0.000235372
0.000447206
0.000211834
0.000117686
7.06115e-05
9.41487e-05
0.000117686
0.000282446
0.000141223
0.000117686
2.35372e-05
0.000211834
0.000282446
0.000305983
2.35372e-05
0.00376595
9.41487e-05
7.06115e-05
0.000188297
0.000141223
4.70743e-05
2.35372e-05
4.70743e-05
0.000117686
2.35372e-05
2.35372e-05
0.000141223
0.000258909
0.000188297
2.35372e-05
2.35372e-05
2.35372e-05
7.06115e-05
2.35372e-05
2.35372e-05
9.41487e-05
0.000117686
7.06115e-05
2.35372e-05
7.06115e-05
2.35372e-05
2.35372e-05
2.35372e-05
4.70743e-05
2.35372e-05
2.35372e-05
9.41487e-05
2.35372e-05
2.35372e-05
2.35372e-05
4.70743e-05
0.000141223
0.000423669
2.35372e-05
2.35372e-05
2.35372e-05
0.00127101
4.70743e-05
0.000423669
2.35372e-05
2.35372e-05
2.35372e-05
4.70743e-05
2.35372e-05
2.35372e-05
2.35372e-05
2.35372e-05
2.35372e-05
2.35372e-05
2.35372e-05
2.35372e-05
2.35372e-05
2.35372e-05
0.000141223
4.70743e-05
2.35372e-05
2.35372e-05
4.70743e-05
0.00402486
2.35372e-05
2.35372e-05
9.41487e-05
0.000258909
4.70743e-05
2.35372e-05
4.70743e-05
0.000117686
2.35372e-05
0.000258909
4.70743e-05
0.000447206
4.70743e-05
0.00124747
2.35372e-05
2.35372e-05
2.35372e-05
2.35372e-05
7.06115e-05
2.35372e-05
0.000117686
9.41487e-05
7.06115e-05
7.06115e-05
0.000117686
2.35372e-05
4.70743e-05
0.000188297
4.70743e-05
7.06115e-05
9.41487e-05
0.000141223
2.35372e-05
0.000258909
2.35372e-05
2.35372e-05
4.70743e-05
0.000823801
2.35372e-05
2.35372e-05
0.000400132
0.000847338
7.06115e-05
2.35372e-05
4.70743e-05
0.000117686
0.00129454
4.70743e-05
2.35372e-05
2.35372e-05
2.35372e-05
4.70743e-05
2.35372e-05
2.35372e-05
9.41487e-05
2.35372e-05
7.06115e-05
7.06115e-05
0.000117686
0.000188297
2.35372e-05
4.70743e-05
2.35372e-05
0.000353057
4.70743e-05
4.70743e-05
2.35372e-05
2.35372e-05
9.41487e-05
0.00105917
2.35372e-05
4.70743e-05
0.000353057
9.41487e-05
2.35372e-05
0.000282446
2.35372e-05
2.35372e-05
0.000353057
0.000117686
7.06115e-05
2.35372e-05
2.35372e-05
7.06115e-05
2.35372e-05
4.70743e-05
2.35372e-05
9.41487e-05
0.000117686
2.35372e-05
7.06115e-05
2.35372e-05
2.35372e-05
2.35372e-05
4.70743e-05
4.70743e-05
2.35372e-05
2.35372e-05
2.35372e-05
0.000353057
0.00016476
0.000305983
2.35372e-05
4.70743e-05
2.35372e-05
9.41487e-05
2.35372e-05
4.70743e-05
9.41487e-05
0.000141223
0.00322459
4.70743e-05
0.000305983
4.70743e-05
7.06115e-05
2.35372e-05
0.000141223
0.000117686
0.000376595
0.000141223
2.35372e-05
0.000282446
4.70743e-05
9.41487e-05
7.06115e-05
0.000258909
0.000141223
2.35372e-05
0.00703761
2.35372e-05
0.000305983
0.00016476
2.35372e-05
0.000376595
2.35372e-05
0.000188297
4.70743e-05
7.06115e-05
7.06115e-05
2.35372e-05
0.000117686
2.35372e-05
4.70743e-05
0.000305983
9.41487e-05
2.35372e-05
2.35372e-05
2.35372e-05
2.35372e-05
2.35372e-05
0.000353057
4.70743e-05
2.35372e-05
0.000141223
2.35372e-05
4.70743e-05
7.06115e-05
0.00103564
2.35372e-05
7.06115e-05
7.06115e-05
9.41487e-05
2.35372e-05
2.35372e-05
0.000188297
0.00207127
0.000823801
9.41487e-05
0.00833216
4.70743e-05
4.70743e-05
0.000211834
0.000258909
7.06115e-05
2.35372e-05
2.35372e-05
0.000117686
0.000376595
9.41487e-05
2.35372e-05
2.35372e-05
4.70743e-05
4.70743e-05
7.06115e-05
7.06115e-05
2.35372e-05
2.35372e-05
2.35372e-05
2.35372e-05
4.70743e-05
2.35372e-05
4.70743e-05
9.41487e-05
4.70743e-05
2.35372e-05
2.35372e-05
2.35372e-05
2.35372e-05
4.70743e-05
2.35372e-05
2.35372e-05
4.70743e-05
7.06115e-05
2.35372e-05
2.35372e-05
2.35372e-05
4.70743e-05
2.35372e-05
2.35372e-05
2.35372e-05
2.35372e-05
4.70743e-05
9.41487e-05
7.06115e-05
9.41487e-05
2.35372e-05
9.41487e-05
7.06115e-05
2.35372e-05
0.00016476
0.000588429
0.000141223
2.35372e-05
9.41487e-05
0.000258909
2.35372e-05
0.000282446
2.35372e-05
7.06115e-05
2.35372e-05
9.41487e-05
7.06115e-05
0.00016476
0.000188297
7.06115e-05
0.000353057
2.35372e-05
2.35372e-05
2.35372e-05
0.000117686
2.35372e-05
2.35372e-05
2.35372e-05
4.70743e-05
9.41487e-05
7.06115e-05
2.35372e-05
4.70743e-05
2.35372e-05
0.000282446
4.70743e-05
2.35372e-05
2.35372e-05
2.35372e-05
7.06115e-05
7.06115e-05
2.35372e-05
4.70743e-05
2.35372e-05
9.41487e-05
7.06115e-05
2.35372e-05
2.35372e-05
4.70743e-05
4.70743e-05
7.06115e-05
0.000141223
2.35372e-05
7.06115e-05
0.000353057
2.35372e-05
0.000117686
2.35372e-05
0.00016476
0.000235372
2.35372e-05
7.06115e-05
4.70743e-05
2.35372e-05
2.35372e-05
2.35372e-05
2.35372e-05
2.35372e-05
7.06115e-05
4.70743e-05
7.06115e-05
0.00482512
4.70743e-05
0.000141223
9.41487e-05
4.70743e-05
7.06115e-05
9.41487e-05
4.70743e-05
2.35372e-05
0.00651979
2.35372e-05
2.35372e-05
0.000611966
4.70743e-05
2.35372e-05
0.000823801
2.35372e-05
4.70743e-05
2.35372e-05
4.70743e-05
0.000141223
7.06115e-05
0.00016476
2.35372e-05
4.70743e-05
2.35372e-05
2.35372e-05
2.35372e-05
2.35372e-05
0.000258909
2.35372e-05
2.35372e-05
2.35372e-05
2.35372e-05
2.35372e-05
2.35372e-05
4.70743e-05
2.35372e-05
2.35372e-05
2.35372e-05
2.35372e-05
2.35372e-05
4.70743e-05
7.06115e-05
2.35372e-05
7.06115e-05
0.000141223
2.35372e-05
4.70743e-05
2.35372e-05
2.35372e-05
2.35372e-05
0.000235372
4.70743e-05
4.70743e-05
2.35372e-05
9.41487e-05
2.35372e-05
2.35372e-05
7.06115e-05
2.35372e-05
2.35372e-05
2.35372e-05
2.35372e-05
2.35372e-05
0.000659041
2.35372e-05
0.000188297
2.35372e-05
2.35372e-05
0.000117686
7.06115e-05
2.35372e-05
7.06115e-05
2.35372e-05
0.000117686
0.000235372
2.35372e-05
2.35372e-05
4.70743e-05
2.35372e-05
2.35372e-05
2.35372e-05
4.70743e-05
0.000588429
7.06115e-05
4.70743e-05
2.35372e-05
0.00157699
2.35372e-05
0.000141223
0.00840277
0.000117686
4.70743e-05
7.06115e-05
2.35372e-05
2.35372e-05
2.35372e-05
2.35372e-05
4.70743e-05
4.70743e-05
2.35372e-05
7.06115e-05
2.35372e-05
2.35372e-05
2.35372e-05
2.35372e-05
7.06115e-05
2.35372e-05
7.06115e-05
2.35372e-05
0.000376595
4.70743e-05
2.35372e-05
2.35372e-05
0.000117686
4.70743e-05
4.70743e-05
0.00016476
2.35372e-05
0.000141223
2.35372e-05
2.35372e-05
4.70743e-05
9.41487e-05
2.35372e-05
2.35372e-05
2.35372e-05
2.35372e-05
2.35372e-05
2.35372e-05
2.35372e-05
0.000188297
2.35372e-05
7.06115e-05
7.06115e-05
0.000847338
4.70743e-05
0.00604905
0.000682578
4.70743e-05
0.000282446
9.41487e-05
2.35372e-05
2.35372e-05
4.70743e-05
2.35372e-05
2.35372e-05
2.35372e-05
2.35372e-05
2.35372e-05
2.35372e-05
2.35372e-05
4.70743e-05
2.35372e-05
2.35372e-05
2.35372e-05
2.35372e-05
0.000117686
2.35372e-05
2.35372e-05
0.000870875
9.41487e-05
0.000141223
2.35372e-05
4.70743e-05
0.0016476
0.000141223
2.35372e-05
0.000117686
2.35372e-05
2.35372e-05
2.35372e-05
0.00032952
2.35372e-05
0.000470743
4.70743e-05
0.00440145
0.000258909
4.70743e-05
2.35372e-05
2.35372e-05
0.000117686
0.000188297
2.35372e-05
4.70743e-05
7.06115e-05
9.41487e-05
2.35372e-05
2.35372e-05
4.70743e-05
2.35372e-05
2.35372e-05
2.35372e-05
2.35372e-05
2.35372e-05
4.70743e-05
2.35372e-05
2.35372e-05
9.41487e-05
2.35372e-05
4.70743e-05
7.06115e-05
0.000188297
7.06115e-05
2.35372e-05
2.35372e-05
4.70743e-05
7.06115e-05
4.70743e-05
2.35372e-05
4.70743e-05
2.35372e-05
4.70743e-05
2.35372e-05
2.35372e-05
2.35372e-05
4.70743e-05
2.35372e-05
2.35372e-05
2.35372e-05
2.35372e-05
2.35372e-05
2.35372e-05
2.35372e-05
2.35372e-05
2.35372e-05
4.70743e-05
2.35372e-05
7.06115e-05
2.35372e-05
2.35372e-05
2.35372e-05
9.41487e-05
2.35372e-05
2.35372e-05
4.70743e-05
2.35372e-05
0.000117686
2.35372e-05
2.35372e-05
0.00112978
4.70743e-05
2.35372e-05
2.35372e-05
4.70743e-05
4.70743e-05
9.41487e-05
2.35372e-05
2.35372e-05
4.70743e-05
2.35372e-05
4.70743e-05
2.35372e-05
2.35372e-05
2.35372e-05
4.70743e-05
0.000141223
7.06115e-05
4.70743e-05
4.70743e-05
2.35372e-05
2.35372e-05
2.35372e-05
2.35372e-05
2.35372e-05
2.35372e-05
7.06115e-05
4.70743e-05
4.70743e-05
2.35372e-05
2.35372e-05
2.35372e-05
9.41487e-05
2.35372e-05
2.35372e-05
2.35372e-05
0.000188297
2.35372e-05
2.35372e-05
7.06115e-05
9.41487e-05
4.70743e-05
0.00115332
0.000117686
2.35372e-05
2.35372e-05
2.35372e-05
2.35372e-05
4.70743e-05
0.00157699
0.000141223
4.70743e-05
2.35372e-05
2.35372e-05
2.35372e-05
2.35372e-05
2.35372e-05
0.000117686
4.70743e-05
2.35372e-05
0.000211834
2.35372e-05
2.35372e-05
4.70743e-05
7.06115e-05
2.35372e-05
2.35372e-05
2.35372e-05
2.35372e-05
2.35372e-05
9.41487e-05
2.35372e-05
2.35372e-05
4.70743e-05
2.35372e-05
2.35372e-05
2.35372e-05
2.35372e-05
2.35372e-05
4.70743e-05
0.000141223
2.35372e-05
4.70743e-05
4.70743e-05
9.41487e-05
2.35372e-05
9.41487e-05
0.00016476
2.35372e-05
0.000211834
2.35372e-05
2.35372e-05
7.06115e-05
2.35372e-05
0.000117686
7.06115e-05
4.70743e-05
2.35372e-05
4.70743e-05
0.000188297
0.000141223
4.70743e-05
7.06115e-05
2.35372e-05
0.00032952
2.35372e-05
0.00152992
2.35372e-05
4.70743e-05
4.70743e-05
2.35372e-05
2.35372e-05
0.000470743
2.35372e-05
2.35372e-05
2.35372e-05
0.00261263
2.35372e-05
2.35372e-05
2.35372e-05
4.70743e-05
2.35372e-05
2.35372e-05
2.35372e-05
2.35372e-05
2.35372e-05
2.35372e-05
7.06115e-05
0.00211834
2.35372e-05
2.35372e-05
9.41487e-05
0.000235372
7.06115e-05
2.35372e-05
7.06115e-05
2.35372e-05
0.00903827
2.35372e-05
2.35372e-05
2.35372e-05
2.35372e-05
4.70743e-05
4.70743e-05
4.70743e-05
4.70743e-05
0.000188297
2.35372e-05
2.35372e-05
2.35372e-05
4.70743e-05
2.35372e-05
2.35372e-05
4.70743e-05
2.35372e-05
2.35372e-05
2.35372e-05
2.35372e-05
2.35372e-05
2.35372e-05
0.000211834
2.35372e-05
9.41487e-05
0.00209481
4.70743e-05
4.70743e-05
2.35372e-05
0.000635503
2.35372e-05
4.70743e-05
2.35372e-05
2.35372e-05
0.000776726
2.35372e-05
4.70743e-05
9.41487e-05
4.70743e-05
2.35372e-05
2.35372e-05
0.000635503
2.35372e-05
2.35372e-05
0.000188297
0.000517818
2.35372e-05
2.35372e-05
7.06115e-05
2.35372e-05
4.70743e-05
4.70743e-05
0.00360119
2.35372e-05
7.06115e-05
2.35372e-05
4.70743e-05
4.70743e-05
0.000117686
7.06115e-05
0.00016476
2.35372e-05
0.000282446
0.00049428
2.35372e-05
2.35372e-05
7.06115e-05
0.00127101
2.35372e-05
2.35372e-05
4.70743e-05
4.70743e-05
0.000117686
0.000141223
2.35372e-05
2.35372e-05
0.000211834
0.000117686
0.000188297
2.35372e-05
7.06115e-05
2.35372e-05
2.35372e-05
2.35372e-05
2.35372e-05
0.000894412
2.35372e-05
2.35372e-05
7.06115e-05
0.0010121
0.000400132
2.35372e-05
4.70743e-05
4.70743e-05
2.35372e-05
2.35372e-05
4.70743e-05
7.06115e-05
2.35372e-05
4.70743e-05
0.000188297
7.06115e-05
2.35372e-05
4.70743e-05
0.000211834
0.000353057
0.000117686
4.70743e-05
7.06115e-05
4.70743e-05
2.35372e-05
4.70743e-05
0.000965024
0.000659041
0.000141223
0.000141223
9.41487e-05
0.000211834
7.06115e-05
2.35372e-05
2.35372e-05
4.70743e-05
2.35372e-05
2.35372e-05
2.35372e-05
2.35372e-05
4.70743e-05
2.35372e-05
2.35372e-05
0.00268324
0.000235372
0.000188297
0.00016476
0.000117686
7.06115e-05
0.000423669
2.35372e-05
2.35372e-05
7.06115e-05
2.35372e-05
0.000188297
0.000235372
7.06115e-05
0.000847338
7.06115e-05
0.000117686
0.000400132
0.000659041
4.70743e-05
0.000258909
9.41487e-05
4.70743e-05
2.35372e-05
0.000188297
0.00134162
4.70743e-05
4.70743e-05
0.000141223
2.35372e-05
7.06115e-05
4.70743e-05
7.06115e-05
0.000141223
2.35372e-05
0.000447206
0.00251848
4.70743e-05
7.06115e-05
2.35372e-05
2.35372e-05
2.35372e-05
2.35372e-05
9.41487e-05
0.000141223
2.35372e-05
4.70743e-05
2.35372e-05
2.35372e-05
0.00016476
0.000235372
2.35372e-05
0.00016476
2.35372e-05
7.06115e-05
9.41487e-05
2.35372e-05
0.000282446
2.35372e-05
2.35372e-05
0.000541355
2.35372e-05
4.70743e-05
9.41487e-05
0.000188297
0.00016476
0.00152992
2.35372e-05
4.70743e-05
2.35372e-05
2.35372e-05
0.000211834
2.35372e-05
2.35372e-05
4.70743e-05
2.35372e-05
7.06115e-05
7.06115e-05
7.06115e-05
2.35372e-05
4.70743e-05
2.35372e-05
4.70743e-05
2.35372e-05
2.35372e-05
2.35372e-05
7.06115e-05
2.35372e-05
9.41487e-05
4.70743e-05
2.35372e-05
7.06115e-05
2.35372e-05
2.35372e-05
2.35372e-05
2.35372e-05
4.70743e-05
7.06115e-05
4.70743e-05
4.70743e-05
0.00016476
2.35372e-05
4.70743e-05
0.000753189
2.35372e-05
2.35372e-05
0.000211834
2.35372e-05
2.35372e-05
2.35372e-05
0.000188297
2.35372e-05
0.000117686
0.000117686
4.70743e-05
0.000141223
2.35372e-05
0.000305983
2.35372e-05
2.35372e-05
4.70743e-05
7.06115e-05
0.000517818
2.35372e-05
2.35372e-05
2.35372e-05
4.70743e-05
7.06115e-05
2.35372e-05
9.41487e-05
0.000117686
2.35372e-05
2.35372e-05
2.35372e-05
0.000517818
9.41487e-05
4.70743e-05
2.35372e-05
2.35372e-05
0.000659041
0.000588429
7.06115e-05
0.000353057
2.35372e-05
4.70743e-05
0.00016476
2.35372e-05
2.35372e-05
2.35372e-05
4.70743e-05
4.70743e-05
7.06115e-05
9.41487e-05
0.00016476
0.000141223
2.35372e-05
7.06115e-05
0.000235372
0.000141223
2.35372e-05
4.70743e-05
2.35372e-05
2.35372e-05
4.70743e-05
9.41487e-05
0.000211834
0.000305983
0.000141223
2.35372e-05
0.00016476
4.70743e-05
2.35372e-05
0.000117686
7.06115e-05
0.000423669
0.000564892
2.35372e-05
0.000188297
0.000141223
0.000258909
0.000141223
7.06115e-05
0.00315398
9.41487e-05
4.70743e-05
0.00016476
0.000141223
0.000141223
0.00997976
2.35372e-05
0.000211834
2.35372e-05
0.00016476
7.06115e-05
0.000141223
4.70743e-05
4.70743e-05
2.35372e-05
2.35372e-05
2.35372e-05
2.35372e-05
2.35372e-05
4.70743e-05
2.35372e-05
2.35372e-05
4.70743e-05
7.06115e-05
7.06115e-05
0.000117686
0.00463682
2.35372e-05
4.70743e-05
9.41487e-05
2.35372e-05
0.000282446
2.35372e-05
0.000141223
2.35372e-05
2.35372e-05
7.06115e-05
4.70743e-05
2.35372e-05
2.35372e-05
2.35372e-05
2.35372e-05
0.000353057
2.35372e-05
2.35372e-05
2.35372e-05
2.35372e-05
2.35372e-05
2.35372e-05
2.35372e-05
4.70743e-05
9.41487e-05
2.35372e-05
0.000588429
2.35372e-05
2.35372e-05
2.35372e-05
0.000117686
0.000141223
2.35372e-05
2.35372e-05
2.35372e-05
2.35372e-05
0.000117686
9.41487e-05
9.41487e-05
0.00016476
2.35372e-05
0.00258909
0.000141223
2.35372e-05
0.00134162
2.35372e-05
4.70743e-05
2.35372e-05
2.35372e-05
2.35372e-05
2.35372e-05
4.70743e-05
4.70743e-05
2.35372e-05
2.35372e-05
2.35372e-05
2.35372e-05
4.70743e-05
4.70743e-05
2.35372e-05
4.70743e-05
2.35372e-05
0.000353057
0.000117686
0.0026597
2.35372e-05
2.35372e-05
2.35372e-05
2.35372e-05
0.000141223
4.70743e-05
2.35372e-05
2.35372e-05
2.35372e-05
4.70743e-05
0.000117686
2.35372e-05
0.000188297
2.35372e-05
0.000188297
0.000117686
4.70743e-05
2.35372e-05
2.35372e-05
0.000188297
2.35372e-05
7.06115e-05
4.70743e-05
7.06115e-05
2.35372e-05
2.35372e-05
4.70743e-05
4.70743e-05
2.35372e-05
2.35372e-05
4.70743e-05
2.35372e-05
2.35372e-05
0.00225957
0.000117686
2.35372e-05
2.35372e-05
0.000188297
7.06115e-05
4.70743e-05
2.35372e-05
2.35372e-05
2.35372e-05
2.35372e-05
2.35372e-05
9.41487e-05
4.70743e-05
9.41487e-05
0.000141223
9.41487e-05
2.35372e-05
4.70743e-05
4.70743e-05
0.00207127
7.06115e-05
7.06115e-05
0.000188297
2.35372e-05
7.06115e-05
2.35372e-05
2.35372e-05
0.000188297
7.06115e-05
2.35372e-05
2.35372e-05
2.35372e-05
4.70743e-05
2.35372e-05
2.35372e-05
4.70743e-05
2.35372e-05
2.35372e-05
2.35372e-05
2.35372e-05
2.35372e-05
2.35372e-05
0.000141223
2.35372e-05
2.35372e-05
2.35372e-05
2.35372e-05
2.35372e-05
7.06115e-05
2.35372e-05
4.70743e-05
2.35372e-05
2.35372e-05
4.70743e-05
2.35372e-05
2.35372e-05
2.35372e-05
2.35372e-05
2.35372e-05
0.000117686
2.35372e-05
7.06115e-05
2.35372e-05
2.35372e-05
2.35372e-05
9.41487e-05
2.35372e-05
2.35372e-05
7.06115e-05
0.002848
0.000117686
9.41487e-05
[truncated: 3,883 more rows]
