# Supplementary material for: HLA class I haplotype diversity is consistent with selection for frequent existing haplotypes
Source: PLoS Comput Biol. 2017 Aug 28;13(8):e1005693. doi: 10.1371/journal.pcbi.1005693 (PMC5590998; doi:10.1371/journal.pcbi.1005693)
Supplement: S2 Appendix — (ZIP) [file pcbi.1005693.s006.zip › CAU.xlsx]

## Sheet: Sheet1
6.68731e-08
1.33746e-07
7.35604e-07
6.68731e-08
6.68731e-08
1.33746e-07
1.3174e-05
3.34366e-07
4.68112e-07
6.68731e-08
2.87554e-06
6.68731e-08
2.94242e-06
1.33746e-07
1.33746e-07
2.67492e-07
3.07616e-05
2.00619e-07
6.68731e-07
3.34366e-07
6.68731e-08
2.27369e-06
6.68731e-08
4.68112e-07
6.68731e-08
8.69351e-07
6.68731e-08
2.00619e-07
1.7387e-06
6.68731e-08
2.7418e-06
1.33746e-07
2.45424e-05
2.67492e-07
2.67492e-07
2.67492e-06
2.00619e-07
6.68731e-08
6.68731e-07
6.68731e-08
8.49289e-06
9.36224e-07
6.68731e-08
2.00619e-07
1.33746e-07
1.33746e-07
2.00619e-07
1.13684e-06
4.01239e-07
6.01858e-06
6.68731e-08
1.04322e-05
1.93932e-06
4.01239e-07
6.68731e-08
4.68112e-07
2.00619e-07
6.68731e-08
4.01239e-07
3.34366e-07
1.33746e-07
2.00619e-07
3.34366e-07
6.68731e-08
2.67492e-07
4.68112e-07
2.00619e-07
4.01239e-07
8.69351e-07
6.68731e-08
1.33746e-07
1.33746e-07
6.68731e-08
9.36224e-07
6.68731e-08
1.33746e-07
8.02477e-07
3.00929e-06
3.27678e-06
6.68731e-08
1.33746e-07
7.35604e-07
5.61734e-06
1.33746e-07
6.68731e-08
1.33746e-07
8.02477e-07
6.68731e-08
6.68731e-08
0.000274849
6.68731e-08
6.68731e-08
6.68731e-08
1.33746e-07
6.55357e-06
2.45424e-05
2.87554e-06
3.81177e-06
9.96409e-06
4.01239e-07
6.68731e-08
5.95171e-06
1.53808e-05
4.01239e-07
6.01858e-07
7.42292e-06
1.47121e-06
6.68731e-08
7.48979e-06
2.67492e-07
6.68731e-08
6.68731e-08
4.01239e-07
7.35604e-07
1.47121e-05
6.68731e-08
6.68731e-08
6.68731e-08
1.33746e-07
4.68112e-06
1.33746e-07
4.14613e-06
4.01239e-07
8.02477e-07
6.68731e-08
1.0031e-06
1.33746e-07
3.27678e-06
1.80557e-06
1.33746e-07
4.01239e-07
2.00619e-07
4.74799e-06
9.49598e-06
1.33746e-07
1.27059e-06
6.68731e-08
6.68731e-08
6.68731e-07
9.36224e-07
2.00619e-07
2.13994e-06
1.27059e-06
1.33746e-07
1.0031e-06
6.68731e-08
6.68731e-08
6.68731e-08
3.34366e-07
6.68731e-08
2.00619e-07
1.13684e-06
1.33746e-07
1.33746e-07
4.01239e-07
6.68731e-08
2.00619e-07
3.34366e-07
2.00619e-07
6.68731e-08
2.00619e-07
5.34985e-07
6.68731e-08
6.01858e-07
6.68731e-08
6.68731e-08
6.68731e-08
6.68731e-08
6.68731e-08
6.68731e-08
2.67492e-07
1.20372e-06
6.68731e-08
6.68731e-08
6.68731e-08
2.20681e-06
6.68731e-08
6.68731e-08
3.34366e-07
6.68731e-08
2.67492e-07
3.34366e-07
1.20372e-06
1.33746e-07
6.68731e-08
6.01858e-07
6.68731e-08
5.34985e-07
1.33746e-07
8.02477e-07
1.33746e-07
6.68731e-08
6.68731e-08
1.20372e-06
6.68731e-07
6.68731e-08
1.33746e-07
1.33746e-07
1.33746e-07
4.68112e-07
1.33746e-07
6.68731e-07
4.01239e-07
6.68731e-08
1.33746e-07
6.68731e-08
1.33746e-07
4.01239e-07
3.34366e-07
2.87554e-06
2.00619e-07
2.67492e-07
4.68112e-07
0.000107733
4.94861e-06
1.80557e-06
6.68731e-07
1.33746e-07
1.33746e-07
2.67492e-07
1.33746e-07
1.33746e-07
4.41363e-06
1.33746e-07
1.33746e-07
3.34366e-06
1.0031e-06
3.54428e-06
6.68731e-08
2.67492e-06
1.33746e-07
6.01858e-07
2.67492e-07
9.4358e-05
1.33746e-07
1.33746e-07
6.68731e-08
3.54428e-06
1.33746e-07
2.00619e-07
1.13684e-06
2.47431e-06
8.02477e-06
6.68731e-08
6.01858e-07
6.68731e-08
3.20991e-06
6.01858e-06
6.68731e-08
1.06997e-06
6.35295e-06
6.68731e-08
6.68731e-08
1.20372e-06
2.00619e-07
1.27059e-06
6.68731e-08
6.68731e-08
2.00619e-07
2.67492e-06
6.68731e-08
6.68731e-08
2.67492e-07
3.34366e-07
2.67492e-07
1.33746e-07
2.00619e-07
4.01239e-07
1.27059e-06
6.01858e-07
1.93932e-06
6.68731e-08
6.35295e-06
6.68731e-08
6.68731e-07
6.68731e-08
1.06997e-06
6.68731e-07
1.20372e-06
1.33746e-07
2.67492e-07
6.68731e-08
1.20372e-06
8.69351e-07
1.33746e-07
4.01239e-07
5.34985e-07
2.23356e-05
2.87554e-06
2.67492e-07
3.34366e-07
1.41771e-05
1.33746e-07
6.68731e-08
1.33746e-07
6.68731e-08
1.4244e-05
6.68731e-08
4.68112e-07
2.67492e-07
4.01239e-07
1.20372e-06
6.68731e-08
1.0031e-06
5.34985e-07
6.01858e-07
1.33746e-07
6.68731e-08
1.13684e-06
9.36224e-07
1.33746e-07
6.68731e-08
2.67492e-07
6.68731e-08
6.62044e-06
2.00619e-07
0.000129934
6.68731e-08
2.00619e-07
1.0031e-05
1.87245e-06
3.79839e-05
6.68731e-07
6.68731e-08
2.00619e-07
1.60495e-06
1.60495e-05
8.69351e-07
6.68731e-07
6.68731e-08
6.68731e-08
9.29536e-06
2.54118e-06
3.61115e-06
2.2135e-05
6.68731e-08
1.0031e-06
3.00929e-06
7.35604e-07
3.61115e-05
1.06997e-06
2.67492e-07
2.07307e-06
1.13684e-06
2.24694e-05
2.54118e-06
6.68731e-08
6.68731e-08
4.68112e-07
6.68731e-08
6.15233e-06
2.00619e-07
2.00619e-07
2.67492e-07
2.30044e-05
6.68731e-08
6.48669e-06
6.82106e-06
8.69351e-07
6.68731e-08
6.68731e-08
3.54428e-06
1.33746e-07
6.68731e-08
6.68731e-08
1.33746e-07
6.68731e-08
2.67492e-07
1.33746e-07
1.33746e-07
5.81796e-06
6.68731e-08
3.34366e-07
1.33746e-07
3.34366e-07
1.33746e-07
4.68112e-07
6.68731e-08
2.00619e-07
6.68731e-07
2.20681e-06
6.68731e-08
6.68731e-08
6.68731e-08
1.33746e-07
1.33746e-07
6.68731e-08
2.67492e-07
9.36224e-07
4.01239e-07
1.33746e-07
2.00619e-07
2.00619e-07
8.69351e-07
6.68731e-08
9.36224e-07
4.14613e-06
6.68731e-08
3.34366e-07
2.67492e-07
7.35604e-07
2.34056e-06
1.33746e-07
1.67183e-06
4.01239e-07
2.00619e-07
2.67492e-07
4.01239e-07
2.00619e-07
6.68731e-08
6.68731e-08
1.06997e-06
6.68731e-08
1.40434e-06
2.00619e-07
2.67492e-07
5.68421e-06
1.33746e-07
1.33746e-07
1.33746e-07
9.36224e-07
3.34366e-07
1.33746e-06
6.68731e-08
2.67492e-07
6.68731e-08
3.94551e-06
1.33746e-07
6.68731e-08
1.7387e-06
6.68731e-08
3.34366e-07
2.00619e-07
9.42911e-06
3.34366e-07
7.35604e-07
6.68731e-08
7.35604e-07
1.06997e-06
6.68731e-08
3.34366e-07
1.33746e-07
6.68731e-08
6.68731e-08
4.01239e-07
6.68731e-08
2.47431e-06
1.93932e-06
6.68731e-08
6.68731e-08
3.34366e-07
1.20372e-06
6.68731e-08
2.67492e-07
6.68731e-08
2.67492e-07
5.34985e-07
2.67492e-07
2.67492e-07
2.00619e-07
4.01239e-07
3.34366e-07
6.68731e-08
6.68731e-08
1.33746e-07
1.33746e-07
3.74489e-06
4.68112e-07
1.33746e-07
1.60495e-06
6.68731e-08
9.36224e-07
4.68112e-06
4.01239e-07
1.33746e-07
4.68112e-07
2.94242e-06
1.33746e-07
4.01239e-07
6.68731e-08
6.68731e-08
1.33746e-07
1.33746e-07
2.00619e-06
6.68731e-08
1.7387e-06
6.68731e-08
9.36224e-07
1.33746e-07
4.41363e-06
5.22279e-05
3.34366e-07
2.7418e-06
7.48979e-06
3.20991e-06
1.33746e-07
5.34985e-07
2.67492e-07
6.68731e-08
1.33746e-06
2.00619e-06
1.00978e-05
2.67492e-07
2.94242e-06
6.68731e-08
6.76756e-05
6.68731e-08
2.40743e-06
5.34985e-07
3.34366e-07
6.68731e-08
9.36224e-07
1.47121e-06
2.67492e-07
1.67183e-06
2.20681e-06
3.20991e-06
8.69351e-07
6.68731e-08
6.68731e-08
4.68112e-07
2.00619e-07
6.72744e-05
4.01239e-07
6.68731e-08
1.33746e-07
1.60495e-06
6.68731e-07
6.48669e-06
9.97747e-05
6.68731e-08
1.07666e-05
0.000176144
1.65177e-05
1.33746e-07
6.68731e-08
6.68731e-08
7.39617e-05
6.68731e-08
2.67492e-07
1.33746e-06
6.75418e-06
2.00619e-07
3.23666e-05
7.9579e-06
7.46304e-05
6.68731e-08
1.13684e-06
6.68731e-08
2.00619e-07
6.68731e-08
1.33746e-07
4.60087e-05
4.68112e-07
0.000202358
1.33746e-06
1.2639e-05
4.68112e-07
8.76038e-06
1.53808e-06
3.29684e-05
5.34985e-07
6.68731e-08
5.49697e-05
9.22849e-06
1.33746e-07
1.0031e-06
4.25982e-05
6.68731e-08
2.00619e-07
1.33746e-07
1.47121e-06
0.000117362
6.68731e-08
1.33746e-07
4.01239e-07
6.48669e-06
6.68731e-08
6.68731e-08
6.68731e-08
2.00619e-06
2.00619e-07
1.81895e-05
6.68731e-08
1.06997e-06
1.33746e-07
6.68731e-08
4.01239e-07
6.68731e-08
2.00619e-07
6.68731e-08
2.00619e-07
1.33746e-07
6.01858e-07
2.00619e-07
5.34985e-07
6.68731e-08
4.14613e-06
7.35604e-07
6.68731e-08
6.68731e-08
6.68731e-08
2.54118e-06
1.33746e-07
6.68731e-08
3.34366e-07
6.68731e-08
6.68731e-08
3.34366e-07
6.68731e-08
3.34366e-07
1.33746e-07
2.34056e-06
2.34056e-06
1.06997e-05
6.68731e-08
2.00619e-07
6.68731e-08
3.81177e-06
6.68731e-08
5.34985e-07
9.36224e-07
6.68731e-08
2.00619e-07
9.36224e-06
2.00619e-07
9.36224e-07
6.01858e-07
2.67492e-07
2.00619e-07
6.68731e-08
2.00619e-07
1.7387e-06
6.68731e-08
6.68731e-08
3.91876e-05
2.27369e-06
6.01858e-07
1.33746e-07
6.68731e-08
1.75876e-05
1.33746e-07
3.41053e-06
8.69351e-06
1.07666e-05
1.7387e-06
5.34985e-07
6.68731e-08
1.23047e-05
1.33746e-07
6.68731e-08
4.4805e-06
1.0031e-06
1.40434e-06
6.68731e-08
2.09982e-05
1.80557e-06
1.76545e-05
3.34366e-07
3.34366e-07
1.3174e-05
6.2192e-06
9.36224e-07
0.00023439
6.68731e-08
1.13684e-06
6.68731e-08
4.68112e-06
6.68731e-08
9.83035e-06
2.00619e-07
0.000133947
4.27988e-06
2.00619e-07
1.0031e-06
1.13684e-06
4.81486e-06
1.33746e-07
1.33746e-07
2.00619e-07
7.20892e-05
1.33746e-07
2.67492e-07
5.34985e-07
1.08334e-05
1.33746e-07
0.000124986
1.33746e-07
6.68731e-08
6.68731e-08
6.68731e-08
6.68731e-08
6.68731e-08
6.68731e-07
4.68112e-07
1.33746e-07
6.01858e-07
6.68731e-08
6.68731e-08
2.13994e-06
3.34366e-07
6.68731e-08
1.0031e-06
2.47431e-06
4.01239e-07
2.00619e-07
6.28607e-06
3.34366e-07
1.33746e-07
4.41363e-06
1.33746e-07
6.68731e-08
2.07307e-06
6.68731e-08
2.67492e-07
4.27988e-06
3.34366e-07
1.33746e-07
2.00619e-07
6.68731e-08
6.68731e-08
1.80557e-06
6.68731e-08
2.00619e-07
3.34366e-07
6.68731e-07
6.68731e-08
1.33746e-07
2.96248e-05
4.01239e-07
2.00619e-06
6.68731e-08
6.68731e-08
4.01239e-07
3.4774e-06
4.01239e-07
1.27059e-06
2.67492e-07
6.68731e-08
5.28298e-06
1.60495e-06
5.80459e-05
4.01239e-07
4.01239e-07
6.68731e-08
1.33746e-07
1.93932e-06
4.94861e-06
2.00619e-07
6.01858e-07
3.34366e-06
6.68731e-08
2.67492e-07
8.29227e-06
1.53808e-06
6.68731e-08
2.40743e-06
6.68731e-08
4.68112e-07
1.17028e-05
6.48669e-06
6.68731e-08
8.21871e-05
6.68731e-08
2.00619e-07
6.68731e-08
1.33746e-07
6.68731e-08
1.33746e-07
7.35604e-07
6.68731e-08
6.68731e-08
2.67492e-07
2.67492e-07
6.68731e-08
4.01239e-07
6.68731e-08
6.68731e-08
6.68731e-08
6.68731e-08
2.47431e-06
6.68731e-08
6.68731e-08
1.27059e-06
1.33746e-06
8.69351e-07
6.68731e-08
2.00619e-07
4.07926e-06
2.00619e-07
3.34366e-07
1.33746e-07
8.02477e-07
8.02477e-07
2.20681e-06
1.20372e-06
3.34366e-07
6.68731e-08
6.68731e-08
6.68731e-08
1.47121e-06
2.7418e-05
3.34366e-07
4.01239e-07
6.68731e-08
1.0031e-06
1.33746e-07
6.68731e-08
3.14304e-06
6.68731e-08
1.33746e-07
6.68731e-08
6.68731e-08
1.06997e-06
1.33746e-06
1.33746e-07
6.68731e-08
6.68731e-08
2.00619e-07
4.01239e-07
3.34366e-07
7.35604e-07
1.69189e-05
2.00619e-07
1.06997e-06
5.34985e-07
2.80867e-06
6.68731e-08
2.00619e-07
6.68731e-08
1.33746e-06
6.68731e-08
2.00619e-07
2.00619e-07
6.68731e-08
6.68731e-08
6.68731e-08
6.68731e-08
1.33746e-07
6.68731e-08
2.67492e-07
2.67492e-07
1.67183e-06
7.35604e-07
6.68731e-08
6.68731e-08
6.68731e-08
6.68731e-08
1.0031e-06
6.01858e-07
8.38589e-05
6.68731e-08
9.36224e-07
8.69351e-07
1.40434e-06
2.00619e-07
6.01858e-07
6.68731e-08
6.01858e-07
3.34366e-07
1.83232e-05
2.47431e-06
6.68731e-08
6.68731e-08
6.68731e-08
1.13684e-06
1.11678e-05
6.68731e-08
1.33746e-07
2.67492e-07
5.14923e-06
2.00619e-07
6.68731e-08
2.34056e-06
2.00619e-07
6.68731e-08
6.68731e-08
6.68731e-07
1.80557e-06
5.28966e-05
1.13684e-06
1.33746e-07
8.69351e-07
8.42601e-06
1.20372e-06
6.15233e-06
2.00619e-07
6.01858e-07
1.33746e-07
3.81177e-06
2.00619e-07
1.20372e-06
2.00619e-07
9.36224e-07
7.35604e-07
2.67492e-07
1.33746e-07
3.34366e-07
6.68731e-08
1.33746e-07
6.68731e-08
2.67492e-07
6.68731e-08
4.01239e-07
2.00619e-07
3.67802e-06
6.68731e-08
3.34366e-07
6.68731e-08
6.68731e-08
2.00619e-07
6.68731e-08
0.00018691
6.68731e-08
1.60495e-06
4.68112e-07
1.69189e-05
2.95579e-05
3.34366e-07
6.68731e-08
2.00619e-07
2.50105e-05
0.000120773
1.33746e-07
9.36224e-07
1.75208e-05
1.33746e-07
6.68731e-08
6.68731e-08
6.86118e-05
2.00619e-07
8.02477e-07
6.68731e-08
6.68731e-08
3.07616e-06
4.88174e-06
6.68731e-08
0.000101915
8.22539e-06
2.00619e-07
1.23715e-05
6.68731e-07
6.68731e-08
6.68731e-08
2.00619e-07
4.14613e-06
1.0031e-05
1.33746e-07
0.000139899
9.81697e-05
3.94551e-06
6.68731e-08
6.68731e-08
7.75728e-06
2.00619e-07
2.67492e-07
1.51802e-05
6.68731e-08
8.02477e-07
0.000651745
2.00619e-07
9.36224e-07
1.36421e-05
8.02477e-07
1.13684e-06
1.33746e-07
1.33746e-07
1.7387e-06
6.68731e-08
4.21969e-05
6.68731e-08
6.68731e-08
1.60495e-06
3.34366e-07
1.33746e-07
6.68731e-08
0.000140835
2.25362e-05
2.13994e-06
6.68731e-08
6.68731e-08
6.68731e-08
9.09474e-06
8.02477e-07
6.68731e-08
1.33746e-07
2.67492e-07
6.68731e-08
3.34366e-07
6.68731e-08
3.34366e-07
1.33746e-07
1.33746e-07
1.33746e-07
1.33746e-07
6.68731e-06
2.00619e-07
6.68731e-08
3.34366e-07
6.68731e-08
6.68731e-08
6.68731e-08
1.33746e-07
5.34985e-07
1.33746e-07
6.68731e-08
6.68731e-08
2.00619e-07
6.68731e-08
3.20991e-06
2.00619e-07
6.68731e-08
2.67492e-07
1.33746e-07
6.68731e-08
6.68731e-08
8.29227e-06
6.68731e-08
6.01858e-07
5.34985e-07
1.33746e-07
6.68731e-08
1.33746e-07
8.69351e-07
6.68731e-08
6.28607e-06
1.93932e-06
4.68112e-07
3.34366e-07
6.68731e-08
3.74489e-06
6.68731e-07
6.68731e-08
2.67492e-07
1.33746e-07
2.07307e-06
6.68731e-08
1.33746e-07
9.36224e-07
1.33746e-07
6.68731e-08
2.67492e-07
1.20372e-06
6.68731e-08
1.33746e-07
2.00619e-07
4.61425e-06
6.68731e-08
6.68731e-08
3.34366e-07
5.34985e-07
1.33746e-07
2.00619e-07
2.67492e-07
6.68731e-08
6.68731e-08
6.68731e-08
1.33746e-07
1.41102e-05
6.68731e-08
6.68731e-08
6.68731e-07
6.68731e-08
1.87245e-06
2.80867e-06
6.68731e-08
1.33746e-07
3.34366e-07
6.68731e-08
4.68112e-07
6.68731e-08
2.00619e-07
6.68731e-08
6.68731e-08
2.67492e-07
1.27059e-06
6.01858e-07
6.68731e-08
7.35604e-07
2.67492e-07
1.33746e-07
3.27678e-06
1.13684e-06
1.33746e-07
6.68731e-08
1.33746e-07
6.28607e-06
6.68731e-08
1.13684e-06
6.01858e-07
2.67492e-07
6.01858e-07
2.00619e-07
2.67492e-07
6.68731e-08
6.68731e-08
2.00619e-07
3.34366e-07
6.68731e-08
3.74489e-06
6.68731e-08
6.68731e-08
3.34366e-07
2.67492e-07
4.01239e-07
2.67492e-07
1.33746e-07
1.33746e-07
1.33746e-07
4.01239e-07
4.68112e-07
6.68731e-08
1.47121e-06
1.33746e-07
3.34366e-07
9.36224e-07
6.68731e-08
1.33746e-07
1.33746e-07
6.68731e-08
6.68731e-07
2.67492e-07
2.67492e-07
1.33746e-07
6.68731e-08
2.00619e-07
2.00619e-07
3.61115e-06
3.34366e-07
6.68731e-08
2.67492e-07
6.68731e-08
6.68731e-08
6.68731e-08
4.94861e-06
1.33746e-07
3.34366e-07
2.00619e-07
6.68731e-08
6.68731e-08
2.00619e-07
6.68731e-08
2.94242e-06
6.68731e-08
3.34366e-07
9.36224e-07
9.09474e-06
6.68731e-08
2.67492e-07
1.33746e-07
1.60495e-06
1.33746e-07
8.69351e-07
8.02477e-07
6.68731e-08
2.80867e-06
6.68731e-08
6.68731e-08
2.00619e-07
2.00619e-07
7.35604e-07
1.67183e-06
2.67492e-07
6.01858e-07
1.33746e-07
2.67492e-07
7.41623e-05
3.34366e-07
6.68731e-08
5.34985e-07
2.42081e-05
3.34366e-07
4.68112e-07
9.16162e-06
0.00013067
1.67183e-06
6.15233e-06
6.68731e-08
3.34366e-07
5.61734e-06
6.68731e-08
6.68731e-08
1.67183e-06
2.00619e-07
0.000149261
1.33746e-07
1.7387e-06
6.68731e-08
4.29325e-05
1.33746e-07
5.88483e-06
6.68731e-08
6.68731e-08
1.09003e-05
1.33746e-07
2.13994e-06
1.33746e-07
5.28298e-06
9.02787e-06
0.00016531
6.68731e-08
1.53808e-06
6.01858e-07
9.16162e-06
1.60495e-05
5.34985e-07
6.68731e-08
1.61833e-05
6.68731e-08
6.68731e-08
0.00013816
6.68731e-08
6.68731e-08
1.33746e-07
2.41412e-05
6.01858e-07
4.61425e-06
2.00619e-07
6.68731e-08
1.33746e-07
4.01239e-07
0.000257194
4.01239e-07
2.67492e-07
4.01239e-07
6.68731e-08
6.68731e-08
1.33746e-07
6.68731e-08
5.99183e-05
1.47121e-06
2.13994e-06
6.68731e-08
6.68731e-08
1.28396e-05
6.68731e-08
4.61425e-06
4.01239e-07
1.33746e-07
3.34366e-07
6.68731e-08
6.68731e-08
6.68731e-08
2.00619e-07
1.33746e-07
6.68731e-08
9.36224e-07
6.68731e-08
6.68731e-08
1.33746e-07
1.33746e-07
4.01239e-07
3.34366e-07
6.68731e-08
1.33746e-07
2.00619e-07
6.68731e-08
9.36224e-07
2.67492e-06
6.68731e-07
1.33746e-07
9.29536e-06
4.01239e-07
6.08545e-06
6.68731e-08
1.33746e-07
2.67492e-07
1.33746e-07
4.01239e-07
6.68731e-08
4.01239e-07
4.68112e-07
6.68731e-08
1.33746e-07
1.33746e-07
1.33746e-07
6.68731e-08
6.68731e-08
6.68731e-08
2.00619e-07
6.68731e-08
6.68731e-08
5.27629e-05
1.33746e-07
1.33746e-07
6.01858e-07
6.68731e-08
6.68731e-08
4.54737e-06
8.69351e-07
5.4836e-06
0.00090486
2.67492e-07
5.34985e-07
2.80867e-06
6.68731e-08
1.33746e-07
2.54118e-06
6.68731e-08
2.00619e-07
4.01239e-07
9.56286e-06
2.27369e-06
6.68731e-08
7.55666e-06
2.00619e-07
1.33746e-07
6.68731e-08
1.33746e-07
2.00619e-07
6.68731e-08
6.68731e-08
2.00619e-06
2.07307e-06
1.08334e-05
1.06997e-06
1.53808e-06
4.68112e-07
6.01858e-07
1.33746e-07
8.29227e-06
6.68731e-08
2.67492e-07
7.15542e-06
1.47121e-06
2.67492e-07
6.68731e-08
4.54737e-06
6.68731e-08
6.68731e-08
1.33746e-07
1.50465e-05
2.67492e-07
6.01858e-07
3.4774e-06
1.33746e-07
4.21301e-06
1.0031e-06
6.68731e-08
1.33746e-07
6.01858e-07
1.60495e-06
8.02477e-07
2.20681e-06
6.01858e-07
2.00619e-07
6.68731e-07
2.00619e-07
1.33746e-07
6.68731e-08
6.01858e-06
6.68731e-08
1.33746e-07
6.68731e-08
6.68731e-08
1.33746e-07
1.33746e-07
2.00619e-07
3.34366e-07
6.68731e-08
1.33746e-07
1.33746e-07
2.34056e-06
6.68731e-08
6.68731e-08
7.35604e-07
4.01239e-07
6.68731e-08
1.33746e-07
1.33746e-06
4.34675e-06
4.01239e-07
1.33746e-07
2.67492e-07
1.33746e-07
6.68731e-08
6.68731e-08
1.33746e-07
6.68731e-08
6.68731e-08
2.00619e-07
4.01239e-07
6.68731e-08
1.33746e-07
6.68731e-08
1.06997e-06
6.68731e-08
6.68731e-08
2.00619e-07
6.68731e-08
6.68731e-08
6.68731e-08
2.60805e-06
2.67492e-07
6.68731e-08
2.67492e-07
6.68731e-08
5.34985e-07
6.68731e-07
4.01239e-07
1.33746e-07
6.68731e-08
6.68731e-07
2.00619e-07
1.33746e-07
6.68731e-08
0.000137023
1.47121e-06
1.33746e-07
2.00619e-06
6.68731e-08
6.68731e-08
3.72483e-05
6.68731e-08
6.68731e-08
3.33697e-05
0.000125855
5.34985e-07
3.81177e-06
6.68731e-08
1.3709e-05
8.69351e-07
2.67492e-07
1.27059e-06
0.00040164
6.68731e-08
3.34366e-07
6.68731e-08
6.68731e-08
1.93932e-06
6.68731e-08
4.94861e-06
6.68731e-08
6.68731e-08
3.74489e-06
5.34985e-07
3.34366e-07
6.68731e-08
7.18886e-05
2.00619e-07
1.4779e-05
0.000125922
6.01858e-07
6.68731e-08
1.33746e-07
1.66514e-05
3.41053e-06
6.68731e-08
2.90229e-05
5.41672e-06
5.3766e-05
1.0031e-06
6.68731e-08
9.96409e-06
8.35914e-06
1.33746e-07
5.34985e-07
2.00619e-07
2.13994e-06
1.25721e-05
6.68731e-08
6.68731e-08
7.35604e-07
4.29994e-05
4.01239e-07
1.33746e-07
3.34366e-07
0.000469516
8.69351e-07
1.33746e-07
1.27059e-06
8.02477e-07
6.68731e-08
6.68731e-08
6.68731e-08
1.33746e-07
2.33387e-05
2.80867e-06
1.7387e-06
6.68731e-08
6.68731e-08
1.33746e-07
0.000125989
4.68112e-07
1.27059e-06
1.33746e-07
1.33746e-07
6.68731e-08
5.2161e-06
1.33746e-07
1.33746e-07
2.7418e-06
2.20681e-06
8.02477e-07
1.13684e-06
6.68731e-08
1.33746e-07
6.68731e-08
6.68731e-08
1.33746e-07
6.68731e-08
4.68112e-07
1.33746e-07
2.54118e-06
6.68731e-08
1.33746e-07
1.40434e-06
2.00619e-07
4.01239e-07
1.0566e-05
8.02477e-07
2.67492e-07
6.68731e-08
6.68731e-08
1.33746e-07
6.68731e-08
6.68731e-08
2.67492e-07
3.34366e-07
8.82725e-06
6.68731e-08
6.68731e-08
2.13994e-06
6.68731e-08
6.68731e-08
1.33746e-07
1.33746e-07
6.68731e-08
6.68731e-08
2.00619e-07
4.01239e-07
2.27369e-06
3.67802e-06
2.40743e-06
1.33746e-07
4.34675e-06
1.33746e-07
4.01239e-07
6.68731e-08
7.69041e-06
6.68731e-08
3.34366e-07
3.34366e-07
2.67492e-07
4.01239e-07
6.68731e-08
4.68112e-07
6.68731e-08
1.33746e-07
6.68731e-08
6.68731e-08
2.67492e-07
4.01239e-07
8.69351e-07
6.68731e-08
5.34985e-07
2.00619e-07
1.33746e-07
6.68731e-08
4.01239e-07
6.68731e-08
6.68731e-08
1.53808e-06
1.33746e-07
3.34366e-07
1.33746e-07
6.68731e-08
1.33746e-07
4.34675e-06
1.53808e-06
4.68112e-07
6.68731e-08
1.33746e-07
3.34366e-07
1.33746e-07
6.68731e-08
3.34366e-07
8.02477e-07
1.33746e-07
6.68731e-08
6.01858e-07
8.69351e-07
2.67492e-07
2.00619e-07
1.33746e-07
5.34985e-07
2.00619e-07
2.67492e-07
7.35604e-07
6.68731e-08
3.07616e-06
1.33746e-07
2.00619e-07
1.33746e-07
1.33746e-07
6.68731e-08
4.68112e-07
6.68731e-08
6.68731e-08
6.68731e-08
4.01239e-07
6.68731e-08
1.33746e-07
2.27369e-06
6.68731e-08
6.68731e-08
6.68731e-08
6.68731e-08
6.68731e-08
4.01239e-07
6.68731e-08
6.68731e-08
5.34985e-07
6.68731e-08
1.33746e-07
3.81177e-06
6.68731e-08
6.68731e-08
6.68731e-08
6.68731e-08
1.33746e-07
6.68731e-08
6.68731e-08
6.68731e-08
4.68112e-07
1.33746e-07
2.00619e-07
6.68731e-08
6.68731e-08
6.68731e-08
4.01239e-07
1.33746e-07
6.68731e-08
6.01858e-07
2.67492e-07
7.2223e-06
6.68731e-08
2.67492e-07
6.68731e-08
2.00619e-07
6.68731e-08
6.68731e-08
2.87554e-06
6.68731e-08
1.0031e-06
2.67492e-07
6.68731e-08
4.01239e-07
6.68731e-08
2.00619e-07
2.00619e-07
6.68731e-08
6.68731e-08
1.33746e-07
6.68731e-08
6.68731e-08
8.69351e-07
2.00619e-06
1.33746e-07
1.33746e-07
6.68731e-08
2.00619e-07
1.33746e-07
6.68731e-08
4.68112e-07
6.68731e-08
3.29016e-05
2.00619e-07
2.67492e-07
6.68731e-08
2.67492e-07
2.87554e-06
3.34366e-07
2.87554e-06
4.01239e-07
1.33746e-07
2.00619e-06
6.68731e-08
1.06997e-06
1.48458e-05
6.01858e-07
6.68731e-08
6.28607e-06
2.34056e-06
9.29536e-06
3.81177e-06
1.33746e-07
2.13994e-06
2.34056e-06
4.68112e-07
1.20372e-06
6.68731e-08
2.13994e-06
1.33746e-07
6.68731e-08
6.68731e-08
7.08855e-06
6.01858e-07
1.33746e-07
9.29536e-06
2.00619e-07
6.68731e-08
2.67492e-07
2.94242e-06
3.34366e-07
4.01239e-07
4.01239e-07
6.68731e-08
2.67492e-07
6.68731e-08
6.68731e-08
6.68731e-08
2.67492e-07
1.33746e-07
1.33746e-07
2.67492e-07
6.68731e-08
6.68731e-08
2.67492e-07
6.68731e-08
1.33746e-07
6.68731e-08
6.68731e-08
4.01239e-07
6.68731e-07
6.68731e-08
1.33746e-07
9.36224e-07
2.67492e-07
1.60495e-06
1.33746e-07
2.00619e-07
6.68731e-08
6.68731e-08
6.68731e-08
1.33746e-07
3.27678e-06
6.68731e-07
3.27678e-06
1.13684e-06
6.68731e-08
6.68731e-08
2.67492e-07
3.34366e-07
6.68731e-08
2.67492e-07
0.00107552
2.67492e-07
4.01239e-07
2.27369e-06
1.67183e-06
0.000154143
1.0031e-06
1.33746e-07
1.33746e-07
6.68731e-08
6.03196e-05
6.68731e-08
6.68731e-08
4.14613e-06
3.45065e-05
4.36013e-05
1.08334e-05
6.68731e-08
2.67492e-07
6.68731e-08
1.33746e-07
7.42292e-06
6.68731e-08
1.33746e-06
2.67492e-07
1.0031e-06
1.33078e-05
6.68731e-08
1.33746e-07
6.68731e-07
3.88533e-05
6.01858e-07
4.68112e-07
2.00619e-07
6.68731e-08
0.000143911
9.02787e-06
8.02477e-07
4.68112e-07
7.42292e-06
2.00619e-07
3.87864e-06
1.33746e-07
2.67492e-07
6.68731e-08
4.01239e-07
1.33746e-07
6.68731e-08
4.27988e-06
1.83232e-05
6.1657e-05
2.00619e-07
3.34366e-07
1.06997e-06
6.68731e-08
5.34985e-07
1.24384e-05
6.68731e-08
4.69449e-05
4.01239e-07
6.68731e-08
6.68731e-08
3.34366e-07
2.67492e-07
1.33746e-07
1.13016e-05
2.00619e-07
7.35604e-07
6.18576e-05
6.68731e-08
1.80557e-06
6.68731e-08
3.30353e-05
1.33746e-07
4.54737e-06
4.68112e-07
1.91257e-05
6.68731e-08
3.57771e-05
1.33746e-07
6.68731e-08
2.00619e-07
0.000307616
1.33746e-07
1.0031e-06
4.01239e-07
6.68731e-08
6.68731e-08
9.36224e-07
1.0031e-06
6.68731e-08
0.000178284
1.93932e-06
1.33746e-07
3.94551e-06
2.34056e-06
6.68731e-08
1.33746e-07
3.34366e-05
1.33746e-07
1.0031e-06
3.34366e-07
1.14353e-05
6.76087e-05
2.00619e-07
2.34056e-06
3.03604e-05
2.67492e-07
1.7387e-06
2.7418e-06
8.89412e-06
6.68731e-08
1.67183e-05
6.68731e-08
2.40743e-06
9.36224e-07
6.68731e-08
2.67492e-07
6.68731e-08
4.14613e-06
6.68731e-08
5.34985e-07
1.7387e-06
9.36224e-07
2.67492e-07
3.03604e-05
9.76348e-06
4.54737e-06
2.00619e-07
4.01239e-07
4.80149e-05
2.67492e-07
2.00619e-07
8.02477e-07
4.07926e-06
2.93573e-05
2.00619e-07
6.01858e-07
6.62044e-06
0.00188054
1.33746e-07
2.00619e-07
2.00619e-07
2.00619e-07
2.67492e-07
2.00619e-07
6.68731e-08
1.40434e-06
5.34985e-07
0.00037148
2.00619e-07
2.00619e-07
1.33746e-07
4.01239e-07
4.68112e-07
1.67183e-05
2.7418e-05
6.68731e-08
1.33746e-07
4.29994e-05
9.96409e-06
8.69351e-05
3.61115e-06
1.33746e-07
9.49598e-06
2.67492e-07
8.02477e-07
3.34366e-07
1.33746e-07
1.95938e-05
6.68731e-07
4.54737e-06
1.33746e-07
7.02168e-06
4.68112e-07
4.32669e-05
1.33746e-07
6.68731e-08
6.68731e-08
6.01858e-07
1.33746e-07
8.89412e-06
6.28607e-06
2.07307e-06
2.13994e-06
1.09672e-05
1.33746e-07
1.27059e-06
6.68731e-08
1.18365e-05
4.01239e-07
6.01858e-07
3.39715e-05
6.68731e-08
3.54428e-06
5.34985e-07
1.06997e-06
3.34366e-07
6.68731e-08
6.68731e-08
4.45375e-05
2.82873e-05
6.68731e-08
4.27988e-06
8.01809e-05
1.60495e-06
1.80557e-06
4.01239e-07
1.33746e-07
4.01239e-07
8.42601e-06
6.68731e-08
0.000155413
2.00619e-07
2.02626e-05
2.00619e-07
2.08644e-05
2.00619e-07
5.34985e-07
1.32409e-05
7.28917e-06
1.93932e-06
6.68731e-08
6.31282e-05
6.68731e-08
2.11988e-05
6.68731e-08
6.68731e-08
6.68731e-08
6.68731e-08
0.000606606
1.53808e-06
9.49598e-06
3.41053e-06
6.68731e-08
6.68731e-08
1.33746e-07
9.36224e-07
6.68731e-08
1.92595e-05
8.69351e-07
6.68731e-08
1.33746e-07
3.4774e-06
1.60495e-06
6.2727e-05
1.10341e-05
1.33746e-07
5.28298e-06
5.95171e-06
2.67492e-07
6.68731e-08
2.00619e-07
2.00619e-07
[truncated: 99,230 more rows]
