# Supplementary material for: HLA class I haplotype diversity is consistent with selection for frequent existing haplotypes
Source: PLoS Comput Biol. 2017 Aug 28;13(8):e1005693. doi: 10.1371/journal.pcbi.1005693 (PMC5590998; doi:10.1371/journal.pcbi.1005693)
Supplement: S2 Appendix — (ZIP) [file pcbi.1005693.s006.zip › FILII.xlsx]

## Sheet: Sheet1
6.94223e-06
6.94223e-06
2.08267e-05
6.94223e-06
2.08267e-05
2.08267e-05
4.16534e-05
1.38845e-05
3.47111e-05
6.94223e-06
6.94223e-06
1.38845e-05
6.94223e-06
6.94223e-06
1.38845e-05
6.94223e-06
2.77689e-05
6.94223e-06
3.47111e-05
6.94223e-06
0.000104133
6.94223e-06
6.94223e-06
1.38845e-05
6.94223e-06
6.94223e-06
6.94223e-06
2.77689e-05
2.08267e-05
6.94223e-06
6.94223e-06
1.38845e-05
3.47111e-05
1.38845e-05
6.94223e-06
6.94223e-06
1.38845e-05
3.47111e-05
6.94223e-06
2.08267e-05
2.77689e-05
6.94223e-06
1.38845e-05
6.94223e-06
1.38845e-05
6.94223e-06
1.38845e-05
6.94223e-06
3.47111e-05
6.94223e-06
1.38845e-05
4.16534e-05
6.94223e-06
2.08267e-05
2.08267e-05
6.94223e-06
1.38845e-05
1.38845e-05
1.38845e-05
0.000138845
6.94223e-06
1.38845e-05
6.94223e-06
2.08267e-05
8.33067e-05
6.94223e-06
6.94223e-06
6.94223e-06
6.248e-05
6.94223e-06
0.000104133
6.94223e-06
4.85956e-05
2.77689e-05
6.94223e-06
6.94223e-06
1.38845e-05
1.38845e-05
6.94223e-06
1.38845e-05
2.08267e-05
2.08267e-05
6.94223e-06
6.248e-05
1.38845e-05
2.08267e-05
3.47111e-05
6.248e-05
6.94223e-06
6.94223e-06
6.94223e-06
2.77689e-05
4.85956e-05
7.63645e-05
2.08267e-05
0.00096497
1.38845e-05
1.38845e-05
1.38845e-05
6.94223e-06
5.55378e-05
2.77689e-05
6.94223e-06
2.77689e-05
6.94223e-06
8.33067e-05
6.94223e-06
2.08267e-05
6.94223e-06
1.38845e-05
1.38845e-05
1.38845e-05
4.16534e-05
2.77689e-05
2.08267e-05
6.94223e-06
0.000104133
2.77689e-05
5.55378e-05
4.85956e-05
1.38845e-05
4.16534e-05
6.94223e-06
6.94223e-06
0.00195771
2.08267e-05
6.94223e-06
7.63645e-05
6.94223e-06
3.47111e-05
2.77689e-05
6.94223e-06
6.94223e-05
2.08267e-05
2.08267e-05
0.000138845
0.00280466
0.000131902
9.71912e-05
2.08267e-05
8.33067e-05
3.47111e-05
1.38845e-05
6.94223e-05
6.94223e-06
1.38845e-05
4.16534e-05
6.94223e-06
0.000111076
2.08267e-05
6.94223e-06
0.000159671
1.38845e-05
3.47111e-05
6.94223e-06
6.94223e-06
6.94223e-05
1.38845e-05
0.000159671
6.94223e-06
2.08267e-05
6.94223e-06
6.94223e-06
6.94223e-06
6.94223e-06
6.94223e-06
1.38845e-05
6.94223e-06
2.77689e-05
2.77689e-05
4.16534e-05
6.94223e-06
8.33067e-05
1.38845e-05
1.38845e-05
4.16534e-05
6.94223e-06
6.94223e-06
4.16534e-05
0.000111076
6.94223e-06
1.38845e-05
6.94223e-06
1.38845e-05
0.000152729
2.08267e-05
3.47111e-05
3.47111e-05
6.94223e-06
6.94223e-06
1.38845e-05
1.38845e-05
3.47111e-05
1.38845e-05
1.38845e-05
6.94223e-06
6.94223e-06
6.94223e-06
1.38845e-05
6.94223e-06
6.94223e-06
6.94223e-06
6.94223e-06
6.94223e-06
4.16534e-05
6.94223e-06
4.16534e-05
1.38845e-05
1.38845e-05
6.94223e-06
6.94223e-06
1.38845e-05
4.16534e-05
1.38845e-05
4.85956e-05
6.94223e-06
1.38845e-05
6.94223e-06
3.47111e-05
2.08267e-05
2.77689e-05
1.38845e-05
6.94223e-06
5.55378e-05
6.94223e-06
1.38845e-05
0.000270747
5.55378e-05
6.94223e-06
6.94223e-06
6.248e-05
6.94223e-06
6.248e-05
6.94223e-06
6.94223e-06
5.55378e-05
1.38845e-05
2.08267e-05
6.94223e-06
3.47111e-05
1.38845e-05
6.94223e-06
1.38845e-05
4.16534e-05
6.94223e-06
3.47111e-05
6.94223e-06
1.38845e-05
1.38845e-05
6.94223e-06
6.94223e-06
6.94223e-06
6.94223e-06
6.94223e-06
4.16534e-05
0.000111076
3.47111e-05
1.38845e-05
6.94223e-06
2.08267e-05
6.94223e-06
1.38845e-05
6.94223e-06
1.38845e-05
6.94223e-06
6.94223e-06
1.38845e-05
1.38845e-05
1.38845e-05
6.94223e-06
6.94223e-06
0.000111076
6.94223e-06
6.94223e-06
6.94223e-06
6.94223e-06
2.08267e-05
1.38845e-05
6.94223e-06
0.000201325
5.55378e-05
1.38845e-05
6.94223e-06
2.77689e-05
1.38845e-05
1.38845e-05
6.94223e-06
6.94223e-06
6.94223e-06
4.85956e-05
0.000201325
1.38845e-05
6.94223e-06
5.55378e-05
0.000194382
6.94223e-06
1.38845e-05
9.02489e-05
6.94223e-06
9.02489e-05
1.38845e-05
0.000347111
1.38845e-05
6.94223e-06
2.08267e-05
6.94223e-06
0.000319342
6.94223e-06
2.08267e-05
3.47111e-05
1.38845e-05
4.16534e-05
0.000138845
1.38845e-05
6.94223e-06
6.94223e-06
2.08267e-05
2.77689e-05
6.94223e-06
6.248e-05
2.08267e-05
6.94223e-05
1.38845e-05
1.38845e-05
6.94223e-06
1.38845e-05
1.38845e-05
6.94223e-06
6.94223e-06
6.94223e-06
6.94223e-06
6.94223e-06
6.94223e-06
6.248e-05
6.94223e-06
0.000242978
6.94223e-06
1.38845e-05
1.38845e-05
1.38845e-05
6.94223e-06
6.94223e-06
1.38845e-05
2.08267e-05
2.08267e-05
2.08267e-05
2.77689e-05
6.94223e-06
6.94223e-06
6.94223e-06
4.16534e-05
4.16534e-05
6.94223e-06
5.55378e-05
6.94223e-06
6.94223e-06
2.08267e-05
6.94223e-06
2.08267e-05
6.94223e-06
2.77689e-05
1.38845e-05
6.94223e-06
1.38845e-05
2.77689e-05
1.38845e-05
6.94223e-06
6.94223e-06
2.08267e-05
1.38845e-05
6.94223e-06
0.000347111
1.38845e-05
6.94223e-06
2.08267e-05
6.94223e-06
4.16534e-05
2.77689e-05
6.94223e-06
6.94223e-06
6.94223e-06
0.000305458
2.77689e-05
0.000479014
7.63645e-05
6.248e-05
0.000159671
9.02489e-05
0.000215209
1.38845e-05
0.000201325
1.38845e-05
2.77689e-05
4.85956e-05
1.38845e-05
2.77689e-05
0.00068728
2.08267e-05
6.94223e-06
2.77689e-05
2.77689e-05
6.94223e-06
6.94223e-06
6.94223e-06
6.94223e-06
6.94223e-06
6.94223e-06
9.02489e-05
6.94223e-06
0.000131902
2.77689e-05
2.08267e-05
6.94223e-06
6.94223e-06
6.94223e-06
2.08267e-05
6.94223e-06
6.94223e-06
2.77689e-05
6.94223e-06
2.08267e-05
6.94223e-05
6.94223e-06
6.94223e-06
6.94223e-06
6.94223e-06
6.94223e-06
3.47111e-05
9.02489e-05
6.94223e-06
2.08267e-05
0.000131902
6.248e-05
0.000805298
2.77689e-05
9.71912e-05
0.00012496
4.85956e-05
7.63645e-05
9.02489e-05
2.77689e-05
6.94223e-05
2.08267e-05
6.94223e-06
6.94223e-06
2.77689e-05
1.38845e-05
6.94223e-06
0.000152729
0.000152729
2.08267e-05
4.16534e-05
1.38845e-05
1.38845e-05
6.94223e-05
0.000229093
6.94223e-06
2.08267e-05
6.94223e-06
5.55378e-05
6.94223e-06
0.000138845
4.85956e-05
9.71912e-05
2.08267e-05
8.33067e-05
4.85956e-05
6.94223e-05
2.08267e-05
6.94223e-06
0.000777529
0.0027283
0.00207573
1.38845e-05
0.000194382
9.02489e-05
3.47111e-05
0.00043736
6.94223e-06
1.38845e-05
0.000236036
1.38845e-05
0.00120795
3.47111e-05
6.94223e-06
6.94223e-06
6.94223e-06
1.38845e-05
2.08267e-05
6.94223e-06
6.94223e-06
6.94223e-06
6.94223e-06
0.000111076
1.38845e-05
6.94223e-06
1.38845e-05
6.94223e-06
1.38845e-05
6.94223e-06
0.000111076
6.248e-05
6.94223e-06
2.08267e-05
4.85956e-05
6.248e-05
2.77689e-05
6.94223e-06
6.94223e-06
9.02489e-05
4.16534e-05
4.16534e-05
3.47111e-05
2.77689e-05
1.38845e-05
0.00012496
1.38845e-05
1.38845e-05
4.16534e-05
4.85956e-05
6.94223e-06
1.38845e-05
6.94223e-06
6.94223e-06
6.94223e-06
6.94223e-06
5.55378e-05
6.94223e-06
1.38845e-05
6.94223e-06
2.08267e-05
2.08267e-05
6.94223e-06
2.08267e-05
6.94223e-06
1.38845e-05
3.47111e-05
5.55378e-05
2.08267e-05
6.94223e-06
6.94223e-06
9.02489e-05
6.94223e-05
0.000215209
6.94223e-06
2.08267e-05
0.000180498
1.38845e-05
2.77689e-05
6.94223e-06
6.94223e-06
5.55378e-05
9.02489e-05
6.94223e-06
6.94223e-06
4.85956e-05
6.94223e-06
3.47111e-05
0.000409591
2.08267e-05
0.000215209
6.94223e-06
2.77689e-05
1.38845e-05
1.38845e-05
2.77689e-05
2.08267e-05
2.08267e-05
2.08267e-05
0.000145787
6.94223e-06
6.94223e-06
1.38845e-05
6.94223e-06
3.47111e-05
6.94223e-06
2.08267e-05
6.94223e-06
6.94223e-06
1.38845e-05
6.94223e-05
0.00122183
1.38845e-05
6.94223e-06
1.38845e-05
0.00012496
6.94223e-06
6.94223e-06
2.08267e-05
9.71912e-05
6.94223e-06
1.38845e-05
0.000104133
6.94223e-06
6.94223e-06
0.00024992
6.94223e-06
1.38845e-05
0.000222151
3.47111e-05
7.63645e-05
0.000833067
1.38845e-05
0.000194382
0.000173556
3.47111e-05
2.08267e-05
0.000340169
4.16534e-05
4.16534e-05
2.77689e-05
0.000152729
2.77689e-05
0.000104133
0.000159671
0.000340169
3.47111e-05
6.94223e-06
6.94223e-06
2.77689e-05
0.000319342
1.38845e-05
6.94223e-06
0.000430418
6.94223e-06
1.38845e-05
6.94223e-06
6.94223e-06
6.94223e-06
2.08267e-05
2.77689e-05
6.94223e-06
6.94223e-06
2.77689e-05
6.94223e-06
6.94223e-06
2.08267e-05
7.63645e-05
6.94223e-06
6.94223e-06
3.47111e-05
2.08267e-05
2.77689e-05
0.000333227
5.55378e-05
6.94223e-06
6.248e-05
6.94223e-06
3.47111e-05
0.000347111
1.38845e-05
6.94223e-06
1.38845e-05
6.94223e-06
6.94223e-06
4.16534e-05
2.08267e-05
2.08267e-05
1.38845e-05
6.94223e-06
2.08267e-05
6.94223e-06
6.94223e-06
0.000166613
0.000152729
6.94223e-06
6.94223e-06
6.94223e-05
6.94223e-06
1.38845e-05
1.38845e-05
6.94223e-05
4.16534e-05
6.94223e-06
0.000458187
6.94223e-06
3.47111e-05
1.38845e-05
2.77689e-05
6.248e-05
6.94223e-06
4.16534e-05
1.38845e-05
6.94223e-06
1.38845e-05
5.55378e-05
0.000104133
4.85956e-05
6.94223e-06
6.94223e-06
6.248e-05
6.94223e-06
6.248e-05
1.38845e-05
6.94223e-06
6.94223e-06
1.38845e-05
1.38845e-05
6.94223e-05
6.94223e-06
1.38845e-05
0.00114547
1.38845e-05
6.94223e-06
2.08267e-05
6.94223e-06
6.248e-05
6.94223e-06
6.94223e-06
0.000298516
2.08267e-05
2.77689e-05
4.16534e-05
6.94223e-06
6.94223e-06
1.38845e-05
1.38845e-05
6.94223e-06
1.38845e-05
0.000111076
6.94223e-06
6.94223e-06
3.47111e-05
2.08267e-05
0.000173556
2.08267e-05
1.38845e-05
6.94223e-06
0.000860836
2.08267e-05
2.08267e-05
4.16534e-05
6.94223e-06
0.000742818
2.77689e-05
0.000166613
6.248e-05
6.94223e-06
3.47111e-05
9.02489e-05
6.94223e-06
0.000194382
2.08267e-05
0.000222151
6.94223e-06
2.08267e-05
1.38845e-05
2.08267e-05
6.94223e-06
0.000444303
1.38845e-05
4.85956e-05
0.000638685
6.94223e-06
6.248e-05
6.94223e-06
6.94223e-06
6.94223e-06
6.94223e-06
3.47111e-05
6.94223e-06
6.94223e-06
6.94223e-06
1.38845e-05
1.38845e-05
2.08267e-05
6.94223e-05
0.000152729
6.94223e-06
0.000319342
1.38845e-05
0.000194382
4.85956e-05
1.38845e-05
6.94223e-05
6.94223e-06
1.38845e-05
1.38845e-05
6.94223e-06
2.77689e-05
3.47111e-05
0.000291574
2.77689e-05
7.63645e-05
4.16534e-05
1.38845e-05
6.94223e-06
2.77689e-05
6.248e-05
6.94223e-06
4.16534e-05
1.38845e-05
1.38845e-05
0.000131902
4.16534e-05
6.94223e-06
8.33067e-05
2.08267e-05
0.000284631
4.16534e-05
0.000194382
0.000104133
0.00203407
6.94223e-06
4.16534e-05
1.38845e-05
6.94223e-06
2.08267e-05
6.94223e-06
6.94223e-05
0.000465129
8.33067e-05
6.94223e-06
6.94223e-06
0.000291574
2.08267e-05
0.00265887
6.94223e-06
3.47111e-05
6.94223e-06
6.94223e-06
3.47111e-05
6.94223e-06
6.94223e-06
9.02489e-05
6.94223e-06
2.08267e-05
6.94223e-06
8.33067e-05
6.94223e-06
6.94223e-05
6.94223e-06
3.47111e-05
0.000111076
9.71912e-05
6.94223e-06
6.94223e-06
0.00407509
6.94223e-05
1.38845e-05
1.38845e-05
1.38845e-05
0.000229093
6.94223e-06
0.0071019
0.000395707
1.38845e-05
0.00012496
6.94223e-06
4.85956e-05
0.000458187
6.94223e-06
4.85956e-05
2.08267e-05
7.63645e-05
6.94223e-05
6.94223e-06
4.16534e-05
6.248e-05
6.94223e-06
6.94223e-06
6.94223e-06
0.000222151
2.08267e-05
1.38845e-05
1.38845e-05
6.94223e-06
1.38845e-05
1.38845e-05
1.38845e-05
0.000118018
6.94223e-06
6.94223e-06
2.77689e-05
0.000208267
6.94223e-06
1.38845e-05
5.55378e-05
0.000131902
0.000694223
2.08267e-05
0.000270747
2.08267e-05
3.47111e-05
2.08267e-05
0.000485956
6.94223e-05
0.000347111
0.000367938
6.94223e-06
1.38845e-05
2.08267e-05
7.63645e-05
6.94223e-06
2.08267e-05
6.94223e-06
8.33067e-05
4.85956e-05
6.94223e-06
2.08267e-05
5.55378e-05
2.08267e-05
6.94223e-06
6.94223e-05
6.94223e-06
6.94223e-06
2.77689e-05
2.77689e-05
6.248e-05
1.38845e-05
9.02489e-05
1.38845e-05
1.38845e-05
6.94223e-06
1.38845e-05
6.94223e-06
2.08267e-05
7.63645e-05
2.08267e-05
2.77689e-05
6.94223e-06
1.38845e-05
0.000173556
6.94223e-06
6.94223e-06
6.94223e-06
1.38845e-05
6.248e-05
1.38845e-05
6.94223e-06
6.94223e-06
3.47111e-05
6.94223e-06
2.08267e-05
1.38845e-05
5.55378e-05
1.38845e-05
6.94223e-06
1.38845e-05
0.000215209
6.94223e-05
9.02489e-05
1.38845e-05
2.08267e-05
6.94223e-06
9.02489e-05
0.000131902
4.85956e-05
6.94223e-06
6.248e-05
3.47111e-05
0.000721992
6.94223e-06
4.85956e-05
1.38845e-05
0.00121489
2.77689e-05
6.94223e-06
6.94223e-06
4.85956e-05
1.38845e-05
6.94223e-06
6.94223e-06
2.08267e-05
6.94223e-06
6.94223e-06
4.16534e-05
0.000506783
6.94223e-06
6.94223e-06
2.08267e-05
6.94223e-06
6.248e-05
1.38845e-05
1.38845e-05
6.94223e-06
9.71912e-05
1.38845e-05
4.16534e-05
5.55378e-05
9.02489e-05
6.94223e-06
6.94223e-06
3.47111e-05
1.38845e-05
1.38845e-05
6.94223e-06
6.94223e-06
6.94223e-06
4.85956e-05
6.94223e-06
2.08267e-05
6.94223e-06
6.94223e-06
0.000284631
6.94223e-06
2.77689e-05
6.94223e-06
6.94223e-06
6.94223e-05
0.000284631
6.94223e-06
2.08267e-05
2.08267e-05
6.94223e-06
1.38845e-05
6.248e-05
1.38845e-05
1.38845e-05
6.248e-05
6.94223e-06
3.47111e-05
1.38845e-05
1.38845e-05
6.94223e-06
1.38845e-05
1.38845e-05
1.38845e-05
6.94223e-06
1.38845e-05
6.94223e-06
4.85956e-05
3.47111e-05
6.94223e-05
6.94223e-06
2.08267e-05
6.94223e-06
6.94223e-06
6.94223e-06
6.94223e-06
6.94223e-06
6.94223e-06
5.55378e-05
1.38845e-05
2.08267e-05
6.94223e-06
4.85956e-05
6.94223e-06
6.248e-05
6.94223e-06
9.71912e-05
6.94223e-06
2.08267e-05
6.94223e-06
6.94223e-06
6.94223e-06
6.94223e-06
3.47111e-05
3.47111e-05
1.38845e-05
2.08267e-05
2.08267e-05
6.94223e-06
6.94223e-06
1.38845e-05
6.94223e-06
6.94223e-06
0.000145787
1.38845e-05
2.77689e-05
6.94223e-06
0.000138845
2.08267e-05
6.94223e-06
6.94223e-06
2.77689e-05
6.94223e-06
6.94223e-06
6.94223e-05
6.94223e-06
1.38845e-05
6.94223e-06
2.77689e-05
6.94223e-05
6.94223e-06
0.00018744
6.94223e-06
1.38845e-05
6.94223e-06
3.47111e-05
6.94223e-06
2.08267e-05
4.85956e-05
6.94223e-06
4.85956e-05
1.38845e-05
2.08267e-05
1.38845e-05
6.94223e-06
1.38845e-05
6.94223e-06
1.38845e-05
1.38845e-05
6.94223e-06
5.55378e-05
6.94223e-06
6.94223e-06
6.94223e-06
1.38845e-05
6.94223e-06
3.47111e-05
6.94223e-06
6.94223e-06
2.08267e-05
4.16534e-05
4.85956e-05
6.94223e-06
0.000208267
0.00173556
2.08267e-05
0.000166613
2.08267e-05
2.08267e-05
2.77689e-05
0.00012496
2.77689e-05
5.55378e-05
5.55378e-05
6.94223e-06
6.94223e-06
7.63645e-05
6.94223e-06
6.94223e-06
6.94223e-06
6.94223e-06
6.94223e-06
4.85956e-05
0.000298516
0.000617858
6.94223e-06
6.94223e-06
6.94223e-06
2.08267e-05
6.94223e-06
0.000708107
0.00012496
5.55378e-05
1.38845e-05
2.77689e-05
9.02489e-05
2.08267e-05
6.94223e-06
6.248e-05
2.77689e-05
2.77689e-05
0.000229093
0.00121489
6.94223e-06
6.94223e-06
1.38845e-05
4.85956e-05
4.16534e-05
6.94223e-06
2.08267e-05
2.08267e-05
0.000215209
6.94223e-06
5.55378e-05
1.38845e-05
8.33067e-05
6.94223e-06
0.000138845
2.08267e-05
7.63645e-05
0.000208267
0.000201325
6.94223e-06
0.00024992
1.38845e-05
4.85956e-05
9.71912e-05
0.000215209
2.08267e-05
0.000256862
6.94223e-06
6.94223e-06
2.77689e-05
2.08267e-05
6.94223e-06
6.94223e-06
6.94223e-06
0.000263805
1.38845e-05
0.000236036
6.94223e-06
3.47111e-05
6.94223e-06
2.08267e-05
6.94223e-06
6.94223e-06
6.94223e-06
6.94223e-06
6.94223e-06
6.94223e-06
2.77689e-05
6.94223e-06
2.77689e-05
6.94223e-06
2.08267e-05
6.94223e-06
6.94223e-06
1.38845e-05
6.94223e-06
6.94223e-06
0.000111076
6.94223e-06
3.47111e-05
6.94223e-06
2.77689e-05
6.94223e-06
1.38845e-05
6.94223e-06
6.94223e-06
1.38845e-05
0.000354054
2.08267e-05
2.08267e-05
1.38845e-05
6.94223e-06
6.94223e-06
6.94223e-06
5.55378e-05
6.94223e-06
0.000131902
6.94223e-06
6.94223e-05
4.16534e-05
4.16534e-05
6.94223e-06
6.94223e-06
2.08267e-05
2.08267e-05
1.38845e-05
6.94223e-06
1.38845e-05
6.94223e-06
6.94223e-06
6.94223e-06
0.00018744
6.94223e-06
6.94223e-06
2.77689e-05
6.94223e-06
6.94223e-06
1.38845e-05
1.38845e-05
6.94223e-06
6.94223e-06
6.94223e-06
6.94223e-06
6.94223e-06
6.94223e-06
7.63645e-05
6.94223e-06
2.08267e-05
2.77689e-05
0.000104133
0.000118018
0.000138845
0.000180498
6.94223e-05
1.38845e-05
1.38845e-05
6.94223e-06
1.38845e-05
2.08267e-05
1.38845e-05
6.94223e-06
6.94223e-06
6.94223e-06
9.71912e-05
4.85956e-05
2.08267e-05
0.000173556
1.38845e-05
6.94223e-06
6.94223e-06
6.94223e-06
2.77689e-05
3.47111e-05
6.94223e-06
1.38845e-05
2.77689e-05
6.94223e-06
6.248e-05
6.94223e-06
5.55378e-05
6.94223e-06
6.94223e-06
0.000208267
1.38845e-05
6.94223e-06
6.94223e-06
2.77689e-05
4.16534e-05
6.94223e-06
1.38845e-05
1.38845e-05
1.38845e-05
2.77689e-05
6.94223e-06
6.94223e-06
7.63645e-05
0.000229093
6.94223e-06
4.85956e-05
4.85956e-05
0.00112464
1.38845e-05
6.94223e-06
0.00323508
8.33067e-05
1.38845e-05
6.94223e-06
6.94223e-06
6.94223e-06
0.000409591
6.94223e-06
6.94223e-06
0.000555378
2.08267e-05
6.248e-05
6.94223e-06
4.16534e-05
1.38845e-05
2.77689e-05
6.94223e-06
6.94223e-06
6.94223e-06
6.94223e-06
6.94223e-06
6.94223e-06
6.94223e-06
1.38845e-05
4.16534e-05
6.94223e-06
6.94223e-06
6.94223e-06
6.94223e-06
2.77689e-05
2.08267e-05
0.000659512
3.47111e-05
0.000430418
6.94223e-06
2.77689e-05
3.47111e-05
0.00270053
2.08267e-05
2.08267e-05
1.38845e-05
6.94223e-06
0.000166613
6.94223e-05
0.000944143
6.94223e-06
1.38845e-05
2.77689e-05
6.94223e-06
1.38845e-05
7.63645e-05
6.94223e-06
0.000194382
1.38845e-05
1.38845e-05
4.85956e-05
0.000201325
0.000104133
1.38845e-05
6.94223e-06
2.77689e-05
2.08267e-05
0.000111076
2.08267e-05
0.000263805
1.38845e-05
0.000409591
6.94223e-06
3.47111e-05
6.94223e-06
6.94223e-06
1.38845e-05
1.38845e-05
6.94223e-06
6.94223e-06
1.38845e-05
6.94223e-06
2.77689e-05
6.94223e-06
2.77689e-05
6.94223e-06
0.00119406
6.94223e-06
0.000242978
6.94223e-06
0.000222151
6.94223e-06
6.94223e-06
4.16534e-05
6.94223e-06
6.94223e-06
6.94223e-05
6.94223e-06
2.08267e-05
6.94223e-06
6.94223e-06
2.08267e-05
6.94223e-06
2.08267e-05
0.000860836
4.85956e-05
1.38845e-05
0.000118018
6.94223e-06
4.85956e-05
6.94223e-06
1.38845e-05
4.85956e-05
2.08267e-05
0.00744901
6.94223e-06
2.77689e-05
2.77689e-05
0.000215209
6.94223e-06
6.94223e-06
6.94223e-06
3.47111e-05
2.08267e-05
2.77689e-05
4.16534e-05
2.08267e-05
6.94223e-06
0.000166613
7.63645e-05
6.94223e-06
0.000131902
2.08267e-05
6.94223e-05
6.94223e-06
1.38845e-05
6.94223e-06
6.94223e-05
3.47111e-05
0.000388765
6.94223e-06
6.94223e-06
1.38845e-05
6.94223e-06
2.08267e-05
4.16534e-05
0.000194382
6.94223e-06
1.38845e-05
0.000242978
6.94223e-06
9.71912e-05
2.08267e-05
6.94223e-06
1.38845e-05
2.77689e-05
6.94223e-06
6.94223e-06
4.16534e-05
6.94223e-06
6.94223e-06
4.16534e-05
6.94223e-06
6.94223e-06
0.00012496
0.000263805
0.00012496
6.94223e-06
4.85956e-05
7.63645e-05
1.38845e-05
0.000131902
1.38845e-05
1.38845e-05
6.94223e-06
6.248e-05
9.71912e-05
6.94223e-06
6.94223e-06
1.38845e-05
5.55378e-05
6.94223e-06
1.38845e-05
6.94223e-06
1.38845e-05
1.38845e-05
6.94223e-06
6.94223e-06
6.94223e-06
2.08267e-05
2.08267e-05
2.08267e-05
1.38845e-05
2.08267e-05
2.77689e-05
0.000152729
7.63645e-05
0.000291574
1.38845e-05
7.63645e-05
2.08267e-05
2.08267e-05
1.38845e-05
1.38845e-05
6.94223e-06
1.38845e-05
2.08267e-05
1.38845e-05
6.94223e-06
6.94223e-06
6.94223e-06
6.94223e-05
6.94223e-06
6.94223e-06
6.94223e-06
2.77689e-05
6.94223e-06
1.38845e-05
1.38845e-05
6.94223e-06
2.77689e-05
0.000805298
0.00024992
0.000638685
6.94223e-06
0.000118018
1.38845e-05
0.00154117
0.00806687
6.94223e-06
0.000784472
0.000479014
0.000284631
6.94223e-06
4.16534e-05
8.33067e-05
0.000944143
1.38845e-05
8.33067e-05
6.94223e-06
2.08267e-05
0.000458187
1.38845e-05
8.33067e-05
6.94223e-06
7.63645e-05
2.77689e-05
6.94223e-06
6.94223e-06
7.63645e-05
6.94223e-06
8.33067e-05
6.94223e-06
5.55378e-05
6.94223e-06
6.94223e-06
2.08267e-05
2.77689e-05
6.94223e-06
4.85956e-05
6.94223e-06
1.38845e-05
6.94223e-06
6.94223e-06
2.08267e-05
6.94223e-06
6.94223e-06
1.38845e-05
2.08267e-05
2.77689e-05
1.38845e-05
6.94223e-06
6.94223e-06
2.77689e-05
6.94223e-06
6.94223e-06
2.08267e-05
0.000118018
6.94223e-06
6.94223e-06
6.94223e-06
4.85956e-05
1.38845e-05
1.38845e-05
6.94223e-06
2.77689e-05
6.94223e-06
6.94223e-06
6.94223e-06
6.94223e-06
6.94223e-05
6.94223e-06
4.16534e-05
6.94223e-06
6.94223e-06
6.94223e-06
6.94223e-06
1.38845e-05
6.94223e-06
6.94223e-06
1.38845e-05
4.85956e-05
2.77689e-05
6.94223e-06
1.38845e-05
1.38845e-05
6.94223e-06
6.94223e-06
3.47111e-05
2.08267e-05
6.94223e-06
6.94223e-06
4.16534e-05
4.16534e-05
6.94223e-06
2.77689e-05
3.47111e-05
1.38845e-05
6.94223e-06
6.94223e-06
6.94223e-06
1.38845e-05
0.000111076
6.94223e-06
6.94223e-06
6.94223e-06
1.38845e-05
2.08267e-05
6.94223e-06
1.38845e-05
6.94223e-06
6.94223e-06
0.000118018
2.77689e-05
2.08267e-05
6.94223e-06
6.94223e-06
6.94223e-06
6.94223e-06
6.94223e-06
2.08267e-05
6.94223e-06
6.94223e-06
6.94223e-06
6.94223e-06
6.94223e-06
6.94223e-06
0.00012496
6.94223e-06
6.94223e-06
1.38845e-05
1.38845e-05
6.94223e-06
3.47111e-05
2.77689e-05
6.94223e-06
6.94223e-06
6.94223e-06
1.38845e-05
6.94223e-06
3.47111e-05
6.94223e-06
6.94223e-06
6.94223e-06
1.38845e-05
2.77689e-05
1.38845e-05
1.38845e-05
1.38845e-05
6.94223e-06
6.94223e-06
6.94223e-06
6.94223e-06
6.94223e-06
6.94223e-06
6.94223e-06
2.08267e-05
6.94223e-06
6.94223e-06
1.38845e-05
1.38845e-05
6.94223e-06
1.38845e-05
6.94223e-06
6.94223e-06
6.94223e-06
6.94223e-06
4.16534e-05
2.08267e-05
6.94223e-06
6.94223e-06
6.94223e-06
2.08267e-05
0.00012496
9.71912e-05
7.63645e-05
2.77689e-05
6.94223e-06
2.77689e-05
1.38845e-05
6.94223e-06
1.38845e-05
6.94223e-06
6.94223e-06
6.94223e-06
6.94223e-05
2.08267e-05
6.94223e-06
6.94223e-06
1.38845e-05
6.94223e-06
6.94223e-06
6.94223e-06
6.94223e-06
6.94223e-06
2.08267e-05
6.94223e-06
6.94223e-06
6.94223e-06
6.94223e-06
1.38845e-05
6.94223e-06
6.94223e-06
6.94223e-06
6.94223e-06
6.94223e-06
6.94223e-06
6.94223e-06
6.94223e-06
6.94223e-06
6.94223e-06
6.94223e-06
6.94223e-06
6.94223e-06
1.38845e-05
6.94223e-06
6.94223e-06
1.38845e-05
1.38845e-05
0.000104133
6.94223e-06
1.38845e-05
1.38845e-05
1.38845e-05
2.08267e-05
1.38845e-05
3.47111e-05
2.08267e-05
6.94223e-06
2.08267e-05
3.47111e-05
6.94223e-06
6.94223e-06
2.08267e-05
6.94223e-06
6.94223e-06
6.94223e-06
6.94223e-05
1.38845e-05
2.08267e-05
0.000284631
6.94223e-06
2.08267e-05
7.63645e-05
0.000104133
6.94223e-06
4.85956e-05
1.38845e-05
2.08267e-05
1.38845e-05
1.38845e-05
6.94223e-06
9.71912e-05
6.94223e-06
2.08267e-05
7.63645e-05
1.38845e-05
6.94223e-06
6.94223e-06
2.08267e-05
6.94223e-06
6.94223e-06
1.38845e-05
2.08267e-05
1.38845e-05
6.94223e-06
1.38845e-05
1.38845e-05
1.38845e-05
6.94223e-06
5.55378e-05
6.94223e-06
2.77689e-05
4.85956e-05
2.77689e-05
5.55378e-05
2.77689e-05
2.08267e-05
6.94223e-06
6.94223e-06
0.000583147
2.08267e-05
4.85956e-05
6.94223e-06
6.94223e-05
6.94223e-06
1.38845e-05
6.94223e-06
1.38845e-05
2.77689e-05
1.38845e-05
3.47111e-05
4.85956e-05
6.94223e-06
1.38845e-05
2.08267e-05
5.55378e-05
8.33067e-05
6.94223e-06
2.08267e-05
6.94223e-06
6.94223e-06
1.38845e-05
1.38845e-05
1.38845e-05
0.000201325
6.94223e-06
1.38845e-05
9.02489e-05
0.000826125
3.47111e-05
6.248e-05
3.47111e-05
2.77689e-05
2.08267e-05
6.94223e-06
2.77689e-05
6.94223e-06
6.94223e-06
1.38845e-05
1.38845e-05
6.94223e-06
2.08267e-05
4.16534e-05
2.08267e-05
1.38845e-05
6.94223e-06
6.94223e-06
3.47111e-05
5.55378e-05
3.47111e-05
6.94223e-06
8.33067e-05
6.94223e-06
6.94223e-06
6.94223e-05
6.94223e-06
6.94223e-06
6.94223e-06
3.47111e-05
6.94223e-06
6.94223e-06
6.94223e-06
6.248e-05
6.94223e-06
2.08267e-05
6.94223e-06
6.94223e-06
1.38845e-05
2.08267e-05
6.94223e-06
6.94223e-06
6.94223e-06
7.63645e-05
1.38845e-05
1.38845e-05
2.77689e-05
1.38845e-05
1.38845e-05
3.47111e-05
0.000104133
6.94223e-06
1.38845e-05
6.94223e-06
6.94223e-06
0.000173556
2.08267e-05
6.94223e-06
6.94223e-06
5.55378e-05
1.38845e-05
6.94223e-06
6.94223e-06
3.47111e-05
4.16534e-05
1.38845e-05
6.94223e-06
6.94223e-05
6.94223e-06
1.38845e-05
1.38845e-05
6.94223e-06
4.85956e-05
6.94223e-06
6.94223e-06
3.47111e-05
1.38845e-05
0.000215209
3.47111e-05
6.94223e-05
8.33067e-05
6.94223e-06
3.47111e-05
6.94223e-06
0.000131902
6.94223e-06
0.000874721
1.38845e-05
0.000131902
7.63645e-05
2.77689e-05
0.000104133
1.38845e-05
0.000492898
6.94223e-06
0.000430418
0.000263805
6.248e-05
7.63645e-05
4.16534e-05
2.08267e-05
0.00158283
2.77689e-05
3.47111e-05
2.08267e-05
2.77689e-05
1.38845e-05
1.38845e-05
6.94223e-06
6.94223e-06
6.94223e-06
6.94223e-06
6.94223e-06
6.94223e-06
6.94223e-06
2.08267e-05
6.94223e-06
2.77689e-05
6.94223e-06
2.08267e-05
6.94223e-06
6.94223e-06
6.94223e-06
6.94223e-06
0.000131902
1.38845e-05
1.38845e-05
2.77689e-05
1.38845e-05
2.08267e-05
4.16534e-05
1.38845e-05
5.55378e-05
1.38845e-05
2.08267e-05
6.94223e-06
4.85956e-05
6.94223e-05
6.94223e-06
0.000111076
6.248e-05
6.94223e-06
1.38845e-05
6.94223e-06
3.47111e-05
7.63645e-05
6.94223e-06
6.94223e-06
0.000256862
9.71912e-05
1.38845e-05
2.77689e-05
6.248e-05
6.94223e-06
6.94223e-06
6.94223e-06
6.94223e-06
1.38845e-05
1.38845e-05
9.02489e-05
7.63645e-05
2.77689e-05
0.000104133
1.38845e-05
3.47111e-05
[truncated: 5,016 more rows]
