# Supplementary material for: HLA class I haplotype diversity is consistent with selection for frequent existing haplotypes
Source: PLoS Comput Biol. 2017 Aug 28;13(8):e1005693. doi: 10.1371/journal.pcbi.1005693 (PMC5590998; doi:10.1371/journal.pcbi.1005693)
Supplement: S2 Appendix — (ZIP) [file pcbi.1005693.s006.zip › HAWI.xlsx]

## Sheet: Sheet1
5.51694e-05
2.75847e-05
5.51694e-05
2.75847e-05
8.27541e-05
0.000137923
5.51694e-05
2.75847e-05
2.75847e-05
2.75847e-05
0.000220677
8.27541e-05
5.51694e-05
0.000248262
2.75847e-05
5.51694e-05
5.51694e-05
0.000744786
2.75847e-05
2.75847e-05
2.75847e-05
8.27541e-05
0.000220677
5.51694e-05
0.00113097
8.27541e-05
5.51694e-05
0.000110339
2.75847e-05
0.000137923
8.27541e-05
5.51694e-05
2.75847e-05
0.000110339
0.000248262
2.75847e-05
0.000110339
2.75847e-05
2.75847e-05
0.000165508
8.27541e-05
5.51694e-05
8.27541e-05
0.000358601
5.51694e-05
0.000220677
2.75847e-05
8.27541e-05
2.75847e-05
2.75847e-05
5.51694e-05
0.000110339
5.51694e-05
2.75847e-05
8.27541e-05
2.75847e-05
8.27541e-05
8.27541e-05
0.000165508
2.75847e-05
0.000137923
0.000110339
0.000165508
0.00115856
0.000137923
0.000331016
2.75847e-05
2.75847e-05
0.000220677
8.27541e-05
2.75847e-05
0.000193093
2.75847e-05
0.000110339
5.51694e-05
0.00416529
2.75847e-05
2.75847e-05
5.51694e-05
2.75847e-05
0.000110339
0.000220677
8.27541e-05
8.27541e-05
5.51694e-05
0.000331016
0.0102891
0.000165508
0.000220677
0.000303432
2.75847e-05
0.000165508
2.75847e-05
0.000110339
2.75847e-05
0.000275847
2.75847e-05
0.000165508
0.000137923
0.000303432
2.75847e-05
8.27541e-05
0.000855125
5.51694e-05
0.00140682
2.75847e-05
2.75847e-05
2.75847e-05
2.75847e-05
0.000275847
8.27541e-05
0.000193093
8.27541e-05
5.51694e-05
2.75847e-05
2.75847e-05
2.75847e-05
2.75847e-05
2.75847e-05
2.75847e-05
2.75847e-05
2.75847e-05
0.000220677
5.51694e-05
2.75847e-05
0.000137923
2.75847e-05
2.75847e-05
2.75847e-05
2.75847e-05
8.27541e-05
0.000248262
0.000110339
0.00132406
8.27541e-05
8.27541e-05
2.75847e-05
2.75847e-05
5.51694e-05
0.000110339
2.75847e-05
8.27541e-05
2.75847e-05
2.75847e-05
0.000248262
2.75847e-05
8.27541e-05
5.51694e-05
2.75847e-05
0.000110339
2.75847e-05
2.75847e-05
2.75847e-05
2.75847e-05
5.51694e-05
5.51694e-05
0.000386186
2.75847e-05
2.75847e-05
2.75847e-05
5.51694e-05
5.51694e-05
5.51694e-05
5.51694e-05
2.75847e-05
5.51694e-05
2.75847e-05
2.75847e-05
2.75847e-05
5.51694e-05
2.75847e-05
2.75847e-05
2.75847e-05
2.75847e-05
2.75847e-05
2.75847e-05
2.75847e-05
8.27541e-05
8.27541e-05
0.000165508
2.75847e-05
8.27541e-05
5.51694e-05
2.75847e-05
2.75847e-05
8.27541e-05
5.51694e-05
2.75847e-05
2.75847e-05
5.51694e-05
2.75847e-05
2.75847e-05
8.27541e-05
0.00587554
8.27541e-05
2.75847e-05
5.51694e-05
2.75847e-05
2.75847e-05
2.75847e-05
0.000110339
2.75847e-05
2.75847e-05
2.75847e-05
5.51694e-05
2.75847e-05
2.75847e-05
5.51694e-05
5.51694e-05
0.000662032
0.000220677
2.75847e-05
8.27541e-05
0.000110339
2.75847e-05
5.51694e-05
2.75847e-05
2.75847e-05
2.75847e-05
0.000110339
8.27541e-05
5.51694e-05
2.75847e-05
0.000165508
2.75847e-05
0.000193093
0.000275847
0.0016275
0.000358601
8.27541e-05
2.75847e-05
0.000110339
5.51694e-05
5.51694e-05
2.75847e-05
2.75847e-05
2.75847e-05
5.51694e-05
8.27541e-05
2.75847e-05
2.75847e-05
2.75847e-05
0.000137923
0.000110339
5.51694e-05
0.000193093
2.75847e-05
2.75847e-05
8.27541e-05
2.75847e-05
0.000110339
2.75847e-05
0.000220677
0.000137923
0.000137923
8.27541e-05
2.75847e-05
5.51694e-05
2.75847e-05
0.000165508
2.75847e-05
5.51694e-05
5.51694e-05
0.000220677
0.000220677
5.51694e-05
0.000551694
0.000386186
0.00088271
0.000717202
8.27541e-05
5.51694e-05
5.51694e-05
2.75847e-05
2.75847e-05
0.000220677
0.000110339
5.51694e-05
8.27541e-05
5.51694e-05
0.000110339
2.75847e-05
2.75847e-05
0.001793
8.27541e-05
5.51694e-05
8.27541e-05
5.51694e-05
2.75847e-05
2.75847e-05
0.000220677
2.75847e-05
5.51694e-05
8.27541e-05
0.000193093
0.00405495
0.000248262
5.51694e-05
2.75847e-05
2.75847e-05
2.75847e-05
0.000248262
0.000331016
2.75847e-05
0.000303432
0.000386186
0.000331016
5.51694e-05
0.000248262
5.51694e-05
0.000110339
0.000965464
0.0440803
0.000551694
8.27541e-05
0.000634448
0.000937879
0.000220677
2.75847e-05
0.000910295
0.000303432
0.00041377
5.51694e-05
5.51694e-05
8.27541e-05
8.27541e-05
2.75847e-05
2.75847e-05
2.75847e-05
5.51694e-05
2.75847e-05
2.75847e-05
8.27541e-05
0.000551694
2.75847e-05
2.75847e-05
8.27541e-05
2.75847e-05
0.00046894
8.27541e-05
2.75847e-05
2.75847e-05
5.51694e-05
0.000386186
2.75847e-05
0.000441355
5.51694e-05
2.75847e-05
5.51694e-05
0.000137923
0.000193093
2.75847e-05
2.75847e-05
8.27541e-05
5.51694e-05
2.75847e-05
0.000248262
8.27541e-05
0.000110339
0.000137923
0.000165508
5.51694e-05
2.75847e-05
2.75847e-05
0.000248262
2.75847e-05
2.75847e-05
2.75847e-05
2.75847e-05
0.000110339
2.75847e-05
5.51694e-05
2.75847e-05
2.75847e-05
2.75847e-05
0.00046894
5.51694e-05
8.27541e-05
0.000248262
2.75847e-05
0.000358601
0.00088271
0.000220677
0.00353084
5.51694e-05
8.27541e-05
0.000248262
2.75847e-05
5.51694e-05
8.27541e-05
2.75847e-05
0.000937879
2.75847e-05
8.27541e-05
0.000496524
0.00113097
8.27541e-05
5.51694e-05
0.000137923
0.00088271
2.75847e-05
8.27541e-05
2.75847e-05
2.75847e-05
2.75847e-05
0.000827541
8.27541e-05
2.75847e-05
2.75847e-05
2.75847e-05
0.000275847
5.51694e-05
2.75847e-05
0.000110339
5.51694e-05
5.51694e-05
2.75847e-05
2.75847e-05
0.000110339
2.75847e-05
5.51694e-05
5.51694e-05
5.51694e-05
0.00157233
0.000220677
2.75847e-05
2.75847e-05
2.75847e-05
2.75847e-05
5.51694e-05
5.51694e-05
5.51694e-05
5.51694e-05
0.00182059
0.000110339
2.75847e-05
2.75847e-05
0.000110339
2.75847e-05
0.000137923
2.75847e-05
2.75847e-05
0.000137923
8.27541e-05
0.000110339
2.75847e-05
2.75847e-05
2.75847e-05
2.75847e-05
2.75847e-05
0.000386186
2.75847e-05
2.75847e-05
8.27541e-05
0.000165508
2.75847e-05
2.75847e-05
2.75847e-05
5.51694e-05
5.51694e-05
8.27541e-05
5.51694e-05
2.75847e-05
5.51694e-05
2.75847e-05
8.27541e-05
5.51694e-05
0.000303432
5.51694e-05
0.000110339
5.51694e-05
0.000331016
0.000165508
2.75847e-05
0.000110339
5.51694e-05
0.000165508
0.000220677
5.51694e-05
0.000275847
0.000220677
0.000110339
2.75847e-05
0.000165508
2.75847e-05
0.00372393
5.51694e-05
2.75847e-05
2.75847e-05
5.51694e-05
5.51694e-05
5.51694e-05
0.000137923
2.75847e-05
0.000137923
2.75847e-05
2.75847e-05
8.27541e-05
5.51694e-05
0.000331016
8.27541e-05
5.51694e-05
2.75847e-05
2.75847e-05
5.51694e-05
0.000193093
2.75847e-05
0.000193093
2.75847e-05
5.51694e-05
2.75847e-05
2.75847e-05
5.51694e-05
0.000275847
2.75847e-05
2.75847e-05
0.000220677
5.51694e-05
2.75847e-05
2.75847e-05
5.51694e-05
2.75847e-05
2.75847e-05
0.000248262
2.75847e-05
0.00165508
0.000110339
2.75847e-05
2.75847e-05
0.000220677
2.75847e-05
0.000248262
0.00041377
0.000303432
8.27541e-05
8.27541e-05
5.51694e-05
0.00692376
2.75847e-05
0.000386186
0.000579278
0.000331016
0.000331016
0.000137923
5.51694e-05
0.000275847
8.27541e-05
2.75847e-05
0.000662032
0.000110339
2.75847e-05
2.75847e-05
5.51694e-05
8.27541e-05
0.000137923
8.27541e-05
2.75847e-05
2.75847e-05
2.75847e-05
2.75847e-05
0.000193093
2.75847e-05
2.75847e-05
2.75847e-05
2.75847e-05
5.51694e-05
0.000165508
2.75847e-05
0.000110339
5.51694e-05
2.75847e-05
2.75847e-05
5.51694e-05
5.51694e-05
0.000331016
0.000193093
2.75847e-05
0.00041377
0.00041377
2.75847e-05
5.51694e-05
2.75847e-05
2.75847e-05
2.75847e-05
5.51694e-05
2.75847e-05
5.51694e-05
5.51694e-05
2.75847e-05
2.75847e-05
8.27541e-05
0.000524109
0.000110339
2.75847e-05
2.75847e-05
0.000193093
5.51694e-05
5.51694e-05
0.000137923
0.000193093
2.75847e-05
2.75847e-05
5.51694e-05
2.75847e-05
2.75847e-05
0.000524109
5.51694e-05
0.000717202
5.51694e-05
2.75847e-05
5.51694e-05
0.000331016
2.75847e-05
5.51694e-05
2.75847e-05
2.75847e-05
2.75847e-05
0.000827541
2.75847e-05
0.000110339
8.27541e-05
0.000165508
0.000441355
5.51694e-05
2.75847e-05
2.75847e-05
2.75847e-05
2.75847e-05
2.75847e-05
8.27541e-05
2.75847e-05
2.75847e-05
2.75847e-05
2.75847e-05
0.000165508
2.75847e-05
2.75847e-05
5.51694e-05
0.000137923
2.75847e-05
2.75847e-05
2.75847e-05
2.75847e-05
2.75847e-05
2.75847e-05
2.75847e-05
2.75847e-05
2.75847e-05
2.75847e-05
8.27541e-05
5.51694e-05
0.000110339
2.75847e-05
2.75847e-05
0.000110339
2.75847e-05
2.75847e-05
5.51694e-05
2.75847e-05
0.000165508
2.75847e-05
0.000110339
2.75847e-05
8.27541e-05
2.75847e-05
8.27541e-05
0.000193093
2.75847e-05
0.000137923
2.75847e-05
2.75847e-05
5.51694e-05
5.51694e-05
2.75847e-05
0.000358601
0.000137923
2.75847e-05
2.75847e-05
2.75847e-05
2.75847e-05
0.000606863
8.27541e-05
5.51694e-05
5.51694e-05
0.000358601
2.75847e-05
5.51694e-05
2.75847e-05
2.75847e-05
2.75847e-05
8.27541e-05
5.51694e-05
0.000193093
5.51694e-05
0.000551694
2.75847e-05
8.27541e-05
2.75847e-05
2.75847e-05
0.000110339
2.75847e-05
2.75847e-05
2.75847e-05
2.75847e-05
5.51694e-05
2.75847e-05
2.75847e-05
2.75847e-05
2.75847e-05
8.27541e-05
0.000717202
5.51694e-05
2.75847e-05
0.000358601
8.27541e-05
5.51694e-05
0.000717202
2.75847e-05
0.000220677
5.51694e-05
0.000165508
8.27541e-05
5.51694e-05
2.75847e-05
0.000110339
2.75847e-05
5.51694e-05
2.75847e-05
2.75847e-05
2.75847e-05
2.75847e-05
8.27541e-05
5.51694e-05
2.75847e-05
2.75847e-05
0.000110339
2.75847e-05
2.75847e-05
8.27541e-05
0.000910295
5.51694e-05
0.000110339
0.00041377
0.00110339
0.00041377
2.75847e-05
0.0248814
0.00113097
0.000193093
0.000855125
8.27541e-05
0.000275847
0.000110339
0.00041377
0.000579278
2.75847e-05
8.27541e-05
0.000386186
2.75847e-05
0.000965464
5.51694e-05
0.000110339
2.75847e-05
2.75847e-05
5.51694e-05
0.000110339
2.75847e-05
0.000165508
2.75847e-05
0.000137923
8.27541e-05
2.75847e-05
0.000137923
2.75847e-05
2.75847e-05
2.75847e-05
2.75847e-05
0.000110339
0.000275847
0.000110339
2.75847e-05
2.75847e-05
2.75847e-05
8.27541e-05
5.51694e-05
0.000579278
0.0043308
8.27541e-05
8.27541e-05
5.51694e-05
5.51694e-05
0.000110339
2.75847e-05
8.27541e-05
0.0107304
2.75847e-05
0.000386186
5.51694e-05
0.00046894
8.27541e-05
5.51694e-05
2.75847e-05
2.75847e-05
0.000331016
2.75847e-05
5.51694e-05
8.27541e-05
0.00364118
0.000772371
0.000137923
0.000220677
8.27541e-05
5.51694e-05
8.27541e-05
2.75847e-05
5.51694e-05
0.000137923
0.000137923
5.51694e-05
0.00228953
2.75847e-05
2.75847e-05
2.75847e-05
8.27541e-05
2.75847e-05
0.000110339
2.75847e-05
5.51694e-05
0.000220677
2.75847e-05
8.27541e-05
2.75847e-05
2.75847e-05
0.000799956
0.000110339
0.00664791
0.000303432
8.27541e-05
0.000496524
0.000110339
0.000358601
0.00275847
2.75847e-05
2.75847e-05
0.00402736
0.000386186
0.000937879
2.75847e-05
2.75847e-05
2.75847e-05
2.75847e-05
0.00206885
8.27541e-05
2.75847e-05
8.27541e-05
0.000165508
0.000248262
0.000110339
8.27541e-05
5.51694e-05
8.27541e-05
2.75847e-05
2.75847e-05
8.27541e-05
2.75847e-05
2.75847e-05
0.000248262
0.000193093
0.00168267
0.000165508
0.00242745
2.75847e-05
2.75847e-05
2.75847e-05
0.000303432
2.75847e-05
5.51694e-05
2.75847e-05
0.000248262
2.75847e-05
2.75847e-05
2.75847e-05
2.75847e-05
2.75847e-05
2.75847e-05
2.75847e-05
2.75847e-05
2.75847e-05
2.75847e-05
0.000137923
0.000275847
8.27541e-05
0.000165508
2.75847e-05
5.51694e-05
0.000137923
2.75847e-05
5.51694e-05
2.75847e-05
0.000193093
2.75847e-05
0.000551694
0.00435838
0.00041377
2.75847e-05
0.00176542
5.51694e-05
0.000165508
5.51694e-05
2.75847e-05
2.75847e-05
2.75847e-05
0.000110339
2.75847e-05
0.000110339
2.75847e-05
5.51694e-05
2.75847e-05
2.75847e-05
2.75847e-05
5.51694e-05
2.75847e-05
2.75847e-05
2.75847e-05
2.75847e-05
2.75847e-05
2.75847e-05
2.75847e-05
2.75847e-05
5.51694e-05
2.75847e-05
8.27541e-05
5.51694e-05
5.51694e-05
2.75847e-05
2.75847e-05
5.51694e-05
2.75847e-05
5.51694e-05
5.51694e-05
8.27541e-05
0.000110339
2.75847e-05
2.75847e-05
5.51694e-05
2.75847e-05
2.75847e-05
8.27541e-05
0.00115856
5.51694e-05
2.75847e-05
0.000248262
2.75847e-05
2.75847e-05
2.75847e-05
0.00132406
0.000303432
2.75847e-05
5.51694e-05
2.75847e-05
2.75847e-05
5.51694e-05
2.75847e-05
2.75847e-05
2.75847e-05
2.75847e-05
2.75847e-05
2.75847e-05
2.75847e-05
0.000220677
8.27541e-05
2.75847e-05
2.75847e-05
0.000137923
8.27541e-05
2.75847e-05
2.75847e-05
2.75847e-05
5.51694e-05
2.75847e-05
2.75847e-05
2.75847e-05
2.75847e-05
0.000386186
8.27541e-05
8.27541e-05
0.00041377
2.75847e-05
2.75847e-05
2.75847e-05
8.27541e-05
2.75847e-05
2.75847e-05
2.75847e-05
8.27541e-05
2.75847e-05
8.27541e-05
8.27541e-05
2.75847e-05
8.27541e-05
2.75847e-05
5.51694e-05
5.51694e-05
8.27541e-05
8.27541e-05
0.000165508
2.75847e-05
0.000275847
2.75847e-05
2.75847e-05
2.75847e-05
2.75847e-05
0.000275847
8.27541e-05
5.51694e-05
0.00259296
0.000193093
2.75847e-05
0.000165508
2.75847e-05
2.75847e-05
0.000110339
0.000165508
0.000137923
0.000441355
0.000386186
8.27541e-05
0.000524109
0.000689617
0.000275847
2.75847e-05
0.000110339
2.75847e-05
2.75847e-05
5.51694e-05
5.51694e-05
0.000303432
5.51694e-05
5.51694e-05
8.27541e-05
2.75847e-05
2.75847e-05
2.75847e-05
2.75847e-05
2.75847e-05
0.000110339
5.51694e-05
0.000110339
2.75847e-05
5.51694e-05
5.51694e-05
2.75847e-05
2.75847e-05
2.75847e-05
2.75847e-05
0.000275847
2.75847e-05
2.75847e-05
8.27541e-05
2.75847e-05
2.75847e-05
5.51694e-05
0.000248262
0.000165508
8.27541e-05
2.75847e-05
0.000137923
5.51694e-05
2.75847e-05
2.75847e-05
2.75847e-05
0.000248262
2.75847e-05
2.75847e-05
2.75847e-05
8.27541e-05
2.75847e-05
0.000220677
5.51694e-05
2.75847e-05
2.75847e-05
2.75847e-05
5.51694e-05
0.000137923
2.75847e-05
8.27541e-05
5.51694e-05
5.51694e-05
5.51694e-05
2.75847e-05
0.000358601
2.75847e-05
5.51694e-05
2.75847e-05
2.75847e-05
2.75847e-05
2.75847e-05
5.51694e-05
5.51694e-05
0.000137923
2.75847e-05
2.75847e-05
2.75847e-05
5.51694e-05
5.51694e-05
2.75847e-05
0.000744786
0.000110339
0.000275847
8.27541e-05
0.00041377
0.000137923
2.75847e-05
0.000220677
8.27541e-05
0.000551694
8.27541e-05
2.75847e-05
0.000220677
5.51694e-05
0.000331016
0.000110339
0.000193093
0.00697893
5.51694e-05
2.75847e-05
0.000110339
8.27541e-05
2.75847e-05
2.75847e-05
2.75847e-05
0.000110339
5.51694e-05
2.75847e-05
2.75847e-05
2.75847e-05
0.000331016
5.51694e-05
2.75847e-05
8.27541e-05
2.75847e-05
0.000524109
2.75847e-05
0.000193093
5.51694e-05
0.000137923
2.75847e-05
8.27541e-05
0.000137923
2.75847e-05
0.000110339
0.000110339
0.000220677
0.000303432
2.75847e-05
2.75847e-05
0.000110339
8.27541e-05
5.51694e-05
0.000110339
5.51694e-05
8.27541e-05
0.000165508
0.000137923
2.75847e-05
2.75847e-05
2.75847e-05
2.75847e-05
5.51694e-05
5.51694e-05
5.51694e-05
2.75847e-05
0.000137923
2.75847e-05
5.51694e-05
5.51694e-05
2.75847e-05
8.27541e-05
2.75847e-05
2.75847e-05
2.75847e-05
2.75847e-05
5.51694e-05
2.75847e-05
2.75847e-05
2.75847e-05
5.51694e-05
2.75847e-05
2.75847e-05
8.27541e-05
2.75847e-05
0.000662032
2.75847e-05
5.51694e-05
0.000110339
2.75847e-05
2.75847e-05
0.000248262
5.51694e-05
5.51694e-05
5.51694e-05
0.000441355
0.000165508
2.75847e-05
0.000165508
0.000137923
0.000827541
5.51694e-05
8.27541e-05
0.000110339
8.27541e-05
2.75847e-05
0.000744786
2.75847e-05
0.000137923
5.51694e-05
5.51694e-05
8.27541e-05
2.75847e-05
5.51694e-05
0.00317224
0.000496524
0.000386186
0.000165508
5.51694e-05
2.75847e-05
0.000331016
0.000137923
2.75847e-05
2.75847e-05
5.51694e-05
0.000220677
2.75847e-05
5.51694e-05
0.000110339
2.75847e-05
2.75847e-05
2.75847e-05
5.51694e-05
0.000165508
2.75847e-05
2.75847e-05
2.75847e-05
5.51694e-05
0.000606863
5.51694e-05
2.75847e-05
2.75847e-05
5.51694e-05
0.000220677
0.000110339
2.75847e-05
2.75847e-05
2.75847e-05
2.75847e-05
8.27541e-05
0.000717202
2.75847e-05
2.75847e-05
2.75847e-05
2.75847e-05
0.000193093
0.000110339
0.000331016
0.000137923
0.000137923
0.000386186
0.000110339
0.000110339
0.000524109
0.000386186
0.000965464
5.51694e-05
0.000303432
5.51694e-05
0.00190334
5.51694e-05
0.000165508
0.000165508
8.27541e-05
0.000193093
2.75847e-05
5.51694e-05
0.00615138
8.27541e-05
0.00104822
2.75847e-05
8.27541e-05
0.000358601
2.75847e-05
2.75847e-05
2.75847e-05
2.75847e-05
0.000110339
2.75847e-05
0.000110339
5.51694e-05
2.75847e-05
0.000275847
2.75847e-05
0.00110339
0.000303432
0.000165508
5.51694e-05
0.000275847
5.51694e-05
0.000275847
2.75847e-05
2.75847e-05
0.000137923
0.00041377
2.75847e-05
0.000855125
2.75847e-05
0.000110339
0.000358601
0.000165508
0.000579278
0.000165508
8.27541e-05
2.75847e-05
2.75847e-05
5.51694e-05
2.75847e-05
0.000137923
2.75847e-05
2.75847e-05
2.75847e-05
5.51694e-05
2.75847e-05
0.000303432
2.75847e-05
2.75847e-05
0.000193093
2.75847e-05
2.75847e-05
2.75847e-05
0.000165508
2.75847e-05
8.27541e-05
0.00046894
2.75847e-05
5.51694e-05
2.75847e-05
5.51694e-05
0.000303432
8.27541e-05
2.75847e-05
2.75847e-05
0.000110339
2.75847e-05
2.75847e-05
0.00689617
8.27541e-05
0.000137923
2.75847e-05
5.51694e-05
5.51694e-05
0.00121373
5.51694e-05
5.51694e-05
0.00998566
0.00046894
2.75847e-05
0.000193093
0.00267571
0.000634448
0.0014344
0.000579278
0.000220677
2.75847e-05
2.75847e-05
0.000524109
0.00264813
0.000137923
8.27541e-05
0.000248262
0.000165508
2.75847e-05
2.75847e-05
2.75847e-05
0.000193093
2.75847e-05
0.000137923
0.000110339
8.27541e-05
0.000165508
0.000386186
0.000165508
0.00154474
2.75847e-05
2.75847e-05
0.000193093
5.51694e-05
2.75847e-05
0.000303432
5.51694e-05
2.75847e-05
5.51694e-05
2.75847e-05
0.000303432
2.75847e-05
8.27541e-05
5.51694e-05
5.51694e-05
2.75847e-05
0.000137923
2.75847e-05
5.51694e-05
2.75847e-05
8.27541e-05
5.51694e-05
0.000137923
8.27541e-05
5.51694e-05
0.000110339
2.75847e-05
0.000110339
5.51694e-05
0.000193093
5.51694e-05
2.75847e-05
5.51694e-05
0.000165508
5.51694e-05
0.000110339
5.51694e-05
0.000799956
0.000110339
2.75847e-05
5.51694e-05
8.27541e-05
5.51694e-05
2.75847e-05
8.27541e-05
2.75847e-05
2.75847e-05
5.51694e-05
0.000137923
2.75847e-05
5.51694e-05
0.00046894
2.75847e-05
8.27541e-05
0.000165508
0.00264813
8.27541e-05
8.27541e-05
8.27541e-05
0.000386186
2.75847e-05
0.00292398
2.75847e-05
0.000248262
2.75847e-05
0.000662032
8.27541e-05
2.75847e-05
2.75847e-05
8.27541e-05
0.00118614
0.000248262
2.75847e-05
2.75847e-05
2.75847e-05
5.51694e-05
2.75847e-05
2.75847e-05
0.000110339
0.000275847
2.75847e-05
0.000110339
0.000165508
8.27541e-05
2.75847e-05
8.27541e-05
5.51694e-05
0.000937879
0.000137923
0.00110339
2.75847e-05
2.75847e-05
0.000689617
8.27541e-05
2.75847e-05
5.51694e-05
0.00223436
2.75847e-05
5.51694e-05
5.51694e-05
2.75847e-05
2.75847e-05
5.51694e-05
8.27541e-05
2.75847e-05
2.75847e-05
0.000165508
2.75847e-05
5.51694e-05
2.75847e-05
8.27541e-05
8.27541e-05
0.000165508
2.75847e-05
0.00151716
2.75847e-05
0.000551694
2.75847e-05
0.00088271
5.51694e-05
2.75847e-05
0.000110339
0.000662032
2.75847e-05
0.00173784
2.75847e-05
0.00822024
0.000937879
0.0192541
0.000496524
0.000110339
0.000358601
0.00358601
0.00168267
5.51694e-05
2.75847e-05
5.51694e-05
8.27541e-05
0.000110339
0.00151716
0.000137923
5.51694e-05
2.75847e-05
0.000220677
2.75847e-05
0.000358601
8.27541e-05
8.27541e-05
5.51694e-05
8.27541e-05
5.51694e-05
2.75847e-05
0.000193093
2.75847e-05
0.000110339
0.000441355
0.000193093
2.75847e-05
2.75847e-05
8.27541e-05
2.75847e-05
2.75847e-05
8.27541e-05
2.75847e-05
5.51694e-05
2.75847e-05
2.75847e-05
8.27541e-05
2.75847e-05
2.75847e-05
2.75847e-05
2.75847e-05
0.000110339
0.000331016
5.51694e-05
2.75847e-05
5.51694e-05
2.75847e-05
0.00046894
0.000551694
2.75847e-05
5.51694e-05
2.75847e-05
8.27541e-05
0.000386186
2.75847e-05
0.000386186
0.000220677
0.000303432
0.000744786
0.000496524
8.27541e-05
0.000662032
0.00041377
0.000303432
8.27541e-05
2.75847e-05
2.75847e-05
2.75847e-05
2.75847e-05
0.000137923
5.51694e-05
0.000110339
0.000193093
5.51694e-05
5.51694e-05
2.75847e-05
0.000220677
2.75847e-05
5.51694e-05
5.51694e-05
8.27541e-05
5.51694e-05
5.51694e-05
2.75847e-05
8.27541e-05
2.75847e-05
2.75847e-05
2.75847e-05
0.000358601
2.75847e-05
2.75847e-05
2.75847e-05
2.75847e-05
5.51694e-05
0.000110339
5.51694e-05
2.75847e-05
0.000220677
2.75847e-05
8.27541e-05
5.51694e-05
5.51694e-05
2.75847e-05
2.75847e-05
2.75847e-05
2.75847e-05
2.75847e-05
5.51694e-05
2.75847e-05
5.51694e-05
0.000110339
2.75847e-05
2.75847e-05
5.51694e-05
2.75847e-05
2.75847e-05
2.75847e-05
2.75847e-05
5.51694e-05
2.75847e-05
0.000220677
2.75847e-05
8.27541e-05
2.75847e-05
2.75847e-05
2.75847e-05
2.75847e-05
2.75847e-05
2.75847e-05
5.51694e-05
5.51694e-05
5.51694e-05
0.000110339
5.51694e-05
0.00201368
8.27541e-05
0.000220677
8.27541e-05
2.75847e-05
8.27541e-05
2.75847e-05
2.75847e-05
2.75847e-05
8.27541e-05
5.51694e-05
2.75847e-05
2.75847e-05
5.51694e-05
2.75847e-05
8.27541e-05
2.75847e-05
2.75847e-05
2.75847e-05
2.75847e-05
2.75847e-05
2.75847e-05
5.51694e-05
2.75847e-05
8.27541e-05
0.000275847
2.75847e-05
5.51694e-05
5.51694e-05
2.75847e-05
2.75847e-05
0.000193093
5.51694e-05
5.51694e-05
0.000110339
2.75847e-05
2.75847e-05
2.75847e-05
2.75847e-05
2.75847e-05
5.51694e-05
2.75847e-05
2.75847e-05
5.51694e-05
2.75847e-05
2.75847e-05
2.75847e-05
2.75847e-05
5.51694e-05
2.75847e-05
2.75847e-05
8.27541e-05
2.75847e-05
2.75847e-05
5.51694e-05
2.75847e-05
2.75847e-05
2.75847e-05
5.51694e-05
0.000772371
0.000165508
0.000303432
5.51694e-05
2.75847e-05
5.51694e-05
5.51694e-05
0.000110339
2.75847e-05
8.27541e-05
0.000137923
2.75847e-05
8.27541e-05
2.75847e-05
0.00046894
0.000165508
8.27541e-05
2.75847e-05
5.51694e-05
2.75847e-05
8.27541e-05
2.75847e-05
2.75847e-05
0.000248262
0.000220677
0.00397219
0.000165508
0.00215161
5.51694e-05
0.000248262
0.000137923
5.51694e-05
0.000110339
0.000331016
0.000799956
5.51694e-05
0.000193093
0.00217919
0.00041377
0.00256538
0.00151716
0.0012689
0.00262055
0.0037791
0.000799956
0.000193093
0.00041377
0.000634448
0.00802714
2.75847e-05
0.00228953
2.75847e-05
8.27541e-05
0.00264813
0.00656516
0.00995807
2.75847e-05
0.0019861
8.27541e-05
0.000193093
2.75847e-05
0.00046894
5.51694e-05
0.00121373
2.75847e-05
2.75847e-05
0.000303432
2.75847e-05
5.51694e-05
2.75847e-05
2.75847e-05
5.51694e-05
2.75847e-05
2.75847e-05
2.75847e-05
5.51694e-05
2.75847e-05
0.000275847
8.27541e-05
2.75847e-05
2.75847e-05
2.75847e-05
5.51694e-05
8.27541e-05
0.000193093
0.000137923
0.000303432
2.75847e-05
5.51694e-05
5.51694e-05
0.000193093
5.51694e-05
2.75847e-05
0.000579278
2.75847e-05
8.27541e-05
8.27541e-05
2.75847e-05
2.75847e-05
0.000110339
5.51694e-05
2.75847e-05
2.75847e-05
5.51694e-05
5.51694e-05
2.75847e-05
5.51694e-05
8.27541e-05
2.75847e-05
0.000275847
0.000165508
0.000248262
5.51694e-05
2.75847e-05
5.51694e-05
8.27541e-05
2.75847e-05
8.27541e-05
2.75847e-05
8.27541e-05
0.000165508
0.000110339
8.27541e-05
0.000248262
5.51694e-05
2.75847e-05
5.51694e-05
0.000193093
0.00184817
0.000110339
8.27541e-05
5.51694e-05
2.75847e-05
5.51694e-05
0.000331016
0.000606863
0.00041377
0.00245504
0.000275847
0.0077513
0.000303432
2.75847e-05
2.75847e-05
2.75847e-05
0.00722719
5.51694e-05
0.000110339
5.51694e-05
2.75847e-05
2.75847e-05
2.75847e-05
2.75847e-05
0.000331016
2.75847e-05
2.75847e-05
0.000303432
2.75847e-05
2.75847e-05
0.000662032
2.75847e-05
5.51694e-05
2.75847e-05
5.51694e-05
2.75847e-05
2.75847e-05
0.000110339
2.75847e-05
2.75847e-05
5.51694e-05
0.000275847
2.75847e-05
5.51694e-05
5.51694e-05
0.000165508
8.27541e-05
5.51694e-05
8.27541e-05
2.75847e-05
0.00350325
5.51694e-05
5.51694e-05
2.75847e-05
0.000331016
2.75847e-05
0.000110339
0.000137923
5.51694e-05
5.51694e-05
5.51694e-05
0.00209644
5.51694e-05
8.27541e-05
5.51694e-05
2.75847e-05
2.75847e-05
2.75847e-05
0.000110339
0.0195024
5.51694e-05
8.27541e-05
0.000606863
0.00361359
0.00154474
0.0057652
5.51694e-05
0.00041377
0.0010758
8.27541e-05
0.00124131
0.000193093
8.27541e-05
0.000551694
0.000358601
0.000689617
2.75847e-05
2.75847e-05
0.000248262
5.51694e-05
0.00104822
0.00046894
5.51694e-05
0.00041377
0.000137923
0.00317224
0.00176542
2.75847e-05
0.000662032
0.00455147
0.00151716
2.75847e-05
5.51694e-05
0.000137923
0.000441355
2.75847e-05
2.75847e-05
2.75847e-05
8.27541e-05
2.75847e-05
8.27541e-05
2.75847e-05
0.000358601
0.000137923
0.000496524
0.000137923
2.75847e-05
2.75847e-05
2.75847e-05
5.51694e-05
2.75847e-05
2.75847e-05
2.75847e-05
5.51694e-05
2.75847e-05
2.75847e-05
0.000193093
2.75847e-05
0.000110339
2.75847e-05
0.000248262
2.75847e-05
0.000248262
0.000441355
0.000110339
0.000110339
0.000193093
0.000165508
0.000220677
0.000110339
2.75847e-05
0.000275847
5.51694e-05
0.000524109
2.75847e-05
2.75847e-05
0.000193093
5.51694e-05
5.51694e-05
0.000137923
5.51694e-05
8.27541e-05
0.000137923
0.000220677
2.75847e-05
2.75847e-05
2.75847e-05
0.001793
[truncated: 1,514 more rows]
