# Supplementary material for: HLA class I haplotype diversity is consistent with selection for frequent existing haplotypes
Source: PLoS Comput Biol. 2017 Aug 28;13(8):e1005693. doi: 10.1371/journal.pcbi.1005693 (PMC5590998; doi:10.1371/journal.pcbi.1005693)
Supplement: S2 Appendix — (ZIP) [file pcbi.1005693.s006.zip › HIS.xlsx]

## Sheet: Sheet1
1.19281e-06
1.19281e-06
3.33985e-05
8.34964e-06
1.19281e-06
1.19281e-06
1.19281e-06
1.19281e-06
2.38561e-06
1.19281e-06
7.15683e-06
2.50489e-05
1.19281e-06
1.19281e-06
2.38561e-06
2.38561e-06
1.19281e-06
7.15683e-06
1.19281e-06
1.19281e-06
8.34964e-06
1.19281e-06
3.57842e-06
5.96403e-06
3.57842e-06
0.000122859
2.38561e-06
4.77122e-06
2.38561e-06
3.57842e-06
3.57842e-06
3.57842e-06
7.15683e-06
1.31209e-05
4.77122e-06
1.19281e-06
4.77122e-06
5.96403e-06
1.19281e-06
2.50489e-05
1.19281e-06
1.43137e-05
1.78921e-05
8.34964e-06
1.19281e-06
1.19281e-06
2.38561e-06
7.15683e-06
2.38561e-06
2.38561e-06
1.19281e-06
1.19281e-06
2.38561e-06
1.19281e-06
7.15683e-06
7.15683e-06
1.19281e-06
1.19281e-06
2.38561e-06
2.38561e-06
1.19281e-06
4.77122e-06
1.19281e-06
1.19281e-06
2.38561e-06
1.19281e-06
0.000150293
4.77122e-06
2.14705e-05
3.57842e-06
2.38561e-06
8.34964e-06
1.19281e-06
1.19281e-06
7.15683e-06
1.19281e-06
3.57842e-06
1.19281e-06
1.19281e-06
7.15683e-06
1.19281e-06
2.38561e-06
2.38561e-05
2.38561e-06
1.19281e-06
2.38561e-06
2.38561e-06
3.57842e-06
1.19281e-06
2.38561e-06
8.11107e-05
1.19281e-06
1.19281e-06
2.38561e-06
7.15683e-06
1.19281e-06
2.14705e-05
3.57842e-06
5.96403e-06
2.14705e-05
1.19281e-06
1.19281e-06
1.19281e-06
3.57842e-06
1.19281e-06
1.19281e-06
6.56043e-05
1.19281e-06
4.05554e-05
7.15683e-06
1.19281e-06
1.19281e-06
1.55065e-05
2.38561e-06
0.000126437
2.38561e-06
2.14705e-05
4.77122e-06
1.19281e-06
2.74345e-05
1.19281e-06
5.96403e-06
2.02777e-05
1.19281e-06
1.19281e-06
3.57842e-06
2.38561e-06
1.19281e-06
1.19281e-06
1.19281e-06
1.19281e-05
2.38561e-05
1.19281e-06
7.15683e-06
5.96403e-06
1.19281e-06
2.38561e-06
4.77122e-06
1.07352e-05
1.19281e-06
1.19281e-06
1.19281e-06
1.19281e-06
1.19281e-06
2.38561e-06
2.38561e-06
1.19281e-06
1.19281e-06
1.19281e-06
7.27611e-05
1.19281e-06
1.19281e-06
1.19281e-06
5.96403e-06
3.57842e-06
1.19281e-06
2.38561e-06
0.000121666
1.19281e-06
3.57842e-06
7.87251e-05
3.57842e-06
2.38561e-06
1.19281e-06
3.57842e-06
4.77122e-06
1.19281e-06
1.31209e-05
1.19281e-06
4.77122e-06
1.19281e-06
1.19281e-06
7.15683e-06
2.38561e-06
1.07352e-05
8.34964e-06
2.38561e-06
4.77122e-06
5.96403e-06
1.19281e-06
9.54244e-06
1.19281e-06
1.19281e-06
2.38561e-06
1.19281e-06
2.38561e-06
4.77122e-06
3.57842e-06
3.57842e-06
3.57842e-06
1.19281e-06
1.19281e-06
2.50489e-05
3.57842e-06
1.19281e-06
3.57842e-06
8.34964e-06
2.38561e-06
2.38561e-06
1.19281e-06
3.57842e-06
8.34964e-06
5.24834e-05
2.38561e-06
0.000120473
1.19281e-06
3.57842e-06
1.19281e-06
1.19281e-06
5.96403e-06
1.19281e-06
9.54244e-06
5.96403e-06
2.38561e-06
2.38561e-06
1.19281e-06
3.57842e-06
1.19281e-06
1.19281e-06
1.19281e-06
1.19281e-06
3.57842e-05
1.19281e-06
1.07352e-05
1.19281e-06
1.19281e-06
4.77122e-06
7.87251e-05
3.57842e-06
2.38561e-06
2.98201e-05
2.38561e-06
1.78921e-05
3.81698e-05
1.31209e-05
1.19281e-06
1.43137e-05
5.96403e-06
0.000180114
1.19281e-06
5.96403e-06
3.57842e-06
2.86273e-05
1.19281e-06
1.78921e-05
7.15683e-06
1.19281e-06
0.000248103
8.34964e-06
1.90849e-05
1.19281e-06
3.10129e-05
3.57842e-06
2.38561e-06
1.19281e-06
4.77122e-06
8.34964e-06
1.19281e-06
1.19281e-06
1.19281e-06
2.38561e-06
1.19281e-06
2.38561e-06
1.19281e-06
1.19281e-06
1.19281e-06
4.77122e-06
1.19281e-06
1.19281e-06
1.19281e-06
5.96403e-06
3.33985e-05
1.19281e-06
3.10129e-05
1.19281e-06
4.77122e-06
2.86273e-05
1.19281e-06
2.38561e-06
1.19281e-05
3.10129e-05
3.57842e-06
5.00978e-05
1.19281e-06
1.19281e-06
4.77122e-06
5.12906e-05
1.19281e-06
0.000512906
1.43137e-05
3.10129e-05
2.38561e-06
1.19281e-06
2.38561e-06
1.19281e-06
0.000770552
4.77122e-06
1.07352e-05
3.57842e-06
1.31209e-05
1.66993e-05
1.19281e-06
1.19281e-06
3.57842e-06
2.38561e-06
1.19281e-06
1.19281e-06
5.96403e-06
0.000180114
1.19281e-06
1.19281e-06
7.15683e-06
1.19281e-06
1.19281e-06
1.19281e-06
2.38561e-06
7.15683e-06
2.02777e-05
5.96403e-05
1.19281e-06
2.74345e-05
1.19281e-06
1.66993e-05
2.38561e-06
1.19281e-06
1.19281e-06
3.57842e-06
1.19281e-06
1.19281e-06
2.38561e-06
5.96403e-06
2.38561e-06
1.19281e-06
1.19281e-06
1.19281e-06
1.19281e-06
1.19281e-06
1.55065e-05
2.38561e-06
3.57842e-06
6.20259e-05
1.19281e-06
7.15683e-06
5.96403e-06
0.000393626
1.19281e-06
5.96403e-06
2.50489e-05
2.38561e-06
3.10129e-05
1.19281e-06
7.15683e-06
1.19281e-06
3.57842e-06
8.94604e-05
1.78921e-05
7.15683e-06
0.000120473
1.19281e-06
7.15683e-06
2.38561e-06
1.19281e-06
7.75323e-05
3.57842e-06
5.96403e-05
1.55065e-05
2.38561e-06
1.07352e-05
1.07352e-05
2.38561e-06
1.19281e-06
1.19281e-06
1.19281e-06
1.19281e-06
2.38561e-06
1.19281e-06
1.07352e-05
1.19281e-06
7.15683e-06
2.38561e-06
1.19281e-06
1.19281e-06
1.19281e-06
1.19281e-06
2.38561e-06
2.38561e-06
1.19281e-06
1.19281e-06
1.19281e-06
1.19281e-06
1.19281e-06
1.19281e-06
1.19281e-06
1.19281e-06
2.38561e-06
1.19281e-06
2.38561e-06
1.19281e-06
2.38561e-06
1.19281e-06
5.96403e-06
1.19281e-06
1.19281e-06
1.19281e-06
1.19281e-06
1.19281e-06
1.19281e-06
0.000273152
1.19281e-06
3.93626e-05
3.22057e-05
1.19281e-06
2.02777e-05
2.38561e-06
1.43137e-05
1.19281e-05
1.19281e-06
2.14705e-05
1.19281e-06
2.38561e-06
2.38561e-06
3.57842e-06
1.31209e-05
1.19281e-06
2.02777e-05
5.96403e-06
0.000114509
5.96403e-06
4.77122e-06
2.14705e-05
5.96403e-06
5.96403e-06
0.000114509
1.19281e-06
3.57842e-06
1.78921e-05
2.38561e-06
7.27611e-05
3.22057e-05
0.000333985
1.19281e-06
0.00022544
6.08331e-05
2.62417e-05
1.19281e-06
4.77122e-06
1.07352e-05
2.38561e-06
2.38561e-06
3.57842e-06
2.38561e-05
1.19281e-06
9.54244e-06
1.78921e-05
0.000151486
1.19281e-06
5.96403e-06
1.19281e-06
1.31209e-05
5.96403e-06
1.19281e-06
3.57842e-06
1.19281e-06
3.45913e-05
1.19281e-06
2.74345e-05
1.31209e-05
3.57842e-06
4.77122e-06
1.19281e-06
5.96403e-06
9.54244e-06
1.19281e-06
7.15683e-06
0.00213393
0.000428217
1.90849e-05
1.19281e-06
1.19281e-06
3.10129e-05
1.19281e-06
7.15683e-06
1.19281e-06
1.07352e-05
1.19281e-06
2.38561e-06
3.57842e-06
5.96403e-06
2.38561e-06
1.31209e-05
1.43137e-05
1.19281e-06
3.10129e-05
4.77122e-06
8.34964e-06
0.000258839
1.19281e-06
5.96403e-06
1.19281e-06
2.38561e-06
0.000137173
4.77122e-06
4.77122e-06
4.77122e-06
1.19281e-06
1.19281e-06
2.38561e-06
0.000206355
4.77122e-06
2.86273e-05
5.96403e-06
1.07352e-05
0.000378119
3.57842e-06
1.19281e-06
1.19281e-06
1.43137e-05
3.57842e-06
1.19281e-06
7.15683e-06
0.00025526
2.38561e-06
1.19281e-06
4.41338e-05
1.19281e-06
2.38561e-06
4.77122e-06
2.38561e-06
4.53266e-05
1.19281e-06
4.53266e-05
1.07352e-05
1.19281e-06
3.57842e-06
6.32187e-05
9.54244e-06
1.19281e-06
4.65194e-05
2.86273e-05
4.77122e-06
5.96403e-06
1.19281e-06
2.38561e-06
4.77122e-06
1.19281e-06
1.19281e-06
3.57842e-06
1.19281e-06
1.19281e-06
5.96403e-06
3.93626e-05
1.19281e-06
2.38561e-06
1.19281e-06
3.57842e-06
2.38561e-06
2.62417e-05
1.19281e-06
1.19281e-06
1.19281e-06
1.19281e-06
1.19281e-06
2.38561e-06
2.38561e-06
1.19281e-06
1.19281e-06
1.19281e-06
2.38561e-06
7.15683e-06
9.06532e-05
4.77122e-06
7.15683e-06
2.38561e-06
1.78921e-05
2.38561e-06
1.19281e-06
1.19281e-06
4.05554e-05
1.19281e-06
1.19281e-06
1.19281e-06
2.38561e-06
3.57842e-06
1.19281e-06
1.66993e-05
1.19281e-06
5.96403e-06
1.19281e-06
1.19281e-06
1.19281e-06
1.19281e-06
2.38561e-06
4.77122e-06
1.19281e-06
2.38561e-06
5.96403e-06
1.07352e-05
4.17482e-05
7.15683e-06
3.57842e-05
1.19281e-06
4.77122e-06
5.96403e-06
1.19281e-06
1.19281e-06
1.19281e-05
2.26633e-05
5.96403e-06
2.38561e-06
9.54244e-06
1.19281e-06
0.000206355
2.38561e-06
1.19281e-06
9.54244e-06
3.81698e-05
2.38561e-06
8.34964e-06
1.19281e-06
2.38561e-06
2.38561e-06
1.90849e-05
1.07352e-05
1.19281e-06
1.19281e-06
2.38561e-06
3.57842e-06
1.19281e-06
2.38561e-06
4.77122e-06
2.38561e-06
1.19281e-06
1.66993e-05
1.19281e-06
0.000264803
5.36762e-05
2.38561e-06
2.38561e-06
3.57842e-06
1.19281e-06
1.19281e-06
3.57842e-06
9.781e-05
3.57842e-06
1.55065e-05
9.30388e-05
9.54244e-06
0.000349492
1.31209e-05
1.19281e-06
2.86273e-05
1.19281e-06
8.34964e-06
2.50489e-05
3.57842e-06
1.90849e-05
4.77122e-06
3.57842e-06
1.19281e-06
2.14705e-05
6.44115e-05
1.19281e-06
3.57842e-06
1.43137e-05
5.12906e-05
2.38561e-06
0.00013598
1.31209e-05
4.77122e-06
2.38561e-06
1.07352e-05
1.19281e-06
7.75323e-05
1.07352e-05
2.38561e-06
1.19281e-06
3.57842e-06
3.57842e-06
2.38561e-06
1.19281e-06
1.19281e-06
4.77122e-06
5.96403e-06
4.77122e-06
1.19281e-06
1.19281e-06
4.77122e-06
1.19281e-06
3.6977e-05
7.15683e-06
8.34964e-06
0.000601174
2.38561e-06
5.96403e-06
2.38561e-06
3.57842e-06
5.96403e-05
7.15683e-06
1.19281e-06
5.96403e-06
4.77122e-06
7.15683e-06
2.38561e-06
9.54244e-06
5.96403e-06
1.19281e-06
9.54244e-06
7.75323e-05
1.19281e-06
3.57842e-06
1.19281e-06
4.77122e-06
1.19281e-06
1.19281e-06
1.19281e-06
1.19281e-06
1.19281e-06
2.14705e-05
2.38561e-06
3.57842e-06
9.54244e-06
1.19281e-06
3.57842e-06
2.38561e-06
1.19281e-06
1.31209e-05
1.19281e-05
0.000385276
4.77122e-06
1.19281e-06
4.05554e-05
2.74345e-05
1.19281e-06
1.43137e-05
7.99179e-05
6.32187e-05
1.19281e-06
0.000214705
2.38561e-06
7.15683e-06
1.31209e-05
1.19281e-06
0.000199198
1.07352e-05
3.10129e-05
4.77122e-06
1.19281e-06
1.19281e-06
1.31209e-05
0.00091011
0.000152679
8.34964e-06
5.4869e-05
0.000407939
1.19281e-06
1.19281e-06
2.38561e-06
7.15683e-06
1.19281e-06
0.000112124
1.55065e-05
5.00978e-05
1.19281e-06
6.67971e-05
3.57842e-06
1.19281e-06
2.62417e-05
3.45913e-05
2.38561e-06
0.000442531
1.19281e-06
1.19281e-06
1.78921e-05
2.38561e-05
2.38561e-06
1.19281e-06
1.19281e-06
1.19281e-06
0.000193234
5.96403e-06
3.57842e-06
3.57842e-06
1.19281e-06
1.19281e-06
1.19281e-06
1.19281e-06
7.15683e-06
1.19281e-06
2.38561e-06
1.19281e-06
2.38561e-06
3.57842e-06
4.77122e-06
4.77122e-06
1.07352e-05
2.38561e-06
7.15683e-06
1.07352e-05
4.77122e-06
4.77122e-06
1.19281e-06
2.98201e-05
3.57842e-06
2.50489e-05
5.96403e-06
1.19281e-06
1.19281e-06
5.96403e-06
8.34964e-06
1.19281e-06
1.19281e-06
2.38561e-06
1.19281e-06
1.19281e-06
1.90849e-05
1.19281e-06
1.19281e-06
9.66172e-05
3.10129e-05
1.19281e-06
2.38561e-06
1.43137e-05
2.38561e-06
0.000161029
3.57842e-06
2.38561e-06
3.57842e-06
8.34964e-06
2.38561e-06
1.19281e-06
0.000423446
2.38561e-06
1.19281e-06
4.77122e-06
1.19281e-05
1.19281e-06
1.43137e-05
1.19281e-06
5.96403e-06
2.38561e-05
3.22057e-05
0.000304165
1.19281e-06
5.96403e-06
1.19281e-06
3.57842e-06
9.90028e-05
1.19281e-06
1.19281e-06
1.19281e-06
3.57842e-06
3.57842e-06
4.77122e-06
1.19281e-06
1.19281e-06
1.19281e-06
7.15683e-06
8.34964e-06
2.38561e-06
1.19281e-06
0.000163414
3.57842e-06
1.19281e-06
9.54244e-06
0.000221862
3.57842e-06
5.96403e-06
4.2941e-05
0.000553462
1.43137e-05
0.000101388
1.19281e-06
1.90849e-05
4.77122e-06
5.96403e-06
0.00330765
0.000938738
2.14705e-05
2.38561e-06
1.19281e-06
4.77122e-06
1.19281e-06
3.33985e-05
3.81698e-05
1.90849e-05
5.96403e-05
1.31209e-05
0.000348299
2.38561e-06
4.8905e-05
0.000156257
1.19281e-06
1.19281e-06
0.00018727
1.19281e-06
1.66993e-05
3.57842e-06
1.31209e-05
2.38561e-06
1.07352e-05
3.57842e-06
0.000378119
3.57842e-06
1.78921e-05
4.53266e-05
1.19281e-06
1.19281e-06
1.19281e-06
1.19281e-06
3.57842e-06
1.19281e-06
5.96403e-06
2.38561e-06
1.19281e-06
1.19281e-06
2.38561e-06
1.19281e-06
1.19281e-06
1.19281e-06
1.19281e-06
1.19281e-06
1.19281e-06
1.19281e-06
1.19281e-06
1.19281e-06
1.19281e-06
5.96403e-06
3.57842e-06
1.19281e-06
1.19281e-06
1.19281e-06
0.000141944
0.000590438
3.57842e-05
1.19281e-06
0.000121666
0.0198626
3.57842e-06
2.38561e-06
2.38561e-06
2.38561e-06
2.98201e-05
2.38561e-06
4.65194e-05
9.54244e-06
1.19281e-06
1.19281e-06
1.19281e-06
4.41338e-05
1.19281e-06
0.000237368
5.36762e-05
3.6977e-05
9.30388e-05
1.19281e-06
3.57842e-06
0.000580896
1.19281e-06
5.24834e-05
2.38561e-06
3.57842e-05
0.000159836
3.57842e-06
7.15683e-06
2.38561e-06
2.38561e-06
1.66993e-05
0.00054869
5.96403e-05
0.000126437
2.98201e-05
5.96403e-06
3.57842e-06
3.57842e-06
1.19281e-06
3.57842e-06
1.19281e-06
2.38561e-06
9.1846e-05
3.33985e-05
0.000375734
1.19281e-06
1.19281e-06
0.00017415
1.78921e-05
0.000170571
2.38561e-06
7.15683e-05
1.19281e-06
1.19281e-06
0.000984064
5.96403e-06
9.66172e-05
9.54244e-06
1.19281e-06
0.000368577
7.99179e-05
8.34964e-06
0.000139558
1.43137e-05
1.19281e-06
3.22057e-05
9.54244e-06
1.19281e-06
0.00105563
2.38561e-06
1.19281e-06
2.02777e-05
1.19281e-06
6.91827e-05
2.38561e-06
3.57842e-06
2.38561e-06
1.19281e-06
2.38561e-06
8.34964e-06
1.19281e-06
3.57842e-06
2.38561e-06
7.15683e-06
1.19281e-06
2.38561e-06
3.57842e-06
3.57842e-06
1.19281e-06
1.19281e-06
2.38561e-06
1.19281e-06
4.05554e-05
7.15683e-06
2.62417e-05
1.19281e-06
4.77122e-06
1.07352e-05
1.19281e-06
1.19281e-06
3.57842e-06
1.19281e-06
1.43137e-05
5.96403e-06
1.19281e-06
1.66993e-05
1.78921e-05
1.07352e-05
3.57842e-06
9.90028e-05
1.31209e-05
5.96403e-05
1.66993e-05
0.00095663
1.19281e-06
3.57842e-06
1.19281e-06
1.19281e-06
0.000181306
1.31209e-05
1.19281e-06
5.00978e-05
9.54244e-06
1.19281e-06
1.19281e-06
1.19281e-06
2.38561e-06
7.15683e-06
1.19281e-06
8.34964e-06
4.2941e-05
8.34964e-06
2.38561e-06
1.19281e-06
5.96403e-06
2.38561e-06
4.05554e-05
5.00978e-05
1.19281e-06
1.19281e-06
3.22057e-05
1.19281e-06
1.19281e-06
3.57842e-06
7.15683e-06
7.15683e-06
2.38561e-06
1.19281e-06
1.19281e-06
2.38561e-06
3.57842e-06
4.77122e-06
1.19281e-06
5.96403e-06
4.77122e-06
1.19281e-06
3.57842e-06
1.19281e-06
1.19281e-06
2.38561e-06
1.19281e-06
4.77122e-06
1.19281e-06
1.19281e-06
1.19281e-06
3.57842e-06
1.19281e-06
5.96403e-06
1.19281e-06
3.57842e-06
1.90849e-05
2.38561e-06
5.96403e-06
5.96403e-06
1.19281e-06
1.78921e-05
2.38561e-06
3.57842e-06
2.62417e-05
1.19281e-06
1.19281e-06
2.38561e-06
8.34964e-06
1.19281e-06
2.50489e-05
4.77122e-06
1.19281e-06
1.19281e-06
0.000350685
5.96403e-06
1.19281e-06
0.000101388
2.38561e-06
9.54244e-06
1.19281e-05
1.19281e-06
2.14705e-05
8.34964e-06
0.000368577
1.19281e-06
0.000217091
3.57842e-06
4.65194e-05
1.19281e-06
1.19281e-06
2.38561e-06
7.15683e-06
4.77122e-06
0.000764588
5.96403e-06
1.19281e-06
3.57842e-06
1.19281e-06
1.19281e-06
2.38561e-06
2.38561e-06
4.77122e-05
2.38561e-06
1.19281e-06
2.38561e-06
9.54244e-06
2.38561e-06
1.19281e-06
1.19281e-06
1.19281e-06
1.19281e-06
2.38561e-06
3.57842e-06
1.19281e-06
3.57842e-06
1.19281e-06
3.22057e-05
1.19281e-06
2.38561e-06
1.19281e-06
1.90849e-05
2.86273e-05
8.34964e-06
2.38561e-06
1.19281e-06
1.19281e-06
1.19281e-06
7.15683e-06
1.19281e-06
1.19281e-06
2.38561e-06
1.19281e-06
0.000295816
0.000329214
1.19281e-06
1.43137e-05
0.000229019
2.38561e-06
1.07352e-05
1.19281e-06
2.62417e-05
1.55065e-05
3.57842e-06
7.03755e-05
1.31209e-05
2.26633e-05
2.38561e-06
1.19281e-06
8.34964e-06
1.19281e-06
4.77122e-06
1.19281e-06
3.57842e-06
1.19281e-06
4.77122e-06
1.19281e-06
1.19281e-06
3.57842e-06
1.31209e-05
1.19281e-06
4.77122e-06
1.19281e-06
2.74345e-05
2.38561e-06
1.07352e-05
4.77122e-06
2.38561e-06
4.77122e-06
4.77122e-06
3.57842e-06
1.78921e-05
4.77122e-06
1.55065e-05
1.55065e-05
3.57842e-05
1.19281e-06
1.19281e-06
1.43137e-05
2.38561e-06
3.10129e-05
1.19281e-06
9.54244e-06
0.000536762
5.96403e-06
1.19281e-06
6.08331e-05
3.57842e-06
1.19281e-06
4.77122e-06
3.57842e-05
1.19281e-06
3.57842e-06
0.000152679
1.55065e-05
4.2941e-05
1.19281e-05
2.38561e-06
4.77122e-06
1.19281e-06
3.57842e-06
1.66993e-05
3.57842e-06
0.000115702
1.55065e-05
7.15683e-06
5.72546e-05
2.38561e-05
1.19281e-05
6.56043e-05
2.38561e-06
3.57842e-05
1.19281e-06
0.00036977
4.77122e-06
7.15683e-06
1.19281e-06
1.19281e-06
1.19281e-06
2.38561e-06
0.000150293
1.78921e-05
2.02777e-05
8.34964e-06
3.57842e-06
7.15683e-06
3.57842e-06
1.19281e-06
1.19281e-06
1.19281e-06
9.54244e-06
2.02777e-05
0.000118088
1.19281e-06
7.15683e-06
1.19281e-06
1.55065e-05
1.19281e-06
1.66993e-05
2.74345e-05
2.38561e-06
0.000193234
1.07352e-05
1.19281e-06
7.15683e-06
1.19281e-06
2.62417e-05
1.19281e-06
5.96403e-06
0.00169378
2.26633e-05
1.19281e-06
7.15683e-06
2.74345e-05
1.19281e-06
5.60618e-05
2.38561e-06
1.19281e-06
4.77122e-06
1.19281e-06
1.19281e-06
2.86273e-05
3.81698e-05
1.19281e-06
2.38561e-06
1.19281e-06
1.19281e-06
1.19281e-06
1.19281e-06
2.38561e-06
2.38561e-06
1.19281e-06
1.19281e-06
2.38561e-06
3.57842e-06
3.57842e-06
4.77122e-06
1.19281e-06
1.19281e-06
1.19281e-06
5.12906e-05
1.07352e-05
4.77122e-06
3.57842e-06
3.57842e-06
2.38561e-06
2.38561e-06
3.57842e-06
6.44115e-05
1.19281e-06
1.19281e-06
2.98201e-05
3.57842e-06
4.8905e-05
1.31209e-05
1.19281e-06
4.77122e-06
1.19281e-06
1.19281e-06
2.38561e-06
1.19281e-06
1.19281e-06
1.19281e-06
1.19281e-06
3.57842e-06
1.19281e-06
1.19281e-06
1.19281e-06
5.96403e-06
3.57842e-06
1.19281e-06
1.19281e-06
1.19281e-06
1.19281e-05
5.96403e-06
3.57842e-06
2.38561e-06
2.38561e-06
1.19281e-06
1.19281e-06
3.57842e-05
1.19281e-06
2.38561e-06
4.77122e-06
2.38561e-06
3.57842e-06
1.90849e-05
2.38561e-06
2.38561e-06
7.15683e-06
2.38561e-06
1.55065e-05
1.19281e-06
2.38561e-06
1.19281e-06
1.19281e-06
3.57842e-06
2.14705e-05
1.19281e-06
1.07352e-05
2.38561e-06
7.15683e-06
2.38561e-06
1.19281e-06
4.77122e-06
1.19281e-06
1.19281e-06
1.19281e-06
2.38561e-06
2.38561e-06
2.38561e-06
4.77122e-06
1.19281e-06
7.51467e-05
1.19281e-06
1.19281e-06
2.38561e-06
1.19281e-06
0.000425831
3.57842e-06
1.19281e-06
1.19281e-06
1.19281e-06
3.57842e-06
3.57842e-06
9.54244e-06
3.57842e-06
1.19281e-06
3.57842e-06
2.38561e-06
3.57842e-06
8.34964e-06
0.000292237
2.38561e-06
5.12906e-05
1.19281e-06
2.38561e-06
4.41338e-05
1.19281e-06
2.26633e-05
3.57842e-06
2.86273e-05
0.000159836
1.19281e-06
1.19281e-06
1.19281e-06
2.38561e-06
2.74345e-05
3.57842e-06
4.53266e-05
2.38561e-06
1.19281e-05
2.14705e-05
9.54244e-06
1.19281e-06
1.31209e-05
3.57842e-06
1.19281e-06
4.77122e-06
1.19281e-06
1.19281e-06
1.19281e-06
1.19281e-06
1.19281e-06
1.19281e-06
1.19281e-06
1.19281e-06
1.19281e-06
1.19281e-06
1.19281e-06
1.78921e-05
8.34964e-06
2.38561e-06
4.77122e-06
2.50489e-05
4.77122e-06
1.19281e-06
1.19281e-06
5.96403e-06
1.90849e-05
1.19281e-06
3.81698e-05
7.15683e-06
1.55065e-05
5.96403e-06
3.57842e-06
1.19281e-06
6.08331e-05
1.19281e-05
7.15683e-06
1.19281e-05
2.38561e-06
2.38561e-06
7.15683e-06
2.14705e-05
1.19281e-06
2.38561e-06
3.57842e-06
3.6977e-05
1.19281e-06
1.19281e-06
4.65194e-05
1.19281e-06
7.15683e-06
9.54244e-06
1.19281e-05
2.62417e-05
3.57842e-06
2.26633e-05
0.00282218
5.96403e-06
7.15683e-06
1.19281e-06
4.77122e-06
8.34964e-06
1.19281e-06
3.57842e-06
1.19281e-06
1.19281e-06
9.54244e-06
5.96403e-06
4.77122e-06
1.19281e-06
1.19281e-06
1.19281e-06
1.19281e-06
2.38561e-06
1.19281e-06
5.96403e-06
1.19281e-06
1.19281e-06
2.38561e-06
5.96403e-06
1.19281e-06
4.77122e-06
1.19281e-06
3.57842e-06
1.19281e-06
0.000223055
0.000177728
5.96403e-06
7.39539e-05
2.38561e-06
4.77122e-06
1.19281e-05
2.38561e-06
1.19281e-06
2.38561e-06
1.19281e-06
2.38561e-06
2.38561e-06
2.38561e-06
2.38561e-06
2.38561e-06
2.38561e-06
9.54244e-06
1.19281e-06
1.55065e-05
1.19281e-06
7.51467e-05
2.86273e-05
3.57842e-06
4.41338e-05
1.19281e-06
2.38561e-06
9.30388e-05
1.19281e-06
1.19281e-06
7.15683e-06
1.19281e-06
9.06532e-05
1.19281e-06
8.34964e-06
4.77122e-06
1.31209e-05
1.19281e-06
8.34964e-06
0.000147908
1.07352e-05
1.19281e-06
1.19281e-06
2.38561e-06
1.19281e-06
7.87251e-05
1.43137e-05
8.34964e-06
3.57842e-06
1.07352e-05
1.90849e-05
1.07352e-05
2.74345e-05
1.19281e-06
3.57842e-06
7.15683e-05
1.19281e-06
9.54244e-06
4.77122e-06
2.38561e-06
1.19281e-06
2.14705e-05
1.19281e-06
2.38561e-06
1.19281e-06
2.38561e-06
1.19281e-06
4.77122e-06
1.19281e-06
1.19281e-06
1.19281e-06
3.57842e-06
7.15683e-06
1.19281e-06
1.19281e-06
1.19281e-06
7.15683e-06
2.38561e-06
2.38561e-06
3.57842e-06
1.19281e-06
5.84474e-05
6.79899e-05
7.15683e-06
0.00058686
2.38561e-06
5.96403e-06
2.38561e-06
0.000118088
0.000115702
1.19281e-06
1.19281e-06
1.55065e-05
1.19281e-06
7.15683e-06
1.31209e-05
9.54244e-06
1.19281e-06
1.07352e-05
3.57842e-06
1.19281e-06
7.15683e-06
5.96403e-06
1.19281e-06
2.38561e-06
1.19281e-06
1.19281e-06
2.38561e-06
3.10129e-05
1.19281e-06
2.38561e-06
2.38561e-06
1.19281e-06
1.19281e-06
1.19281e-06
2.38561e-06
5.96403e-06
1.19281e-05
2.38561e-06
1.19281e-06
9.54244e-06
1.19281e-06
1.19281e-06
0.000170571
1.19281e-06
1.19281e-06
1.19281e-06
8.34964e-06
1.19281e-06
4.53266e-05
2.38561e-06
4.77122e-06
2.38561e-06
2.38561e-06
1.19281e-06
1.07352e-05
1.19281e-06
1.19281e-06
1.43137e-05
3.57842e-06
3.57842e-06
2.38561e-06
2.38561e-06
3.57842e-06
0.000370962
4.17482e-05
7.15683e-06
8.34964e-06
1.43137e-05
1.66993e-05
1.19281e-06
2.38561e-06
8.34964e-06
2.38561e-06
1.19281e-06
1.07352e-05
8.34964e-06
4.77122e-06
0.000316093
1.19281e-06
1.07352e-05
2.38561e-06
1.19281e-06
1.19281e-06
1.19281e-06
0.000120473
1.19281e-06
1.19281e-06
8.34964e-06
2.38561e-06
1.19281e-06
8.94604e-05
1.19281e-06
1.19281e-06
1.19281e-06
1.19281e-06
0.00010616
1.19281e-06
4.77122e-06
1.19281e-06
1.19281e-06
1.19281e-06
1.19281e-06
3.57842e-06
2.38561e-06
1.19281e-06
1.19281e-06
3.45913e-05
2.38561e-06
1.19281e-06
1.19281e-06
2.38561e-06
3.57842e-06
2.38561e-06
2.38561e-06
0.000171764
3.57842e-06
3.57842e-05
2.38561e-06
3.57842e-06
2.38561e-06
4.77122e-06
5.96403e-06
1.19281e-06
1.19281e-06
2.38561e-06
2.38561e-06
1.19281e-06
2.38561e-06
1.19281e-06
1.19281e-06
2.38561e-06
1.19281e-06
5.96403e-06
1.19281e-06
1.19281e-06
1.19281e-06
1.19281e-06
1.19281e-06
1.19281e-06
4.77122e-06
2.14705e-05
7.15683e-06
1.19281e-06
9.54244e-06
1.07352e-05
2.38561e-06
1.19281e-06
1.07352e-05
1.19281e-06
1.19281e-06
4.77122e-06
0.00141825
5.96403e-06
1.19281e-06
1.19281e-06
1.19281e-06
1.19281e-06
1.19281e-06
1.19281e-06
1.19281e-06
1.90849e-05
3.57842e-06
2.38561e-06
4.41338e-05
1.19281e-06
5.96403e-06
1.31209e-05
1.19281e-06
2.38561e-06
1.19281e-06
1.19281e-06
3.57842e-06
1.19281e-06
1.19281e-06
5.72546e-05
1.19281e-06
2.38561e-06
3.57842e-06
4.77122e-06
2.38561e-06
1.19281e-06
4.77122e-06
1.19281e-06
1.19281e-06
1.19281e-06
1.19281e-06
2.38561e-06
1.19281e-06
3.81698e-05
2.38561e-06
3.57842e-06
1.19281e-06
2.38561e-06
2.38561e-06
9.54244e-06
1.19281e-06
2.50489e-05
3.6977e-05
1.19281e-06
6.67971e-05
1.19281e-06
1.19281e-06
1.66993e-05
4.77122e-06
1.19281e-06
1.19281e-06
4.77122e-06
7.15683e-06
2.38561e-06
4.77122e-06
1.19281e-06
1.19281e-06
3.57842e-06
3.57842e-06
1.19281e-06
3.57842e-06
1.19281e-06
2.38561e-06
1.55065e-05
1.07352e-05
1.19281e-06
1.19281e-05
1.19281e-06
1.07352e-05
2.38561e-06
1.07352e-05
2.38561e-06
4.77122e-06
3.57842e-06
1.19281e-06
1.19281e-06
5.60618e-05
7.87251e-05
1.55065e-05
5.96403e-06
1.19281e-06
1.19281e-06
0.000299394
4.77122e-06
2.38561e-06
5.96403e-06
1.66993e-05
7.15683e-06
6.91827e-05
5.96403e-06
7.15683e-06
3.57842e-06
1.19281e-06
0.000162221
2.38561e-06
0.000478315
2.38561e-06
1.19281e-06
2.38561e-06
2.38561e-06
2.38561e-06
1.66993e-05
1.19281e-06
7.15683e-05
3.57842e-06
3.57842e-06
2.14705e-05
4.77122e-06
1.19281e-06
1.43137e-05
1.19281e-06
1.19281e-06
2.26633e-05
4.77122e-06
2.38561e-06
2.38561e-06
2.38561e-06
2.38561e-06
1.19281e-06
1.19281e-06
1.19281e-06
1.19281e-05
2.38561e-06
2.38561e-06
3.57842e-06
6.08331e-05
3.57842e-06
1.07352e-05
5.96403e-06
3.93626e-05
1.19281e-06
2.38561e-06
4.77122e-06
1.19281e-06
8.34964e-06
1.19281e-06
1.19281e-06
1.19281e-06
1.19281e-06
1.19281e-06
1.19281e-06
1.19281e-06
1.19281e-06
1.19281e-06
1.19281e-06
2.38561e-06
2.38561e-06
1.19281e-06
2.38561e-06
1.19281e-06
1.19281e-06
1.19281e-06
9.54244e-06
2.38561e-06
5.96403e-06
1.19281e-06
1.19281e-06
1.19281e-06
3.57842e-06
1.19281e-06
1.19281e-05
2.38561e-06
1.66993e-05
1.19281e-06
1.19281e-06
3.57842e-06
1.19281e-06
1.19281e-06
1.19281e-06
3.57842e-06
1.19281e-06
9.54244e-06
3.57842e-06
1.19281e-06
2.38561e-06
1.19281e-06
1.19281e-06
2.38561e-06
1.19281e-06
1.19281e-06
1.19281e-06
0.000251682
1.55065e-05
4.77122e-06
7.75323e-05
3.81698e-05
0.000151486
1.43137e-05
4.77122e-06
7.15683e-06
6.44115e-05
3.57842e-06
3.57842e-06
5.96403e-06
3.57842e-06
5.24834e-05
8.34964e-06
2.38561e-06
1.19281e-06
1.19281e-06
1.19281e-06
9.54244e-06
8.5882e-05
1.19281e-06
8.34964e-06
0.000137173
1.19281e-05
2.38561e-06
1.43137e-05
3.57842e-06
1.19281e-06
2.38561e-06
2.38561e-06
1.19281e-06
2.38561e-06
1.19281e-06
1.19281e-06
5.96403e-06
1.19281e-06
1.19281e-06
2.62417e-05
3.57842e-06
1.19281e-06
0.000156257
1.19281e-06
2.38561e-06
1.19281e-05
1.19281e-06
4.77122e-06
1.19281e-06
1.19281e-06
1.19281e-06
1.19281e-06
1.19281e-06
1.19281e-06
2.38561e-06
[truncated: 31,945 more rows]
