# Supplementary material for: HLA class I haplotype diversity is consistent with selection for frequent existing haplotypes
Source: PLoS Comput Biol. 2017 Aug 28;13(8):e1005693. doi: 10.1371/journal.pcbi.1005693 (PMC5590998; doi:10.1371/journal.pcbi.1005693)
Supplement: S2 Appendix — (ZIP) [file pcbi.1005693.s006.zip › JAPI.xlsx]

## Sheet: Sheet1
1.1069e-05
1.1069e-05
3.32071e-05
3.32071e-05
1.1069e-05
2.21381e-05
1.1069e-05
3.32071e-05
1.1069e-05
2.21381e-05
8.85524e-05
1.1069e-05
5.53452e-05
2.21381e-05
4.42762e-05
3.32071e-05
1.1069e-05
3.32071e-05
4.42762e-05
2.21381e-05
1.1069e-05
1.1069e-05
2.21381e-05
2.21381e-05
2.21381e-05
6.64143e-05
2.21381e-05
1.1069e-05
2.21381e-05
1.1069e-05
6.64143e-05
1.1069e-05
4.42762e-05
2.21381e-05
4.42762e-05
5.53452e-05
2.21381e-05
1.1069e-05
8.85524e-05
2.21381e-05
3.32071e-05
1.1069e-05
9.96214e-05
1.1069e-05
0.00222488
1.1069e-05
2.21381e-05
1.1069e-05
9.96214e-05
4.42762e-05
0.00011069
4.42762e-05
0.000154967
1.1069e-05
1.1069e-05
0.000487038
1.1069e-05
5.53452e-05
1.1069e-05
1.1069e-05
7.74833e-05
1.1069e-05
1.1069e-05
0.00233557
1.1069e-05
0.000143898
5.53452e-05
4.42762e-05
0.00012176
1.1069e-05
1.1069e-05
2.21381e-05
2.21381e-05
1.1069e-05
0.00012176
1.1069e-05
2.21381e-05
0.000143898
1.1069e-05
5.53452e-05
1.1069e-05
1.1069e-05
1.1069e-05
1.1069e-05
1.1069e-05
4.42762e-05
2.21381e-05
2.21381e-05
3.32071e-05
4.42762e-05
1.1069e-05
1.1069e-05
1.1069e-05
0.000166036
3.32071e-05
1.1069e-05
1.1069e-05
3.32071e-05
1.1069e-05
1.1069e-05
1.1069e-05
1.1069e-05
1.1069e-05
1.1069e-05
1.1069e-05
1.1069e-05
2.21381e-05
7.74833e-05
2.21381e-05
1.1069e-05
1.1069e-05
1.1069e-05
2.21381e-05
1.1069e-05
3.32071e-05
2.21381e-05
1.1069e-05
2.21381e-05
3.32071e-05
1.1069e-05
1.1069e-05
4.42762e-05
1.1069e-05
1.1069e-05
1.1069e-05
1.1069e-05
1.1069e-05
2.21381e-05
1.1069e-05
1.1069e-05
2.21381e-05
0.000619867
0.000287795
1.1069e-05
1.1069e-05
0.000431693
1.1069e-05
5.53452e-05
0.00012176
1.1069e-05
2.21381e-05
6.64143e-05
0.000642005
1.1069e-05
0.000431693
0.000154967
5.53452e-05
1.1069e-05
0.000276726
0.000166036
4.42762e-05
9.96214e-05
3.32071e-05
0.000132829
3.32071e-05
0.00449403
1.1069e-05
0.0023245
0.000630936
0.000132829
1.1069e-05
1.1069e-05
9.96214e-05
0.000365279
0.00111797
1.1069e-05
1.1069e-05
0.00291116
2.21381e-05
0.000619867
2.21381e-05
1.1069e-05
0.00011069
0.000564521
0.00116225
4.42762e-05
7.74833e-05
2.21381e-05
1.1069e-05
2.21381e-05
5.53452e-05
0.000553452
0.000741626
2.21381e-05
7.74833e-05
2.21381e-05
0.000177105
0.000265657
5.53452e-05
1.1069e-05
9.96214e-05
1.1069e-05
1.1069e-05
8.85524e-05
2.21381e-05
2.21381e-05
1.1069e-05
2.21381e-05
5.53452e-05
1.1069e-05
3.32071e-05
2.21381e-05
1.1069e-05
0.000143898
1.1069e-05
2.21381e-05
5.53452e-05
3.32071e-05
0.00229129
0.000243519
3.32071e-05
3.32071e-05
1.1069e-05
0.000365279
0.00012176
0.00421731
1.1069e-05
0.00112904
2.21381e-05
0.00163822
0.000166036
1.1069e-05
0.000132829
0.000276726
4.42762e-05
0.000974076
0.0021806
4.42762e-05
4.42762e-05
5.53452e-05
1.1069e-05
2.21381e-05
2.21381e-05
0.000343141
0.000154967
0.000619867
1.1069e-05
1.1069e-05
4.42762e-05
9.96214e-05
0.00239091
0.00012176
2.21381e-05
0.000199243
1.1069e-05
6.64143e-05
2.21381e-05
0.000276726
0.000276726
2.21381e-05
0.00222488
0.000332071
3.32071e-05
0.000365279
0.00397379
0.00127294
1.1069e-05
0.00011069
0.0029333
1.1069e-05
0.000132829
0.00303292
3.32071e-05
3.32071e-05
2.21381e-05
1.1069e-05
0.0012176
0.000243519
2.21381e-05
9.96214e-05
0.00011069
0.000996214
1.1069e-05
8.85524e-05
1.1069e-05
0.000686281
1.1069e-05
4.42762e-05
2.21381e-05
1.1069e-05
9.96214e-05
2.21381e-05
7.74833e-05
3.32071e-05
1.1069e-05
2.21381e-05
1.1069e-05
2.21381e-05
2.21381e-05
2.21381e-05
1.1069e-05
1.1069e-05
1.1069e-05
1.1069e-05
0.000154967
6.64143e-05
3.32071e-05
0.00011069
1.1069e-05
1.1069e-05
0.000221381
0.00520245
2.21381e-05
1.1069e-05
3.32071e-05
0.000154967
6.64143e-05
0.000597729
2.21381e-05
1.1069e-05
7.74833e-05
4.42762e-05
5.53452e-05
1.1069e-05
2.21381e-05
1.1069e-05
2.21381e-05
2.21381e-05
0.000343141
4.42762e-05
0.000143898
1.1069e-05
1.1069e-05
0.00405127
0.000332071
2.21381e-05
4.42762e-05
3.32071e-05
0.000309933
0.00206991
0.00187067
0.00109584
0.00100728
2.21381e-05
3.32071e-05
0.000520245
4.42762e-05
1.1069e-05
6.64143e-05
7.74833e-05
0.000177105
3.32071e-05
0.0009298
0.000177105
7.74833e-05
0.00215846
0.000321002
0.00142791
1.1069e-05
0.000597729
0.000154967
2.21381e-05
2.21381e-05
1.1069e-05
0.000132829
1.1069e-05
3.32071e-05
0.000254588
0.0012176
0.00287795
1.1069e-05
1.1069e-05
4.42762e-05
1.1069e-05
0.000143898
3.32071e-05
0.000243519
1.1069e-05
0.000143898
3.32071e-05
2.21381e-05
2.21381e-05
2.21381e-05
1.1069e-05
1.1069e-05
1.1069e-05
1.1069e-05
3.32071e-05
2.21381e-05
1.1069e-05
3.32071e-05
1.1069e-05
1.1069e-05
2.21381e-05
1.1069e-05
0.000132829
1.1069e-05
6.64143e-05
1.1069e-05
1.1069e-05
1.1069e-05
1.1069e-05
2.21381e-05
1.1069e-05
1.1069e-05
1.1069e-05
1.1069e-05
3.32071e-05
2.21381e-05
1.1069e-05
0.000796972
0.000199243
1.1069e-05
2.21381e-05
5.53452e-05
1.1069e-05
2.21381e-05
0.000199243
0.000808041
3.32071e-05
2.21381e-05
0.000132829
1.1069e-05
2.21381e-05
2.21381e-05
2.21381e-05
7.74833e-05
0.000188174
2.21381e-05
1.1069e-05
7.74833e-05
0.000287795
1.1069e-05
0.000321002
1.1069e-05
3.32071e-05
1.1069e-05
2.21381e-05
1.1069e-05
3.32071e-05
0.000398486
1.1069e-05
3.32071e-05
2.21381e-05
3.32071e-05
2.21381e-05
1.1069e-05
0.000188174
1.1069e-05
1.1069e-05
3.32071e-05
1.1069e-05
0.000365279
5.53452e-05
3.32071e-05
3.32071e-05
1.1069e-05
8.85524e-05
5.53452e-05
2.21381e-05
3.32071e-05
1.1069e-05
1.1069e-05
3.32071e-05
2.21381e-05
1.1069e-05
2.21381e-05
1.1069e-05
0.000166036
3.32071e-05
2.21381e-05
1.1069e-05
2.21381e-05
2.21381e-05
1.1069e-05
2.21381e-05
2.21381e-05
2.21381e-05
2.21381e-05
0.00411769
1.1069e-05
4.42762e-05
7.74833e-05
0.000509176
7.74833e-05
4.42762e-05
0.000243519
2.21381e-05
3.32071e-05
1.1069e-05
8.85524e-05
5.53452e-05
0.000763764
1.1069e-05
5.53452e-05
1.1069e-05
1.1069e-05
0.000387417
3.32071e-05
5.53452e-05
2.21381e-05
0.000675212
0.000974076
1.1069e-05
3.32071e-05
4.42762e-05
1.1069e-05
1.1069e-05
0.000243519
2.21381e-05
2.21381e-05
0.00012176
1.1069e-05
4.42762e-05
6.64143e-05
3.32071e-05
0.00106263
8.85524e-05
0.000177105
0.000143898
0.000520245
2.21381e-05
0.000841248
5.53452e-05
0.00035421
4.42762e-05
1.1069e-05
3.32071e-05
1.1069e-05
1.1069e-05
6.64143e-05
9.96214e-05
0.00129508
1.1069e-05
0.000132829
3.32071e-05
1.1069e-05
2.21381e-05
1.1069e-05
5.53452e-05
1.1069e-05
1.1069e-05
1.1069e-05
4.42762e-05
0.000132829
3.32071e-05
2.21381e-05
1.1069e-05
1.1069e-05
1.1069e-05
6.64143e-05
0.000210312
2.21381e-05
5.53452e-05
0.000376348
1.1069e-05
1.1069e-05
5.53452e-05
0.00012176
1.1069e-05
0.000287795
0.000143898
0.00100728
1.1069e-05
0.000841248
1.1069e-05
6.64143e-05
0.000132829
0.000188174
9.96214e-05
1.1069e-05
2.21381e-05
5.53452e-05
0.00023245
1.1069e-05
1.1069e-05
3.32071e-05
9.96214e-05
1.1069e-05
5.53452e-05
0.000675212
0.00011069
1.1069e-05
0.000177105
3.32071e-05
5.53452e-05
0.00011069
1.1069e-05
4.42762e-05
4.42762e-05
4.42762e-05
1.1069e-05
1.1069e-05
0.00012176
1.1069e-05
2.21381e-05
1.1069e-05
6.64143e-05
3.32071e-05
3.32071e-05
2.21381e-05
7.74833e-05
2.21381e-05
2.21381e-05
0.00069735
1.1069e-05
8.85524e-05
6.64143e-05
0.000132829
7.74833e-05
1.1069e-05
1.1069e-05
8.85524e-05
5.53452e-05
1.1069e-05
4.42762e-05
7.74833e-05
9.96214e-05
1.1069e-05
3.32071e-05
2.21381e-05
0.000143898
2.21381e-05
2.21381e-05
0.00081911
3.32071e-05
2.21381e-05
0.000132829
2.21381e-05
2.21381e-05
1.1069e-05
6.64143e-05
1.1069e-05
3.32071e-05
2.21381e-05
1.1069e-05
2.21381e-05
1.1069e-05
2.21381e-05
1.1069e-05
1.1069e-05
1.1069e-05
1.1069e-05
0.000243519
5.53452e-05
0.00159394
1.1069e-05
0.000686281
3.32071e-05
1.1069e-05
2.21381e-05
0.000154967
2.21381e-05
1.1069e-05
0.000177105
6.64143e-05
4.42762e-05
0.00012176
5.53452e-05
8.85524e-05
0.00211419
3.32071e-05
1.1069e-05
1.1069e-05
2.21381e-05
3.32071e-05
6.64143e-05
2.21381e-05
1.1069e-05
7.74833e-05
0.000177105
5.53452e-05
0.000254588
0.00127294
0.000143898
9.96214e-05
1.1069e-05
2.21381e-05
0.000940869
0.00023245
0.00309933
7.74833e-05
2.21381e-05
0.0013947
1.1069e-05
6.64143e-05
3.32071e-05
0.000531314
0.00204777
0.000321002
5.53452e-05
0.00012176
1.1069e-05
0.000199243
1.1069e-05
1.1069e-05
1.1069e-05
0.000177105
0.00204777
1.1069e-05
3.32071e-05
1.1069e-05
2.21381e-05
7.74833e-05
2.21381e-05
7.74833e-05
9.96214e-05
1.1069e-05
0.000166036
0.00129508
0.00100728
4.42762e-05
7.74833e-05
1.1069e-05
4.42762e-05
1.1069e-05
1.1069e-05
1.1069e-05
4.42762e-05
6.64143e-05
8.85524e-05
2.21381e-05
2.21381e-05
3.32071e-05
0.000442762
2.21381e-05
1.1069e-05
6.64143e-05
1.1069e-05
1.1069e-05
0.00337606
1.1069e-05
2.21381e-05
6.64143e-05
1.1069e-05
1.1069e-05
0.00023245
4.42762e-05
1.1069e-05
1.1069e-05
1.1069e-05
1.1069e-05
1.1069e-05
2.21381e-05
3.32071e-05
1.1069e-05
1.1069e-05
1.1069e-05
1.1069e-05
2.21381e-05
3.32071e-05
1.1069e-05
1.1069e-05
1.1069e-05
0.000132829
1.1069e-05
8.85524e-05
1.1069e-05
2.21381e-05
0.00012176
9.96214e-05
3.32071e-05
4.42762e-05
1.1069e-05
2.21381e-05
1.1069e-05
1.1069e-05
0.000166036
1.1069e-05
7.74833e-05
1.1069e-05
1.1069e-05
1.1069e-05
2.21381e-05
1.1069e-05
1.1069e-05
4.42762e-05
1.1069e-05
5.53452e-05
7.74833e-05
0.00012176
6.64143e-05
3.32071e-05
1.1069e-05
7.74833e-05
0.000431693
5.53452e-05
1.1069e-05
1.1069e-05
1.1069e-05
1.1069e-05
1.1069e-05
1.1069e-05
1.1069e-05
0.000254588
1.1069e-05
0.0011069
3.32071e-05
5.53452e-05
3.32071e-05
2.21381e-05
0.000343141
1.1069e-05
6.64143e-05
0.000199243
1.1069e-05
1.1069e-05
8.85524e-05
0.000442762
1.1069e-05
0.000143898
0.00023245
0.000940869
0.00012176
2.21381e-05
8.85524e-05
0.000664143
2.21381e-05
1.1069e-05
1.1069e-05
1.1069e-05
1.1069e-05
1.1069e-05
1.1069e-05
0.00294437
0.000154967
9.96214e-05
2.21381e-05
3.32071e-05
2.21381e-05
5.53452e-05
1.1069e-05
5.53452e-05
1.1069e-05
4.42762e-05
0.00011069
1.1069e-05
3.32071e-05
0.000199243
5.53452e-05
2.21381e-05
8.85524e-05
1.1069e-05
0.00011069
0.000509176
2.21381e-05
8.85524e-05
0.00011069
0.00011069
2.21381e-05
1.1069e-05
5.53452e-05
0.000154967
0.000619867
0.000332071
0.000177105
8.85524e-05
0.000154967
0.000177105
0.000498107
0.000796972
0.00159394
1.1069e-05
1.1069e-05
0.00011069
4.42762e-05
9.96214e-05
0.000531314
1.1069e-05
0.0102721
7.74833e-05
1.1069e-05
3.32071e-05
1.1069e-05
1.1069e-05
8.85524e-05
1.1069e-05
3.32071e-05
6.64143e-05
1.1069e-05
2.21381e-05
2.21381e-05
0.00011069
7.74833e-05
0.00011069
3.32071e-05
1.1069e-05
1.1069e-05
1.1069e-05
4.42762e-05
3.32071e-05
3.32071e-05
4.42762e-05
6.64143e-05
5.53452e-05
0.000132829
1.1069e-05
3.32071e-05
1.1069e-05
0.000154967
0.000132829
1.1069e-05
2.21381e-05
0.00058666
1.1069e-05
4.42762e-05
0.00011069
1.1069e-05
1.1069e-05
2.21381e-05
9.96214e-05
8.85524e-05
0.000608798
6.64143e-05
0.000564521
4.42762e-05
1.1069e-05
1.1069e-05
0.000719488
1.1069e-05
3.32071e-05
5.53452e-05
0.000132829
8.85524e-05
2.21381e-05
1.1069e-05
2.21381e-05
1.1069e-05
1.1069e-05
1.1069e-05
1.1069e-05
0.00209205
4.42762e-05
2.21381e-05
3.32071e-05
5.53452e-05
1.1069e-05
7.74833e-05
3.32071e-05
2.21381e-05
2.21381e-05
5.53452e-05
4.42762e-05
1.1069e-05
0.000808041
1.1069e-05
2.21381e-05
5.53452e-05
1.1069e-05
1.1069e-05
2.21381e-05
5.53452e-05
5.53452e-05
1.1069e-05
1.1069e-05
1.1069e-05
4.42762e-05
1.1069e-05
4.42762e-05
2.21381e-05
0.000177105
0.000254588
4.42762e-05
2.21381e-05
0.00392951
0.000475969
0.000664143
6.64143e-05
0.000166036
1.1069e-05
2.21381e-05
1.1069e-05
7.74833e-05
7.74833e-05
0.000442762
0.00477076
3.32071e-05
6.64143e-05
0.00012176
1.1069e-05
3.32071e-05
1.1069e-05
1.1069e-05
3.32071e-05
1.1069e-05
2.21381e-05
3.32071e-05
1.1069e-05
5.53452e-05
3.32071e-05
8.85524e-05
1.1069e-05
1.1069e-05
2.21381e-05
1.1069e-05
3.32071e-05
4.42762e-05
1.1069e-05
5.53452e-05
2.21381e-05
2.21381e-05
3.32071e-05
0.000276726
1.1069e-05
1.1069e-05
1.1069e-05
0.000298864
1.1069e-05
0.000265657
4.42762e-05
2.21381e-05
6.64143e-05
5.53452e-05
1.1069e-05
7.74833e-05
0.000265657
1.1069e-05
0.00926479
1.1069e-05
1.1069e-05
0.00130615
1.1069e-05
1.1069e-05
9.96214e-05
0.000132829
0.000531314
5.53452e-05
8.85524e-05
1.1069e-05
0.00321002
0.000221381
0.000177105
3.32071e-05
1.1069e-05
0.00011069
1.1069e-05
7.74833e-05
2.21381e-05
0.000808041
3.32071e-05
2.21381e-05
2.21381e-05
0.000143898
3.32071e-05
1.1069e-05
0.000132829
2.21381e-05
0.00108477
6.64143e-05
1.1069e-05
9.96214e-05
1.1069e-05
2.21381e-05
3.32071e-05
0.000376348
1.1069e-05
3.32071e-05
3.32071e-05
2.21381e-05
0.00212526
4.42762e-05
0.00011069
0.00194815
0.000808041
5.53452e-05
0.000376348
2.21381e-05
2.21381e-05
1.1069e-05
0.000132829
2.21381e-05
0.000132829
8.85524e-05
1.1069e-05
3.32071e-05
8.85524e-05
5.53452e-05
1.1069e-05
1.1069e-05
3.32071e-05
1.1069e-05
0.000243519
1.1069e-05
1.1069e-05
0.00012176
0.000309933
1.1069e-05
1.1069e-05
7.74833e-05
1.1069e-05
2.21381e-05
8.85524e-05
1.1069e-05
9.96214e-05
1.1069e-05
1.1069e-05
1.1069e-05
1.1069e-05
1.1069e-05
1.1069e-05
1.1069e-05
0.000188174
4.42762e-05
3.32071e-05
0.000287795
3.32071e-05
1.1069e-05
5.53452e-05
0.0182307
0.00409555
0.000143898
0.000542383
1.1069e-05
1.1069e-05
0.000188174
1.1069e-05
0.000265657
3.32071e-05
2.21381e-05
0.000376348
5.53452e-05
1.1069e-05
1.1069e-05
2.21381e-05
3.32071e-05
1.1069e-05
1.1069e-05
1.1069e-05
2.21381e-05
2.21381e-05
1.1069e-05
1.1069e-05
1.1069e-05
2.21381e-05
1.1069e-05
1.1069e-05
1.1069e-05
1.1069e-05
3.32071e-05
3.32071e-05
4.42762e-05
4.42762e-05
1.1069e-05
3.32071e-05
6.64143e-05
1.1069e-05
1.1069e-05
1.1069e-05
1.1069e-05
1.1069e-05
1.1069e-05
1.1069e-05
1.1069e-05
2.21381e-05
1.1069e-05
2.21381e-05
2.21381e-05
2.21381e-05
1.1069e-05
1.1069e-05
1.1069e-05
1.1069e-05
6.64143e-05
1.1069e-05
1.1069e-05
4.42762e-05
0.000143898
1.1069e-05
1.1069e-05
1.1069e-05
1.1069e-05
4.42762e-05
1.1069e-05
1.1069e-05
1.1069e-05
1.1069e-05
1.1069e-05
1.1069e-05
1.1069e-05
2.21381e-05
1.1069e-05
1.1069e-05
0.00367492
1.1069e-05
1.1069e-05
6.64143e-05
1.1069e-05
0.000177105
3.32071e-05
1.1069e-05
2.21381e-05
1.1069e-05
1.1069e-05
2.21381e-05
3.32071e-05
1.1069e-05
1.1069e-05
3.32071e-05
1.1069e-05
1.1069e-05
1.1069e-05
1.1069e-05
4.42762e-05
1.1069e-05
1.1069e-05
1.1069e-05
1.1069e-05
1.1069e-05
1.1069e-05
2.21381e-05
1.1069e-05
1.1069e-05
1.1069e-05
1.1069e-05
1.1069e-05
1.1069e-05
3.32071e-05
1.1069e-05
4.42762e-05
0.000132829
2.21381e-05
1.1069e-05
1.1069e-05
1.1069e-05
2.21381e-05
3.32071e-05
1.1069e-05
1.1069e-05
2.21381e-05
1.1069e-05
7.74833e-05
1.1069e-05
1.1069e-05
2.21381e-05
3.32071e-05
1.1069e-05
8.85524e-05
1.1069e-05
3.32071e-05
2.21381e-05
3.32071e-05
6.64143e-05
1.1069e-05
1.1069e-05
2.21381e-05
1.1069e-05
1.1069e-05
1.1069e-05
1.1069e-05
1.1069e-05
4.42762e-05
1.1069e-05
4.42762e-05
1.1069e-05
4.42762e-05
6.64143e-05
3.32071e-05
1.1069e-05
1.1069e-05
2.21381e-05
6.64143e-05
0.000332071
4.42762e-05
3.32071e-05
2.21381e-05
3.32071e-05
3.32071e-05
2.21381e-05
0.000154967
1.1069e-05
2.21381e-05
6.64143e-05
7.74833e-05
6.64143e-05
3.32071e-05
6.64143e-05
2.21381e-05
8.85524e-05
0.00228022
2.21381e-05
6.64143e-05
2.21381e-05
1.1069e-05
3.32071e-05
1.1069e-05
2.21381e-05
1.1069e-05
2.21381e-05
2.21381e-05
1.1069e-05
3.32071e-05
2.21381e-05
3.32071e-05
0.00011069
1.1069e-05
1.1069e-05
1.1069e-05
3.32071e-05
1.1069e-05
1.1069e-05
0.00023245
5.53452e-05
0.000177105
1.1069e-05
4.42762e-05
6.64143e-05
7.74833e-05
1.1069e-05
7.74833e-05
1.1069e-05
3.32071e-05
2.21381e-05
1.1069e-05
8.85524e-05
2.21381e-05
2.21381e-05
1.1069e-05
0.00118439
1.1069e-05
1.1069e-05
8.85524e-05
1.1069e-05
1.1069e-05
3.32071e-05
2.21381e-05
5.53452e-05
4.42762e-05
5.53452e-05
0.00012176
1.1069e-05
2.21381e-05
1.1069e-05
1.1069e-05
1.1069e-05
2.21381e-05
2.21381e-05
1.1069e-05
1.1069e-05
2.21381e-05
3.32071e-05
1.1069e-05
2.21381e-05
4.42762e-05
1.1069e-05
2.21381e-05
1.1069e-05
2.21381e-05
1.1069e-05
1.1069e-05
1.1069e-05
3.32071e-05
1.1069e-05
1.1069e-05
1.1069e-05
2.21381e-05
1.1069e-05
1.1069e-05
6.64143e-05
2.21381e-05
1.1069e-05
1.1069e-05
2.21381e-05
1.1069e-05
4.42762e-05
0.000808041
6.64143e-05
2.21381e-05
1.1069e-05
4.42762e-05
2.21381e-05
3.32071e-05
1.1069e-05
2.21381e-05
2.21381e-05
0.000132829
1.1069e-05
0.000210312
1.1069e-05
4.42762e-05
1.1069e-05
1.1069e-05
6.64143e-05
4.42762e-05
0.000741626
0.000210312
0.00011069
2.21381e-05
1.1069e-05
1.1069e-05
1.1069e-05
1.1069e-05
7.74833e-05
4.42762e-05
0.010416
0.000243519
1.1069e-05
4.42762e-05
0.00011069
0.00322109
0.00081911
1.1069e-05
0.00011069
6.64143e-05
0.000177105
7.74833e-05
2.21381e-05
1.1069e-05
8.85524e-05
0.000265657
1.1069e-05
0.000254588
1.1069e-05
0.000143898
0.00327644
5.53452e-05
0.000132829
0.000852317
6.64143e-05
2.21381e-05
3.32071e-05
0.00011069
4.42762e-05
0.000276726
2.21381e-05
0.000332071
5.53452e-05
2.21381e-05
3.32071e-05
0.000254588
1.1069e-05
1.1069e-05
0.000166036
0.000177105
7.74833e-05
5.53452e-05
1.1069e-05
1.1069e-05
4.42762e-05
1.1069e-05
0.000951938
2.21381e-05
4.42762e-05
2.21381e-05
0.000597729
2.21381e-05
1.1069e-05
3.32071e-05
5.53452e-05
7.74833e-05
1.1069e-05
1.1069e-05
9.96214e-05
1.1069e-05
4.42762e-05
1.1069e-05
1.1069e-05
1.1069e-05
0.000487038
3.32071e-05
9.96214e-05
0.000265657
0.000907662
6.64143e-05
4.42762e-05
1.1069e-05
1.1069e-05
0.000143898
0.000143898
1.1069e-05
3.32071e-05
6.64143e-05
6.64143e-05
0.000221381
0.00308826
4.42762e-05
7.74833e-05
4.42762e-05
2.21381e-05
1.1069e-05
0.000387417
2.21381e-05
1.1069e-05
0.00011069
2.21381e-05
2.21381e-05
0.000453831
3.32071e-05
1.1069e-05
2.21381e-05
1.1069e-05
5.53452e-05
1.1069e-05
5.53452e-05
1.1069e-05
0.000132829
3.32071e-05
1.1069e-05
0.00023245
1.1069e-05
5.53452e-05
0.000166036
0.000143898
2.21381e-05
1.1069e-05
1.1069e-05
0.000132829
1.1069e-05
3.32071e-05
3.32071e-05
7.74833e-05
3.32071e-05
2.21381e-05
0.000177105
4.42762e-05
2.21381e-05
1.1069e-05
2.21381e-05
0.000143898
3.32071e-05
0.000874455
1.1069e-05
1.1069e-05
0.000132829
0.000199243
1.1069e-05
1.1069e-05
0.000188174
4.42762e-05
2.21381e-05
0.000221381
6.64143e-05
8.85524e-05
0.000475969
3.32071e-05
2.21381e-05
0.000188174
2.21381e-05
0.000199243
1.1069e-05
1.1069e-05
0.00011069
2.21381e-05
1.1069e-05
1.1069e-05
1.1069e-05
1.1069e-05
2.21381e-05
4.42762e-05
0.000221381
0.000475969
0.012984
1.1069e-05
5.53452e-05
1.1069e-05
1.1069e-05
0.000808041
1.1069e-05
0.000177105
1.1069e-05
4.42762e-05
1.1069e-05
0.000287795
0.000177105
1.1069e-05
0.000210312
4.42762e-05
3.32071e-05
0.00012176
3.32071e-05
1.1069e-05
1.1069e-05
0.000243519
1.1069e-05
3.32071e-05
0.00035421
1.1069e-05
0.000276726
1.1069e-05
8.85524e-05
4.42762e-05
1.1069e-05
3.32071e-05
1.1069e-05
3.32071e-05
1.1069e-05
2.21381e-05
1.1069e-05
3.32071e-05
5.53452e-05
1.1069e-05
2.21381e-05
0.000154967
0.000210312
1.1069e-05
1.1069e-05
2.21381e-05
1.1069e-05
1.1069e-05
3.32071e-05
3.32071e-05
2.21381e-05
1.1069e-05
1.1069e-05
0.0009298
8.85524e-05
4.42762e-05
1.1069e-05
5.53452e-05
6.64143e-05
1.1069e-05
1.1069e-05
0.000143898
1.1069e-05
0.000852317
1.1069e-05
1.1069e-05
7.74833e-05
3.32071e-05
5.53452e-05
0.000166036
4.42762e-05
5.53452e-05
0.000619867
1.1069e-05
3.32071e-05
0.00401806
0.000332071
3.32071e-05
8.85524e-05
1.1069e-05
3.32071e-05
2.21381e-05
0.00012176
0.000453831
1.1069e-05
2.21381e-05
2.21381e-05
0.00187067
8.85524e-05
2.21381e-05
0.000520245
1.1069e-05
1.1069e-05
1.1069e-05
0.000376348
1.1069e-05
8.85524e-05
1.1069e-05
3.32071e-05
0.00023245
0.000143898
1.1069e-05
4.42762e-05
0.000265657
0.00011069
8.85524e-05
2.21381e-05
1.1069e-05
2.21381e-05
3.32071e-05
0.00159394
0.0027894
0.00011069
8.85524e-05
0.000243519
0.000143898
3.32071e-05
1.1069e-05
0.000298864
3.32071e-05
2.21381e-05
1.1069e-05
9.96214e-05
1.1069e-05
1.1069e-05
1.1069e-05
4.42762e-05
2.21381e-05
0.000808041
2.21381e-05
0.000188174
4.42762e-05
0.000265657
6.64143e-05
3.32071e-05
4.42762e-05
0.0015718
0.00023245
1.1069e-05
7.74833e-05
6.64143e-05
0.000686281
2.21381e-05
0.0004649
2.21381e-05
1.1069e-05
1.1069e-05
8.85524e-05
5.53452e-05
1.1069e-05
3.32071e-05
4.42762e-05
0.00137256
1.1069e-05
1.1069e-05
6.64143e-05
7.74833e-05
4.42762e-05
2.21381e-05
0.000309933
0.000619867
1.1069e-05
0.000243519
1.1069e-05
2.21381e-05
2.21381e-05
1.1069e-05
0.000365279
1.1069e-05
0.00126187
6.64143e-05
1.1069e-05
2.21381e-05
2.21381e-05
0.000608798
6.64143e-05
1.1069e-05
0.000132829
1.1069e-05
0.000265657
0.000287795
0.00183746
4.42762e-05
0.000188174
1.1069e-05
3.32071e-05
0.000243519
1.1069e-05
0.000154967
5.53452e-05
1.1069e-05
2.21381e-05
1.1069e-05
1.1069e-05
1.1069e-05
5.53452e-05
6.64143e-05
1.1069e-05
1.1069e-05
1.1069e-05
2.21381e-05
1.1069e-05
1.1069e-05
1.1069e-05
1.1069e-05
1.1069e-05
1.1069e-05
1.1069e-05
1.1069e-05
1.1069e-05
1.1069e-05
2.21381e-05
1.1069e-05
7.74833e-05
0.000177105
1.1069e-05
4.42762e-05
8.85524e-05
2.21381e-05
1.1069e-05
1.1069e-05
1.1069e-05
5.53452e-05
1.1069e-05
2.21381e-05
1.1069e-05
1.1069e-05
1.1069e-05
2.21381e-05
1.1069e-05
1.1069e-05
2.21381e-05
1.1069e-05
0.000254588
3.32071e-05
2.21381e-05
1.1069e-05
1.1069e-05
2.21381e-05
2.21381e-05
1.1069e-05
1.1069e-05
2.21381e-05
3.32071e-05
1.1069e-05
2.21381e-05
1.1069e-05
1.1069e-05
1.1069e-05
1.1069e-05
1.1069e-05
2.21381e-05
2.21381e-05
1.1069e-05
1.1069e-05
1.1069e-05
2.21381e-05
5.53452e-05
2.21381e-05
1.1069e-05
2.21381e-05
0.000830179
0.0013947
1.1069e-05
2.21381e-05
2.21381e-05
1.1069e-05
0.000221381
3.32071e-05
1.1069e-05
1.1069e-05
7.74833e-05
1.1069e-05
3.32071e-05
5.53452e-05
2.21381e-05
2.21381e-05
1.1069e-05
2.21381e-05
7.74833e-05
2.21381e-05
0.000475969
9.96214e-05
1.1069e-05
2.21381e-05
0.00488145
0.00081911
3.32071e-05
3.32071e-05
0.000166036
5.53452e-05
0.000199243
1.1069e-05
2.21381e-05
0.000332071
7.74833e-05
4.42762e-05
7.74833e-05
2.21381e-05
0.000498107
0.000154967
0.00132829
5.53452e-05
0.0271634
0.000265657
5.53452e-05
0.00012176
0.00226915
0.00105156
2.21381e-05
0.00035421
0.000520245
2.21381e-05
0.0017157
2.21381e-05
0.000509176
0.00023245
0.000575591
8.85524e-05
0.000852317
0.00011069
1.1069e-05
0.00276726
0.000166036
1.1069e-05
2.21381e-05
0.000265657
0.0009298
0.000608798
0.000420624
7.74833e-05
1.1069e-05
0.000542383
7.74833e-05
0.00267871
4.42762e-05
4.42762e-05
2.21381e-05
0.000254588
1.1069e-05
0.000132829
6.64143e-05
2.21381e-05
0.000309933
0.0134821
1.1069e-05
1.1069e-05
3.32071e-05
6.64143e-05
0.000387417
1.1069e-05
7.74833e-05
1.1069e-05
0.000487038
2.21381e-05
4.42762e-05
1.1069e-05
0.000254588
1.1069e-05
2.21381e-05
1.1069e-05
0.000132829
1.1069e-05
1.1069e-05
1.1069e-05
3.32071e-05
2.21381e-05
5.53452e-05
4.42762e-05
0.000177105
1.1069e-05
0.000188174
1.1069e-05
0.000453831
0.000210312
1.1069e-05
0.000309933
0.000143898
2.21381e-05
0.000343141
1.1069e-05
0.000166036
5.53452e-05
3.32071e-05
1.1069e-05
0.000996214
7.74833e-05
0.00143898
3.32071e-05
0.00173784
9.96214e-05
2.21381e-05
1.1069e-05
5.53452e-05
1.1069e-05
3.32071e-05
2.21381e-05
1.1069e-05
1.1069e-05
0.000132829
3.32071e-05
4.42762e-05
0.000221381
3.32071e-05
1.1069e-05
2.21381e-05
7.74833e-05
4.42762e-05
0.000143898
2.21381e-05
1.1069e-05
2.21381e-05
0.00012176
1.1069e-05
1.1069e-05
0.000132829
4.42762e-05
0.00143898
3.32071e-05
0.00454938
1.1069e-05
2.21381e-05
0.000309933
0.00309933
2.21381e-05
0.00234664
8.85524e-05
2.21381e-05
1.1069e-05
0.00152753
0.00011069
1.1069e-05
0.000719488
8.85524e-05
0.000210312
0.000332071
0.00314361
4.42762e-05
1.1069e-05
0.00011069
1.1069e-05
3.32071e-05
1.1069e-05
5.53452e-05
7.74833e-05
1.1069e-05
3.32071e-05
6.64143e-05
9.96214e-05
0.000686281
1.1069e-05
1.1069e-05
2.21381e-05
1.1069e-05
0.00132829
0.000132829
2.21381e-05
6.64143e-05
5.53452e-05
1.1069e-05
[truncated: 2,055 more rows]
