# Supplementary material for: HLA class I haplotype diversity is consistent with selection for frequent existing haplotypes
Source: PLoS Comput Biol. 2017 Aug 28;13(8):e1005693. doi: 10.1371/journal.pcbi.1005693 (PMC5590998; doi:10.1371/journal.pcbi.1005693)
Supplement: S2 Appendix — (ZIP) [file pcbi.1005693.s006.zip › KORI.xlsx]

## Sheet: Sheet1
5.75374e-05
4.79478e-05
6.7127e-05
1.91791e-05
4.79478e-06
9.58957e-06
9.58957e-06
1.43843e-05
9.58957e-05
4.79478e-05
9.11009e-05
4.79478e-06
9.58957e-06
1.43843e-05
1.91791e-05
4.79478e-06
4.79478e-06
4.79478e-06
9.58957e-06
1.43843e-05
4.79478e-06
9.58957e-06
1.91791e-05
1.43843e-05
4.79478e-06
3.83583e-05
4.79478e-06
4.79478e-06
4.79478e-06
1.43843e-05
9.58957e-06
4.79478e-06
9.58957e-06
4.79478e-06
4.79478e-06
4.79478e-06
7.67165e-05
4.79478e-06
9.58957e-06
4.3153e-05
4.79478e-06
4.79478e-06
1.43843e-05
1.43843e-05
9.58957e-06
1.43843e-05
4.79478e-06
2.39739e-05
9.58957e-06
9.58957e-06
9.58957e-06
4.79478e-06
2.39739e-05
9.58957e-06
1.91791e-05
1.43843e-05
1.43843e-05
2.39739e-05
9.58957e-06
4.79478e-06
4.79478e-06
4.79478e-06
9.58957e-06
2.87687e-05
9.58957e-06
4.79478e-06
1.43843e-05
1.43843e-05
1.43843e-05
1.43843e-05
9.58957e-06
4.79478e-06
4.79478e-05
4.79478e-06
9.58957e-06
3.35635e-05
4.79478e-06
4.79478e-06
1.43843e-05
9.58957e-06
9.58957e-06
1.43843e-05
9.58957e-06
9.58957e-06
4.79478e-06
2.39739e-05
4.79478e-06
3.83583e-05
1.43843e-05
4.79478e-06
0.000148638
4.79478e-06
2.87687e-05
1.43843e-05
4.79478e-06
4.79478e-06
4.79478e-06
4.79478e-06
2.87687e-05
2.39739e-05
4.79478e-06
4.79478e-06
4.79478e-05
4.79478e-06
1.43843e-05
6.7127e-05
3.83583e-05
9.58957e-06
9.58957e-06
4.79478e-06
1.43843e-05
1.91791e-05
9.58957e-06
1.43843e-05
4.79478e-06
4.79478e-06
2.87687e-05
4.79478e-06
4.79478e-06
4.79478e-06
8.63061e-05
2.39739e-05
2.39739e-05
0.000139049
5.75374e-05
1.43843e-05
4.79478e-06
1.91791e-05
2.39739e-05
6.23322e-05
9.11009e-05
0.000234944
0.00921557
9.58957e-05
4.79478e-06
1.91791e-05
0.000148638
6.7127e-05
9.58957e-06
0.000148638
4.79478e-05
0.000124664
4.79478e-06
0.000239739
3.35635e-05
1.43843e-05
4.79478e-06
4.79478e-06
9.58957e-06
2.87687e-05
4.79478e-06
4.79478e-06
1.91791e-05
5.27426e-05
4.79478e-06
0.00176928
0.000278097
0.000139049
2.87687e-05
6.7127e-05
4.79478e-06
6.23322e-05
3.35635e-05
1.43843e-05
9.58957e-06
6.7127e-05
4.79478e-06
1.43843e-05
0.00111718
3.35635e-05
9.58957e-06
2.87687e-05
2.39739e-05
1.43843e-05
4.79478e-06
4.79478e-05
9.58957e-06
9.58957e-06
8.63061e-05
1.91791e-05
0.000297277
4.79478e-06
1.43843e-05
4.79478e-06
7.19217e-05
9.58957e-06
0.000287687
4.79478e-06
4.79478e-06
4.79478e-06
4.79478e-06
9.58957e-06
5.75374e-05
9.58957e-06
5.27426e-05
4.79478e-06
8.15113e-05
4.79478e-06
4.3153e-05
4.79478e-06
4.79478e-06
9.58957e-06
9.58957e-06
4.79478e-06
2.87687e-05
9.58957e-06
4.79478e-06
4.79478e-06
4.79478e-06
1.43843e-05
4.79478e-06
4.79478e-06
0.000124664
4.79478e-06
9.58957e-06
9.58957e-06
4.79478e-06
3.35635e-05
9.58957e-06
4.79478e-06
2.87687e-05
4.79478e-06
4.79478e-06
4.79478e-06
4.79478e-06
4.79478e-06
1.91791e-05
4.79478e-06
4.79478e-06
4.79478e-06
4.79478e-06
1.43843e-05
4.79478e-06
4.79478e-06
4.79478e-06
9.58957e-06
9.58957e-06
0.000134254
4.79478e-06
0.00033084
1.43843e-05
4.79478e-06
0.000656885
4.79478e-06
4.79478e-06
1.91791e-05
4.79478e-06
2.39739e-05
9.58957e-06
9.58957e-05
9.58957e-06
4.79478e-05
4.79478e-06
1.43843e-05
4.79478e-06
9.58957e-06
6.23322e-05
0.000129459
9.58957e-06
2.87687e-05
4.79478e-06
4.79478e-06
2.87687e-05
9.58957e-06
0.000115075
9.58957e-06
4.79478e-06
4.79478e-06
3.35635e-05
4.79478e-06
0.00011987
4.79478e-06
1.43843e-05
3.35635e-05
4.79478e-06
4.79478e-06
1.43843e-05
1.43843e-05
4.79478e-06
4.79478e-05
2.87687e-05
4.79478e-06
9.58957e-06
0.000258918
3.83583e-05
0.000167817
0.00023015
4.79478e-06
1.91791e-05
4.79478e-05
0.000613732
4.79478e-06
3.35635e-05
0.00011987
1.91791e-05
8.15113e-05
9.58957e-06
4.79478e-06
0.000527426
4.79478e-06
0.0107595
3.83583e-05
1.91791e-05
0.000215765
4.79478e-06
4.79478e-05
4.79478e-05
1.43843e-05
1.43843e-05
4.79478e-06
4.79478e-05
9.58957e-06
0.000297277
0.000239739
4.79478e-06
0.00010069
4.79478e-06
1.43843e-05
9.58957e-06
5.75374e-05
9.58957e-06
1.43843e-05
0.00011987
4.79478e-06
4.79478e-06
9.58957e-06
9.58957e-06
4.79478e-06
4.79478e-06
4.79478e-06
4.79478e-06
1.91791e-05
4.79478e-06
4.79478e-06
0.000177407
1.91791e-05
6.23322e-05
1.43843e-05
5.75374e-05
3.83583e-05
2.87687e-05
9.58957e-06
0.000129459
0.000848677
0.000738397
1.43843e-05
4.79478e-06
4.79478e-06
2.87687e-05
4.79478e-06
9.58957e-06
4.79478e-06
4.79478e-06
0.000287687
5.27426e-05
9.58957e-06
2.87687e-05
4.79478e-06
7.67165e-05
9.58957e-06
9.58957e-06
4.79478e-06
0.000148638
2.87687e-05
4.79478e-05
4.79478e-06
1.43843e-05
4.79478e-06
9.58957e-06
4.79478e-06
4.79478e-06
0.000115075
4.79478e-05
2.39739e-05
0.000163023
0.0044112
4.79478e-06
3.83583e-05
4.79478e-06
2.39739e-05
7.67165e-05
0.00011987
9.58957e-06
4.79478e-06
0.00377349
0.00010069
8.15113e-05
0.000148638
4.79478e-06
0.000182202
9.58957e-06
0.000963751
4.3153e-05
4.79478e-06
0.000191791
4.79478e-06
0.000546605
4.79478e-06
7.67165e-05
0.000393172
1.91791e-05
2.39739e-05
0.00586402
4.3153e-05
4.79478e-05
4.79478e-06
4.79478e-06
4.79478e-06
2.87687e-05
4.79478e-06
2.87687e-05
0.000848677
0.000239739
3.83583e-05
1.43843e-05
0.00034043
0.000743191
1.43843e-05
0.000163023
4.79478e-06
4.3153e-05
4.79478e-06
8.15113e-05
4.3153e-05
2.87687e-05
7.67165e-05
3.35635e-05
0.000412351
3.83583e-05
0.000407557
1.43843e-05
9.58957e-06
0.000158228
4.79478e-06
3.35635e-05
4.79478e-06
1.43843e-05
2.39739e-05
1.91791e-05
4.79478e-06
4.79478e-06
1.91791e-05
5.75374e-05
7.19217e-05
0.000206176
4.79478e-06
0.000124664
4.79478e-06
0.000287687
4.79478e-06
1.43843e-05
3.35635e-05
0.000239739
1.91791e-05
1.43843e-05
4.79478e-06
4.3153e-05
4.79478e-06
4.79478e-06
4.3153e-05
9.58957e-06
3.83583e-05
1.91791e-05
4.79478e-06
9.58957e-06
4.79478e-06
1.91791e-05
0.00011028
0.000589758
2.87687e-05
4.79478e-06
4.79478e-06
9.58957e-06
1.43843e-05
0.000695244
2.39739e-05
9.58957e-06
1.43843e-05
9.58957e-06
2.87687e-05
2.39739e-05
4.79478e-06
0.000776755
5.27426e-05
4.79478e-05
4.79478e-06
0.00011987
0.000191791
0.000191791
9.11009e-05
0.000695244
0.000234944
0.000345224
0.0012898
4.79478e-05
0.00280015
0.00194668
0.000306866
7.19217e-05
0.000134254
4.79478e-06
9.58957e-06
9.58957e-06
0.000273303
0.000719217
0.000292482
1.43843e-05
0.00300153
4.79478e-06
0.000584964
4.79478e-06
4.79478e-05
1.43843e-05
0.000258918
9.11009e-05
9.58957e-06
4.79478e-06
4.79478e-06
9.58957e-06
1.43843e-05
2.39739e-05
2.87687e-05
4.79478e-06
2.39739e-05
0.00205696
1.91791e-05
7.67165e-05
3.83583e-05
0.000546605
0.000244534
4.79478e-05
6.23322e-05
4.79478e-06
0.000139049
0.000225355
0.00311661
1.91791e-05
0.000177407
0.000978136
8.63061e-05
1.43843e-05
9.58957e-06
0.000258918
7.19217e-05
9.58957e-06
4.79478e-05
4.79478e-06
0.00022056
2.87687e-05
4.79478e-06
0.00385501
4.79478e-06
4.3153e-05
4.79478e-06
4.79478e-06
4.79478e-06
0.000191791
1.43843e-05
4.79478e-06
1.43843e-05
8.63061e-05
0.000455504
2.39739e-05
4.79478e-06
0.000747986
0.000215765
6.23322e-05
0.00043153
3.35635e-05
9.58957e-06
0.000618527
0.00127062
0.00152954
3.35635e-05
0.000517837
0.000129459
1.91791e-05
0.000177407
5.75374e-05
2.87687e-05
4.79478e-06
1.43843e-05
1.43843e-05
4.79478e-06
9.58957e-06
0.000215765
0.000134254
0.00148159
0.00033084
1.43843e-05
4.79478e-06
9.58957e-06
4.79478e-06
0.000105485
4.79478e-06
3.35635e-05
1.91791e-05
4.79478e-06
1.91791e-05
5.27426e-05
2.39739e-05
0.000508247
4.79478e-06
4.79478e-06
4.79478e-06
1.43843e-05
9.58957e-06
2.39739e-05
8.15113e-05
0.000134254
4.79478e-06
0.000143843
5.27426e-05
4.79478e-06
1.91791e-05
9.58957e-06
4.79478e-06
7.19217e-05
6.23322e-05
4.79478e-06
4.79478e-06
4.79478e-06
4.79478e-06
4.79478e-06
9.58957e-06
4.79478e-06
9.58957e-06
4.79478e-06
9.58957e-06
9.58957e-06
2.87687e-05
0.000153433
4.79478e-06
0.000148638
9.58957e-06
2.39739e-05
4.79478e-06
8.15113e-05
0.000201381
1.43843e-05
8.15113e-05
0.000469889
0.000378788
0.000186997
4.79478e-06
4.79478e-06
0.000105485
0.0090046
9.58957e-06
0.000335635
9.58957e-06
3.83583e-05
4.79478e-05
9.58957e-06
4.79478e-06
0.000345224
1.91791e-05
9.58957e-06
9.58957e-06
1.43843e-05
1.43843e-05
0.000105485
4.79478e-05
4.79478e-06
4.79478e-06
9.58957e-06
1.43843e-05
4.79478e-06
9.58957e-06
4.79478e-06
4.79478e-06
4.79478e-06
4.79478e-06
4.79478e-06
9.58957e-06
4.79478e-06
4.79478e-06
4.79478e-06
1.91791e-05
0.00173092
0.000158228
6.23322e-05
0.00010069
0.000182202
4.79478e-06
1.91791e-05
0.00172612
1.91791e-05
0.00178845
9.58957e-06
0.000163023
0.00112677
0.000234944
1.43843e-05
1.43843e-05
1.91791e-05
2.39739e-05
4.79478e-06
9.58957e-06
9.58957e-06
2.39739e-05
4.79478e-06
4.79478e-06
0.00056099
0.000316456
2.87687e-05
0.000115075
9.58957e-05
0.00138569
2.39739e-05
0.00170215
0.00123226
4.79478e-05
0.000762371
4.79478e-06
4.79478e-06
4.79478e-06
4.79478e-06
6.7127e-05
2.39739e-05
0.000134254
0.000354814
4.79478e-05
0.00011987
0.001659
1.43843e-05
0.000920598
9.58957e-05
2.87687e-05
4.79478e-06
0.00011028
4.3153e-05
1.91791e-05
1.91791e-05
0.000167817
2.39739e-05
9.11009e-05
7.19217e-05
0.000282892
9.58957e-06
1.43843e-05
1.43843e-05
4.3153e-05
0.000719217
1.43843e-05
0.000302071
9.58957e-06
6.23322e-05
3.35635e-05
2.87687e-05
7.19217e-05
1.91791e-05
9.58957e-06
1.91791e-05
4.79478e-06
0.00011028
4.79478e-06
9.58957e-06
4.79478e-06
0.00011987
9.58957e-06
4.79478e-06
4.79478e-06
3.83583e-05
6.23322e-05
4.79478e-06
2.87687e-05
9.58957e-06
9.58957e-06
0.00595033
8.63061e-05
0.00011987
1.43843e-05
3.83583e-05
0.000105485
1.91791e-05
1.91791e-05
9.58957e-06
2.87687e-05
4.79478e-05
4.79478e-06
4.79478e-06
1.43843e-05
0.000105485
5.75374e-05
9.58957e-06
1.43843e-05
0.000196586
5.75374e-05
2.87687e-05
4.79478e-06
0.000297277
4.79478e-06
3.83583e-05
2.39739e-05
1.43843e-05
2.87687e-05
9.58957e-06
2.87687e-05
4.79478e-06
4.79478e-06
4.79478e-06
4.79478e-06
2.39739e-05
9.58957e-06
4.79478e-06
4.79478e-06
4.79478e-06
2.39739e-05
1.91791e-05
9.58957e-06
1.91791e-05
9.58957e-06
4.79478e-06
1.43843e-05
4.79478e-06
1.43843e-05
4.79478e-06
4.79478e-06
1.91791e-05
9.11009e-05
4.79478e-06
4.79478e-06
2.39739e-05
4.79478e-06
4.79478e-06
1.43843e-05
0.000421941
4.79478e-06
0.00021097
9.58957e-06
4.79478e-06
9.58957e-05
9.58957e-06
9.58957e-06
4.79478e-06
3.35635e-05
0.000105485
0.000455504
4.79478e-06
9.58957e-06
4.79478e-06
4.79478e-06
1.91791e-05
4.79478e-06
0.000359609
2.39739e-05
3.35635e-05
4.79478e-06
8.63061e-05
7.67165e-05
4.79478e-06
1.43843e-05
9.58957e-06
2.39739e-05
9.58957e-06
0.000752781
4.79478e-05
1.91791e-05
4.79478e-06
0.00010069
1.91791e-05
4.79478e-05
1.91791e-05
4.3153e-05
1.91791e-05
4.79478e-06
9.58957e-06
4.79478e-05
0.00177886
3.83583e-05
4.3153e-05
2.87687e-05
2.87687e-05
2.87687e-05
7.19217e-05
9.58957e-06
4.79478e-06
3.83583e-05
3.83583e-05
4.79478e-06
4.3153e-05
4.79478e-06
4.79478e-06
9.58957e-06
4.79478e-06
1.43843e-05
0.00043153
5.27426e-05
9.58957e-06
1.43843e-05
1.43843e-05
9.58957e-06
1.91791e-05
1.43843e-05
9.58957e-06
4.79478e-06
9.58957e-06
4.79478e-06
4.79478e-06
1.91791e-05
4.79478e-06
4.79478e-06
4.79478e-06
0.000963751
9.58957e-06
4.79478e-06
4.79478e-06
1.91791e-05
4.79478e-06
9.58957e-06
9.58957e-06
9.58957e-06
0.00179325
1.43843e-05
4.79478e-05
4.79478e-06
4.79478e-06
4.79478e-06
5.27426e-05
4.3153e-05
2.39739e-05
9.58957e-06
4.79478e-06
3.83583e-05
2.87687e-05
1.43843e-05
4.79478e-06
2.87687e-05
4.79478e-06
0.000407557
0.000306866
1.43843e-05
9.58957e-06
4.79478e-06
4.79478e-06
1.91791e-05
2.39739e-05
2.39739e-05
1.91791e-05
4.79478e-06
9.58957e-06
4.79478e-06
7.19217e-05
1.91791e-05
9.58957e-06
0.000134254
0.000944572
9.58957e-06
3.35635e-05
3.35635e-05
5.27426e-05
3.35635e-05
9.58957e-06
1.91791e-05
4.79478e-06
4.79478e-06
2.39739e-05
9.58957e-06
1.91791e-05
4.79478e-06
4.79478e-06
4.79478e-06
3.83583e-05
0.00109801
0.000115075
0.000417146
4.79478e-05
8.63061e-05
4.79478e-06
0.00067127
3.35635e-05
3.35635e-05
4.79478e-06
1.91791e-05
9.58957e-06
0.000186997
2.39739e-05
0.000388377
2.87687e-05
4.79478e-06
0.000282892
9.58957e-06
4.79478e-06
2.87687e-05
9.58957e-06
4.79478e-05
4.79478e-06
4.79478e-06
0.000115075
5.75374e-05
9.58957e-06
4.79478e-06
9.58957e-06
0.00144802
0.000172612
4.79478e-06
4.79478e-06
4.79478e-05
4.79478e-06
9.58957e-06
4.79478e-06
4.79478e-06
4.79478e-06
9.58957e-06
9.58957e-06
4.79478e-06
2.87687e-05
2.39739e-05
1.91791e-05
9.11009e-05
4.79478e-05
0.000757576
2.39739e-05
4.79478e-06
7.67165e-05
9.11009e-05
4.79478e-06
5.27426e-05
0.00108362
9.58957e-06
4.79478e-06
5.27426e-05
2.87687e-05
0.000186997
4.79478e-06
0.000393172
2.39739e-05
0.0013809
4.79478e-06
0.00141446
0.000172612
6.23322e-05
4.79478e-06
9.58957e-06
4.79478e-06
0.000541811
0.000556195
9.58957e-05
0.00045071
9.58957e-06
3.83583e-05
1.43843e-05
4.79478e-06
7.67165e-05
4.79478e-05
9.58957e-06
0.000373993
2.87687e-05
7.67165e-05
4.79478e-06
4.79478e-06
4.79478e-06
4.79478e-06
3.35635e-05
1.91791e-05
4.79478e-06
2.39739e-05
2.39739e-05
4.79478e-06
2.39739e-05
5.27426e-05
4.79478e-06
3.83583e-05
0.000225355
9.58957e-06
0.00010069
4.79478e-06
4.79478e-06
4.79478e-06
4.79478e-06
5.27426e-05
9.58957e-06
2.87687e-05
1.43843e-05
4.79478e-06
1.91791e-05
9.58957e-06
9.58957e-06
4.79478e-06
3.83583e-05
4.79478e-06
4.79478e-06
3.35635e-05
9.58957e-06
8.15113e-05
4.79478e-06
7.19217e-05
9.58957e-06
2.87687e-05
4.79478e-06
9.58957e-06
4.79478e-06
2.39739e-05
4.79478e-06
2.39739e-05
2.39739e-05
4.79478e-06
3.35635e-05
4.3153e-05
4.79478e-06
1.91791e-05
0.00328922
4.79478e-05
0.000278097
9.58957e-06
7.67165e-05
4.3153e-05
9.11009e-05
4.79478e-06
4.79478e-06
4.79478e-06
0.000172612
4.79478e-06
1.91791e-05
0.000287687
4.79478e-06
2.39739e-05
1.43843e-05
9.58957e-06
1.91791e-05
9.58957e-05
0.00442079
3.83583e-05
0.000148638
4.79478e-06
1.91791e-05
1.43843e-05
6.7127e-05
2.87687e-05
0.000167817
0.000167817
3.83583e-05
5.27426e-05
8.63061e-05
0.000311661
0.00022056
2.39739e-05
3.83583e-05
6.7127e-05
4.79478e-06
0.000273303
0.00140967
4.3153e-05
0.00240219
4.79478e-06
0.000134254
0.000819908
2.39739e-05
4.79478e-06
5.27426e-05
4.79478e-05
0.00254603
2.87687e-05
4.79478e-06
0.000963751
4.79478e-05
4.79478e-06
0.00170215
2.87687e-05
9.58957e-05
9.58957e-06
9.58957e-06
4.79478e-06
4.79478e-06
2.39739e-05
2.39739e-05
2.39739e-05
0.000139049
1.43843e-05
2.39739e-05
4.79478e-06
4.79478e-06
4.79478e-06
1.43843e-05
4.79478e-06
0.000115075
4.79478e-06
4.3153e-05
9.58957e-06
6.7127e-05
4.79478e-06
4.79478e-06
1.91791e-05
1.43843e-05
4.79478e-06
6.23322e-05
4.79478e-06
4.79478e-06
4.79478e-06
4.79478e-06
9.58957e-06
2.39739e-05
2.87687e-05
3.35635e-05
4.79478e-06
2.39739e-05
4.79478e-06
4.79478e-06
4.79478e-05
6.7127e-05
2.39739e-05
4.79478e-06
9.58957e-06
1.43843e-05
1.91791e-05
0.000800729
4.79478e-06
4.79478e-06
1.43843e-05
5.27426e-05
9.58957e-06
9.58957e-06
2.39739e-05
0.00011987
1.43843e-05
4.79478e-06
1.43843e-05
4.79478e-06
9.58957e-06
1.91791e-05
6.23322e-05
1.91791e-05
0.000239739
4.79478e-06
6.23322e-05
4.79478e-06
0.00158228
0.000306866
2.87687e-05
1.91791e-05
1.91791e-05
0.000608937
0.00148159
0.00264672
5.27426e-05
0.000925393
1.43843e-05
0.000690449
4.79478e-06
4.79478e-05
5.27426e-05
0.00021097
6.23322e-05
0.000911009
4.79478e-06
0.00174051
0.000186997
0.000105485
1.43843e-05
4.79478e-05
9.58957e-06
0.00197066
3.35635e-05
0.000388377
1.91791e-05
1.43843e-05
4.79478e-06
9.58957e-06
4.79478e-06
1.43843e-05
9.58957e-06
4.79478e-06
1.43843e-05
5.27426e-05
0.00144802
4.79478e-06
4.79478e-06
9.58957e-06
3.35635e-05
1.91791e-05
9.58957e-06
2.39739e-05
4.79478e-06
4.79478e-06
4.79478e-06
6.23322e-05
3.83583e-05
2.87687e-05
4.79478e-05
0.000143843
4.79478e-06
9.58957e-06
9.58957e-06
9.58957e-06
0.000158228
2.39739e-05
4.79478e-06
0.000829498
0.00212888
5.27426e-05
4.79478e-06
3.35635e-05
1.91791e-05
1.91791e-05
9.58957e-06
9.58957e-06
9.58957e-06
1.43843e-05
4.79478e-06
4.79478e-06
4.79478e-06
6.7127e-05
4.79478e-06
5.75374e-05
1.43843e-05
1.91791e-05
9.58957e-05
1.43843e-05
9.58957e-06
5.27426e-05
2.39739e-05
5.75374e-05
4.79478e-06
3.83583e-05
9.58957e-06
9.58957e-06
1.43843e-05
3.35635e-05
2.39739e-05
4.79478e-06
0.000239739
1.91791e-05
4.79478e-06
1.91791e-05
4.79478e-05
3.35635e-05
3.35635e-05
4.79478e-06
1.43843e-05
0.00010069
9.58957e-06
4.79478e-06
4.79478e-06
0.000148638
4.79478e-06
4.79478e-06
4.79478e-06
4.79478e-06
4.79478e-06
9.58957e-06
4.79478e-06
9.58957e-06
4.79478e-06
4.79478e-06
4.79478e-06
4.79478e-06
4.79478e-06
4.79478e-06
4.79478e-06
4.79478e-06
4.79478e-06
1.43843e-05
4.79478e-06
4.79478e-06
2.39739e-05
4.79478e-06
4.79478e-06
4.79478e-06
4.79478e-06
4.79478e-06
4.79478e-06
4.79478e-06
4.79478e-06
1.91791e-05
9.58957e-06
4.79478e-06
9.58957e-06
4.79478e-06
1.91791e-05
4.79478e-06
4.79478e-06
1.43843e-05
9.58957e-06
2.39739e-05
4.79478e-06
5.75374e-05
3.35635e-05
1.43843e-05
1.43843e-05
1.91791e-05
0.000234944
1.43843e-05
0.000201381
2.39739e-05
4.79478e-06
1.91791e-05
4.79478e-06
0.000167817
2.87687e-05
2.39739e-05
1.91791e-05
0.00456943
1.91791e-05
9.58957e-06
4.79478e-06
9.58957e-06
4.79478e-06
4.79478e-06
4.79478e-06
4.79478e-06
4.79478e-06
4.79478e-06
1.91791e-05
9.58957e-06
4.79478e-06
4.79478e-06
4.79478e-06
1.91791e-05
4.79478e-06
1.91791e-05
9.58957e-06
1.43843e-05
1.43843e-05
4.79478e-06
9.58957e-06
4.79478e-06
1.43843e-05
4.79478e-06
0.000604143
9.58957e-06
1.91791e-05
4.79478e-06
1.43843e-05
2.39739e-05
4.79478e-06
4.79478e-06
9.58957e-06
9.58957e-06
9.58957e-06
1.43843e-05
4.79478e-06
4.79478e-06
9.58957e-06
4.79478e-06
0.001472
9.58957e-06
1.91791e-05
4.79478e-06
4.79478e-06
4.79478e-06
1.43843e-05
2.87687e-05
1.91791e-05
9.58957e-06
9.58957e-06
2.39739e-05
4.79478e-06
1.43843e-05
3.83583e-05
1.43843e-05
4.79478e-06
8.15113e-05
1.43843e-05
2.39739e-05
9.58957e-06
0.000584964
0.000139049
3.83583e-05
1.91791e-05
4.79478e-06
9.58957e-06
4.79478e-06
4.79478e-06
1.91791e-05
1.91791e-05
4.79478e-06
4.79478e-06
4.79478e-06
5.75374e-05
4.79478e-06
1.43843e-05
9.58957e-06
0.000978136
1.91791e-05
4.79478e-06
9.58957e-06
2.39739e-05
0.000201381
0.000306866
1.43843e-05
0.000350019
9.11009e-05
1.43843e-05
1.91791e-05
1.43843e-05
3.83583e-05
4.79478e-06
0.00108842
1.91791e-05
4.79478e-06
0.000129459
0.00011028
9.58957e-06
9.58957e-06
0.000129459
3.83583e-05
0.000143843
0.000834292
2.87687e-05
0.000258918
4.79478e-06
0.000383583
3.35635e-05
1.43843e-05
2.39739e-05
4.79478e-06
2.39739e-05
7.67165e-05
3.83583e-05
7.67165e-05
4.79478e-06
4.79478e-06
4.79478e-06
0.00010069
4.79478e-06
4.79478e-06
4.79478e-06
4.79478e-06
7.19217e-05
2.39739e-05
1.91791e-05
0.00254603
1.43843e-05
1.43843e-05
4.79478e-05
5.27426e-05
0.000421941
4.79478e-06
1.43843e-05
4.3153e-05
4.79478e-06
3.35635e-05
4.79478e-06
1.43843e-05
1.43843e-05
0.000124664
1.91791e-05
1.91791e-05
4.79478e-06
9.58957e-06
4.79478e-06
4.79478e-06
4.79478e-06
4.79478e-06
4.79478e-06
0.000167817
9.58957e-06
4.79478e-06
4.79478e-06
1.43843e-05
4.79478e-06
0.000335635
1.43843e-05
9.58957e-06
1.43843e-05
4.79478e-06
0.00011028
7.67165e-05
1.43843e-05
9.11009e-05
1.91791e-05
4.3153e-05
0.000148638
4.79478e-06
4.79478e-06
4.3153e-05
9.58957e-06
7.67165e-05
4.3153e-05
4.79478e-06
4.79478e-06
0.000695244
5.75374e-05
1.43843e-05
4.79478e-06
4.79478e-06
4.79478e-06
1.43843e-05
2.87687e-05
4.79478e-06
0.000134254
1.43843e-05
2.87687e-05
4.79478e-06
4.79478e-06
0.000834292
0.000115075
4.79478e-06
4.79478e-06
0.00044112
4.79478e-06
9.58957e-06
4.79478e-06
5.27426e-05
4.79478e-06
0.000728807
4.79478e-06
4.79478e-06
9.58957e-06
0.000345224
4.79478e-06
9.58957e-05
4.79478e-06
4.79478e-06
6.7127e-05
2.87687e-05
1.91791e-05
0.00251726
9.58957e-06
8.15113e-05
0.000234944
0.000182202
3.83583e-05
9.11009e-05
9.58957e-06
4.79478e-06
0.000172612
0.000158228
0.000268508
9.58957e-06
0.00346663
4.79478e-06
2.87687e-05
0.000393172
2.39739e-05
0.000191791
0.000139049
9.58957e-06
9.58957e-06
2.87687e-05
8.15113e-05
1.91791e-05
0.00010069
0.00125623
1.91791e-05
2.39739e-05
9.58957e-06
1.43843e-05
4.79478e-06
4.79478e-06
9.58957e-06
1.91791e-05
4.79478e-06
3.35635e-05
9.58957e-06
9.58957e-06
4.79478e-06
2.39739e-05
4.79478e-06
9.58957e-06
4.79478e-06
4.79478e-06
4.79478e-06
6.7127e-05
4.79478e-06
0.000537016
9.58957e-06
1.91791e-05
4.79478e-06
4.79478e-06
1.43843e-05
9.58957e-06
1.43843e-05
1.91791e-05
2.87687e-05
2.39739e-05
1.43843e-05
4.79478e-06
7.19217e-05
4.79478e-06
9.58957e-06
4.79478e-06
3.83583e-05
2.39739e-05
4.79478e-06
4.79478e-05
8.15113e-05
2.39739e-05
1.91791e-05
1.43843e-05
3.35635e-05
4.79478e-06
9.58957e-06
4.79478e-06
5.27426e-05
9.58957e-05
5.75374e-05
0.00011987
4.79478e-06
1.43843e-05
3.35635e-05
3.83583e-05
6.23322e-05
5.75374e-05
4.79478e-06
3.35635e-05
2.39739e-05
0.00010069
3.35635e-05
2.87687e-05
8.63061e-05
9.58957e-06
1.91791e-05
0.000642501
1.91791e-05
9.58957e-06
9.11009e-05
4.79478e-06
0.00011987
0.000139049
0.000115075
4.79478e-06
0.0011987
4.3153e-05
7.19217e-05
0.00021097
5.75374e-05
3.83583e-05
1.43843e-05
1.91791e-05
9.58957e-06
9.58957e-06
6.7127e-05
4.79478e-06
1.43843e-05
4.79478e-06
4.79478e-06
1.91791e-05
2.87687e-05
4.79478e-06
8.15113e-05
4.79478e-06
9.58957e-06
9.58957e-06
9.58957e-06
1.43843e-05
4.79478e-06
4.79478e-06
0.00011987
4.79478e-06
9.58957e-06
1.91791e-05
4.79478e-06
9.58957e-06
4.79478e-06
4.79478e-06
4.79478e-06
3.35635e-05
1.43843e-05
1.91791e-05
1.43843e-05
9.58957e-06
0.00151036
2.87687e-05
9.58957e-06
4.79478e-06
1.91791e-05
0.000115075
2.39739e-05
9.58957e-05
4.79478e-06
4.79478e-06
4.79478e-06
2.87687e-05
0.00011028
1.43843e-05
4.79478e-06
4.79478e-06
1.91791e-05
9.58957e-06
1.43843e-05
1.43843e-05
1.43843e-05
1.91791e-05
9.58957e-06
4.79478e-06
3.83583e-05
4.79478e-06
2.39739e-05
4.79478e-06
4.79478e-06
4.79478e-06
1.91791e-05
0.000172612
4.79478e-06
1.43843e-05
1.43843e-05
9.58957e-06
7.67165e-05
1.91791e-05
9.58957e-06
1.43843e-05
0.000364404
4.79478e-06
4.79478e-06
9.58957e-06
2.39739e-05
2.39739e-05
4.79478e-06
4.79478e-06
0.000148638
0.000148638
9.58957e-06
4.79478e-06
9.58957e-06
1.91791e-05
9.58957e-06
4.79478e-06
1.43843e-05
1.43843e-05
1.43843e-05
2.87687e-05
3.35635e-05
4.79478e-06
9.58957e-06
2.39739e-05
9.58957e-06
8.63061e-05
9.58957e-06
4.79478e-06
4.79478e-06
1.43843e-05
9.58957e-06
9.58957e-05
1.91791e-05
5.27426e-05
0.000244534
2.87687e-05
9.11009e-05
2.87687e-05
1.91791e-05
0.000412351
0.000191791
0.000388377
9.58957e-06
4.79478e-06
2.87687e-05
4.79478e-06
1.91791e-05
0.000163023
5.75374e-05
3.35635e-05
1.43843e-05
9.58957e-06
0.000163023
9.58957e-06
9.58957e-06
9.58957e-06
4.79478e-06
9.58957e-06
1.43843e-05
4.79478e-06
9.58957e-06
4.79478e-06
9.58957e-06
1.43843e-05
4.79478e-06
6.7127e-05
3.83583e-05
4.79478e-06
0.000186997
1.43843e-05
4.79478e-06
4.79478e-06
2.39739e-05
0.000134254
3.35635e-05
4.79478e-06
3.83583e-05
2.39739e-05
2.39739e-05
4.79478e-06
0.000124664
2.39739e-05
4.79478e-06
9.58957e-05
4.79478e-06
4.79478e-06
2.87687e-05
9.58957e-06
1.91791e-05
4.79478e-06
4.79478e-06
4.79478e-06
3.35635e-05
9.58957e-06
9.58957e-06
7.67165e-05
4.79478e-06
4.79478e-06
4.79478e-06
5.75374e-05
9.58957e-06
9.58957e-06
4.79478e-06
4.79478e-06
4.79478e-06
4.79478e-06
1.43843e-05
4.79478e-06
7.19217e-05
4.79478e-06
4.79478e-06
4.79478e-06
4.79478e-06
1.91791e-05
3.83583e-05
0.000148638
9.58957e-06
3.35635e-05
0.000268508
0.00170694
4.79478e-06
0.000191791
7.67165e-05
4.79478e-06
3.83583e-05
4.79478e-06
1.43843e-05
0.000134254
0.000541811
9.58957e-06
4.79478e-06
4.79478e-06
0.000167817
2.39739e-05
9.58957e-05
0.000412351
0.00213847
4.79478e-06
1.91791e-05
2.39739e-05
3.35635e-05
0.000608937
0.000503452
0.000172612
0.0019323
9.58957e-06
0.000148638
4.79478e-06
0.000580169
1.43843e-05
1.91791e-05
8.63061e-05
4.79478e-06
0.000115075
9.58957e-06
9.58957e-06
4.79478e-06
9.58957e-06
4.79478e-06
2.39739e-05
9.58957e-06
4.79478e-06
4.79478e-06
2.87687e-05
4.79478e-06
4.79478e-06
4.79478e-06
4.3153e-05
1.91791e-05
4.79478e-06
9.58957e-06
1.91791e-05
4.79478e-06
2.87687e-05
9.58957e-06
4.79478e-06
4.79478e-06
0.000134254
0.000465094
4.79478e-06
9.58957e-06
4.79478e-06
9.58957e-06
1.43843e-05
1.43843e-05
0.000148638
9.58957e-06
1.43843e-05
1.43843e-05
1.43843e-05
4.79478e-06
4.79478e-06
5.75374e-05
1.43843e-05
3.83583e-05
5.27426e-05
1.43843e-05
0.00246931
0.000182202
8.15113e-05
0.000254124
4.79478e-06
1.43843e-05
0.000143843
0.000604143
0.00111239
4.79478e-06
[truncated: 5,661 more rows]
