# Supplementary material for: HLA class I haplotype diversity is consistent with selection for frequent existing haplotypes
Source: PLoS Comput Biol. 2017 Aug 28;13(8):e1005693. doi: 10.1371/journal.pcbi.1005693 (PMC5590998; doi:10.1371/journal.pcbi.1005693)
Supplement: S2 Appendix — (ZIP) [file pcbi.1005693.s006.zip › MENAFC.xlsx]

## Sheet: Sheet1
1.00628e-05
5.0314e-06
1.00628e-05
5.53454e-05
5.0314e-06
2.01256e-05
1.00628e-05
5.0314e-06
5.0314e-06
2.01256e-05
5.0314e-06
5.0314e-06
1.50942e-05
2.5157e-05
5.0314e-06
1.00628e-05
5.0314e-06
5.0314e-06
5.0314e-06
1.00628e-05
5.0314e-06
5.0314e-06
5.0314e-06
5.0314e-06
5.0314e-06
5.0314e-06
5.0314e-06
0.00018113
5.0314e-06
1.50942e-05
1.50942e-05
3.01884e-05
2.5157e-05
5.0314e-06
5.0314e-06
1.00628e-05
1.50942e-05
5.0314e-06
1.50942e-05
1.50942e-05
1.00628e-05
5.0314e-06
5.0314e-06
0.000105659
5.0314e-06
4.52826e-05
1.00628e-05
1.50942e-05
3.01884e-05
2.5157e-05
1.00628e-05
9.05651e-05
2.5157e-05
5.0314e-06
2.01256e-05
5.0314e-06
2.01256e-05
5.0314e-06
3.52198e-05
5.0314e-06
5.0314e-06
5.0314e-06
3.01884e-05
5.0314e-06
1.50942e-05
2.5157e-05
1.00628e-05
2.01256e-05
5.0314e-06
5.0314e-06
1.00628e-05
2.01256e-05
9.05651e-05
1.00628e-05
5.0314e-06
0.000110691
0.000246538
1.00628e-05
1.50942e-05
5.0314e-06
5.0314e-06
5.0314e-06
4.02512e-05
1.00628e-05
5.0314e-06
2.01256e-05
5.0314e-06
5.0314e-06
5.0314e-06
7.04395e-05
3.01884e-05
2.5157e-05
4.02512e-05
1.00628e-05
4.02512e-05
1.00628e-05
0.000166036
5.53454e-05
2.5157e-05
5.0314e-05
0.000105659
2.5157e-05
1.50942e-05
5.0314e-06
5.0314e-06
1.50942e-05
7.04395e-05
5.0314e-06
1.00628e-05
1.00628e-05
5.0314e-06
2.01256e-05
5.0314e-06
2.5157e-05
1.00628e-05
1.00628e-05
1.50942e-05
5.0314e-06
5.0314e-06
0.000110691
5.0314e-06
2.01256e-05
1.00628e-05
1.50942e-05
1.50942e-05
5.0314e-05
2.01256e-05
1.50942e-05
6.54081e-05
1.00628e-05
5.0314e-06
5.0314e-06
5.0314e-06
5.0314e-06
5.0314e-06
5.0314e-06
1.50942e-05
5.0314e-06
2.01256e-05
1.00628e-05
2.5157e-05
6.03768e-05
5.0314e-06
3.01884e-05
0.000241507
5.0314e-06
1.50942e-05
8.05023e-05
9.05651e-05
1.50942e-05
1.50942e-05
4.52826e-05
5.0314e-06
1.00628e-05
5.0314e-06
0.000125785
5.0314e-06
2.5157e-05
1.50942e-05
3.52198e-05
5.0314e-06
5.0314e-06
5.0314e-06
8.05023e-05
5.0314e-06
5.0314e-06
0.000100628
3.52198e-05
4.02512e-05
5.0314e-06
5.0314e-06
0.000276727
1.50942e-05
5.0314e-06
2.01256e-05
5.0314e-06
1.50942e-05
5.0314e-06
5.0314e-06
1.00628e-05
5.0314e-06
5.0314e-06
6.54081e-05
5.0314e-05
0.00014591
5.0314e-06
1.50942e-05
5.0314e-06
4.02512e-05
3.01884e-05
5.0314e-06
5.0314e-06
1.50942e-05
0.000135848
5.0314e-06
6.03768e-05
1.50942e-05
0.000231444
4.02512e-05
5.53454e-05
1.00628e-05
0.000256601
5.0314e-06
2.5157e-05
2.01256e-05
5.0314e-06
5.0314e-06
2.01256e-05
0.000196224
1.50942e-05
1.50942e-05
5.0314e-06
5.53454e-05
5.0314e-06
5.0314e-06
1.00628e-05
1.00628e-05
5.0314e-06
1.50942e-05
5.0314e-06
3.01884e-05
1.50942e-05
4.52826e-05
5.0314e-05
6.54081e-05
0.000161005
5.0314e-06
5.0314e-06
8.55337e-05
5.0314e-06
6.54081e-05
5.0314e-06
2.01256e-05
4.52826e-05
1.00628e-05
1.00628e-05
2.01256e-05
0.000105659
1.50942e-05
5.0314e-06
8.55337e-05
1.50942e-05
6.03768e-05
3.01884e-05
2.01256e-05
1.00628e-05
5.0314e-06
5.0314e-06
5.0314e-06
1.00628e-05
5.0314e-06
5.0314e-06
1.50942e-05
1.50942e-05
0.000714458
3.52198e-05
0.000281758
8.55337e-05
5.0314e-06
2.5157e-05
1.50942e-05
3.01884e-05
1.50942e-05
5.0314e-06
5.0314e-06
2.01256e-05
0.000271695
5.0314e-06
1.00628e-05
5.0314e-06
1.00628e-05
1.50942e-05
1.00628e-05
0.000392449
9.55965e-05
0.000110691
5.0314e-06
5.0314e-06
5.0314e-06
4.02512e-05
0.000115722
7.04395e-05
5.0314e-06
5.53454e-05
4.02512e-05
0.000337104
5.0314e-06
5.0314e-06
5.53454e-05
5.0314e-06
2.01256e-05
0.000115722
6.03768e-05
1.50942e-05
8.55337e-05
4.52826e-05
0.000115722
1.50942e-05
5.0314e-06
0.000140879
1.00628e-05
5.0314e-06
8.05023e-05
2.01256e-05
3.52198e-05
2.01256e-05
7.54709e-05
0.000191193
0.00455341
0.000352198
1.50942e-05
5.53454e-05
1.50942e-05
5.53454e-05
0.000120754
1.50942e-05
0.000130816
1.00628e-05
5.0314e-06
0.000211319
2.01256e-05
3.52198e-05
3.52198e-05
3.52198e-05
5.0314e-06
1.50942e-05
2.01256e-05
1.50942e-05
0.000110691
1.00628e-05
3.01884e-05
5.53454e-05
5.0314e-06
1.00628e-05
0.000508171
3.52198e-05
0.000186162
1.00628e-05
5.0314e-06
2.01256e-05
0.000105659
7.04395e-05
0.000744647
0.000105659
5.53454e-05
7.04395e-05
6.03768e-05
0.000115722
5.0314e-05
3.52198e-05
6.03768e-05
4.52826e-05
0.000100628
0.0012025
5.0314e-06
2.5157e-05
1.50942e-05
0.000115722
5.0314e-06
5.0314e-06
0.000150942
4.52826e-05
9.05651e-05
2.01256e-05
2.01256e-05
0.000206287
8.05023e-05
3.52198e-05
2.5157e-05
5.53454e-05
5.0314e-06
1.00628e-05
5.0314e-06
0.000729552
3.01884e-05
5.0314e-06
2.01256e-05
5.0314e-06
1.00628e-05
5.0314e-06
2.01256e-05
1.00628e-05
5.0314e-06
5.0314e-06
5.0314e-06
1.50942e-05
5.0314e-05
1.00628e-05
3.52198e-05
3.52198e-05
3.01884e-05
1.50942e-05
6.03768e-05
1.00628e-05
1.00628e-05
5.0314e-06
5.0314e-06
6.03768e-05
5.0314e-06
2.01256e-05
5.0314e-06
1.50942e-05
5.0314e-06
0.000266664
1.50942e-05
5.0314e-06
5.0314e-06
1.00628e-05
5.0314e-06
1.50942e-05
5.0314e-06
1.50942e-05
5.0314e-06
0.000140879
1.00628e-05
0.000352198
5.0314e-06
5.0314e-05
5.0314e-06
5.0314e-06
5.0314e-06
1.50942e-05
5.0314e-06
2.5157e-05
5.0314e-06
7.04395e-05
3.01884e-05
9.05651e-05
0.000130816
0.000206287
6.54081e-05
9.05651e-05
0.000130816
5.0314e-06
5.0314e-06
5.0314e-06
5.0314e-06
5.0314e-06
5.0314e-06
5.0314e-06
3.52198e-05
3.52198e-05
2.01256e-05
5.0314e-06
4.52826e-05
1.00628e-05
3.01884e-05
1.50942e-05
3.52198e-05
1.50942e-05
0.00161508
4.52826e-05
0.000171067
6.54081e-05
1.00628e-05
0.00014591
1.00628e-05
4.02512e-05
1.50942e-05
5.0314e-06
7.54709e-05
0.00014591
2.01256e-05
5.0314e-06
5.0314e-06
5.0314e-06
5.0314e-06
5.0314e-06
1.50942e-05
5.0314e-06
0.000120754
5.0314e-06
5.0314e-06
2.5157e-05
1.00628e-05
5.0314e-06
5.0314e-06
5.0314e-06
5.0314e-06
5.0314e-06
1.50942e-05
6.54081e-05
1.00628e-05
2.01256e-05
1.50942e-05
0.000125785
5.0314e-06
5.0314e-06
5.0314e-06
5.0314e-06
0.000196224
3.52198e-05
1.50942e-05
0.000155973
0.000115722
1.00628e-05
0.000105659
0.000347166
3.01884e-05
2.5157e-05
5.0314e-06
1.00628e-05
2.01256e-05
2.5157e-05
5.0314e-06
5.0314e-06
0.000327041
4.02512e-05
3.01884e-05
1.00628e-05
1.50942e-05
0.00140376
0.00100628
0.000201256
0.000457857
5.0314e-06
6.03768e-05
0.000161005
0.000110691
1.50942e-05
4.52826e-05
1.00628e-05
8.05023e-05
3.52198e-05
5.0314e-06
5.0314e-06
0.000664144
1.50942e-05
1.00628e-05
0.000332072
5.0314e-05
9.05651e-05
1.00628e-05
1.50942e-05
1.00628e-05
1.00628e-05
2.01256e-05
1.00628e-05
5.0314e-06
1.50942e-05
5.0314e-06
1.00628e-05
4.02512e-05
5.0314e-06
1.00628e-05
5.0314e-06
5.0314e-06
1.00628e-05
9.05651e-05
5.0314e-06
1.50942e-05
4.02512e-05
7.04395e-05
5.0314e-06
2.5157e-05
3.52198e-05
3.01884e-05
0.000100628
1.50942e-05
1.00628e-05
5.0314e-06
1.50942e-05
5.0314e-06
5.0314e-05
3.01884e-05
6.03768e-05
5.0314e-06
4.52826e-05
0.000457857
5.0314e-06
1.00628e-05
2.5157e-05
1.50942e-05
5.0314e-06
0.00174086
1.00628e-05
4.52826e-05
0.00018113
4.02512e-05
5.0314e-06
2.5157e-05
2.5157e-05
0.000105659
1.50942e-05
5.0314e-06
2.01256e-05
1.00628e-05
5.0314e-06
5.0314e-06
5.53454e-05
1.50942e-05
2.01256e-05
5.0314e-06
1.00628e-05
6.54081e-05
1.00628e-05
1.00628e-05
5.0314e-06
5.0314e-06
0.000306915
5.53454e-05
3.52198e-05
0.00028679
0.000110691
3.01884e-05
0.00046792
0.000221381
5.0314e-06
6.03768e-05
4.52826e-05
5.0314e-06
1.00628e-05
1.50942e-05
0.000221381
0.00590183
4.52826e-05
3.01884e-05
7.04395e-05
0.000352198
4.02512e-05
0.000553454
5.0314e-06
5.0314e-06
6.03768e-05
0.000664144
0.000176099
0.000533328
0.000709427
0.000256601
5.0314e-06
2.5157e-05
1.50942e-05
0.000347166
5.0314e-06
9.55965e-05
0.000105659
1.00628e-05
2.01256e-05
1.50942e-05
1.00628e-05
5.0314e-06
5.0314e-06
1.00628e-05
5.0314e-06
0.000659113
3.52198e-05
3.01884e-05
0.0230941
5.0314e-06
5.0314e-06
5.0314e-06
5.0314e-05
5.0314e-06
0.000588673
9.05651e-05
3.01884e-05
1.50942e-05
5.0314e-06
2.01256e-05
0.000417606
5.0314e-06
6.03768e-05
1.00628e-05
4.52826e-05
5.0314e-06
1.00628e-05
0.000845275
7.04395e-05
0.000206287
5.0314e-06
1.00628e-05
5.0314e-06
0.000135848
5.0314e-05
0.000654081
2.01256e-05
5.53454e-05
4.52826e-05
0.000276727
6.03768e-05
0.000442763
0.000226413
5.0314e-06
5.0314e-05
5.0314e-06
5.0314e-06
0.000306915
5.0314e-06
0.0010264
5.0314e-06
5.0314e-06
0.000125785
3.01884e-05
1.00628e-05
5.0314e-06
5.0314e-06
1.00628e-05
2.01256e-05
7.04395e-05
0.000125785
2.01256e-05
6.54081e-05
5.0314e-06
0.000206287
0.000176099
5.0314e-06
5.0314e-06
0.000125785
0.00014591
0.00028679
1.00628e-05
0.000588673
1.50942e-05
8.05023e-05
1.50942e-05
0.00411568
2.01256e-05
0.000191193
4.02512e-05
0.000150942
5.0314e-06
2.01256e-05
5.0314e-06
0.000256601
1.00628e-05
5.0314e-06
7.04395e-05
7.54709e-05
1.50942e-05
1.50942e-05
5.0314e-06
1.50942e-05
1.50942e-05
5.0314e-06
1.50942e-05
5.0314e-06
8.55337e-05
0.000447794
0.000246538
1.00628e-05
3.01884e-05
7.04395e-05
5.0314e-06
5.0314e-05
5.0314e-06
5.0314e-06
5.0314e-06
1.50942e-05
5.0314e-06
5.0314e-06
5.0314e-06
5.0314e-06
5.0314e-06
5.0314e-06
1.00628e-05
2.01256e-05
1.00628e-05
5.0314e-06
1.00628e-05
1.00628e-05
2.01256e-05
5.0314e-06
5.0314e-06
1.50942e-05
0.000166036
5.0314e-06
1.00628e-05
3.01884e-05
5.0314e-06
1.00628e-05
5.0314e-06
5.0314e-06
2.5157e-05
4.02512e-05
1.00628e-05
0.000191193
5.53454e-05
1.00628e-05
1.00628e-05
0.000140879
5.0314e-06
2.5157e-05
0.000342135
2.01256e-05
5.0314e-06
1.00628e-05
0.000638987
7.04395e-05
0.000201256
1.50942e-05
8.55337e-05
0.000915714
2.01256e-05
1.00628e-05
5.0314e-06
1.00628e-05
0.00133332
5.0314e-05
2.5157e-05
5.0314e-06
2.01256e-05
5.0314e-06
1.00628e-05
9.55965e-05
5.0314e-05
1.00628e-05
1.00628e-05
3.52198e-05
5.0314e-06
2.5157e-05
1.50942e-05
5.0314e-06
1.00628e-05
5.0314e-06
3.52198e-05
9.05651e-05
0.000120754
4.02512e-05
1.00628e-05
3.52198e-05
1.00628e-05
5.0314e-06
4.02512e-05
2.5157e-05
0.000186162
1.00628e-05
0.000100628
5.0314e-06
0.000669176
5.0314e-06
0.000422637
1.50942e-05
1.00628e-05
5.0314e-06
5.53454e-05
0.000447794
3.01884e-05
5.0314e-05
3.01884e-05
5.0314e-06
5.0314e-06
1.00628e-05
0.000236476
3.01884e-05
6.54081e-05
0.000115722
9.05651e-05
5.0314e-06
5.0314e-06
0.000135848
1.50942e-05
8.05023e-05
2.5157e-05
2.01256e-05
0.000166036
4.02512e-05
5.0314e-06
8.55337e-05
5.0314e-05
7.54709e-05
5.0314e-06
5.0314e-05
0.000271695
1.50942e-05
6.54081e-05
0.00028679
1.00628e-05
1.00628e-05
8.05023e-05
5.0314e-06
6.03768e-05
5.0314e-06
0.00154967
1.00628e-05
4.02512e-05
6.54081e-05
5.0314e-06
5.0314e-06
5.0314e-06
5.0314e-06
5.0314e-06
6.54081e-05
1.50942e-05
5.0314e-06
0.000352198
1.50942e-05
5.0314e-06
2.01256e-05
5.0314e-06
5.0314e-06
5.0314e-06
2.5157e-05
1.00628e-05
1.00628e-05
1.00628e-05
4.52826e-05
5.0314e-06
1.00628e-05
5.0314e-06
4.02512e-05
5.0314e-06
4.02512e-05
5.0314e-06
5.0314e-06
5.0314e-06
5.0314e-06
4.52826e-05
1.00628e-05
1.00628e-05
5.0314e-06
5.0314e-06
1.00628e-05
1.00628e-05
5.0314e-06
1.00628e-05
9.55965e-05
5.0314e-06
1.00628e-05
2.01256e-05
5.0314e-06
1.50942e-05
1.50942e-05
1.00628e-05
5.0314e-06
5.0314e-06
5.0314e-06
5.0314e-06
2.01256e-05
1.00628e-05
5.0314e-06
5.0314e-06
5.0314e-06
3.01884e-05
5.0314e-06
1.00628e-05
2.01256e-05
5.0314e-06
1.00628e-05
5.0314e-06
0.000241507
2.5157e-05
5.0314e-06
2.5157e-05
1.50942e-05
5.0314e-06
5.0314e-06
1.50942e-05
5.0314e-05
1.50942e-05
5.0314e-06
5.0314e-06
2.01256e-05
1.00628e-05
2.01256e-05
5.0314e-06
5.0314e-06
5.0314e-06
5.0314e-06
1.00628e-05
5.0314e-06
5.0314e-06
5.0314e-06
5.0314e-06
5.0314e-06
5.0314e-06
1.50942e-05
1.50942e-05
3.52198e-05
1.00628e-05
0.000241507
1.00628e-05
7.54709e-05
1.50942e-05
5.0314e-05
0.00106666
0.000327041
5.0314e-06
3.52198e-05
0.000387417
1.00628e-05
0.000115722
2.01256e-05
6.03768e-05
5.0314e-06
5.0314e-06
9.05651e-05
2.5157e-05
5.0314e-06
0.000161005
0.000105659
1.00628e-05
3.01884e-05
2.01256e-05
1.00628e-05
1.00628e-05
5.0314e-06
5.0314e-06
3.01884e-05
5.0314e-06
0.000125785
5.0314e-06
8.05023e-05
0.000110691
4.52826e-05
5.0314e-06
0.000140879
0.000226413
3.01884e-05
8.05023e-05
5.0314e-06
0.00028679
1.00628e-05
9.55965e-05
0.000261633
0.000236476
5.0314e-06
4.02512e-05
0.00021635
9.55965e-05
3.52198e-05
0.00176099
7.04395e-05
1.50942e-05
1.50942e-05
1.00628e-05
0.000115722
5.0314e-06
0.0061383
0.000120754
5.0314e-06
1.00628e-05
5.0314e-06
0.00014591
5.0314e-06
5.0314e-06
5.0314e-06
1.50942e-05
1.00628e-05
8.05023e-05
4.02512e-05
5.0314e-06
4.02512e-05
0.000266664
5.0314e-06
3.01884e-05
5.0314e-06
2.01256e-05
1.00628e-05
1.00628e-05
4.02512e-05
9.55965e-05
5.0314e-06
5.0314e-06
5.0314e-06
5.0314e-06
1.50942e-05
1.00628e-05
2.01256e-05
2.01256e-05
1.00628e-05
3.01884e-05
5.0314e-06
2.5157e-05
0.00274211
2.5157e-05
9.05651e-05
5.0314e-06
5.0314e-06
5.53454e-05
0.000115722
1.00628e-05
2.01256e-05
2.01256e-05
5.53454e-05
1.50942e-05
4.52826e-05
1.50942e-05
5.0314e-06
5.0314e-05
9.05651e-05
1.00628e-05
1.50942e-05
0.000105659
1.50942e-05
0.000105659
1.00628e-05
5.0314e-06
6.54081e-05
2.5157e-05
1.50942e-05
5.0314e-06
2.01256e-05
3.52198e-05
0.000186162
0.00083018
5.0314e-05
4.02512e-05
1.50942e-05
0.000407543
5.0314e-06
1.00628e-05
4.02512e-05
0.000110691
6.03768e-05
5.0314e-06
5.0314e-06
1.50942e-05
6.03768e-05
3.52198e-05
3.01884e-05
1.00628e-05
1.00628e-05
3.01884e-05
0.000130816
5.0314e-06
5.0314e-06
5.53454e-05
1.00628e-05
5.0314e-06
1.00628e-05
5.0314e-06
1.00628e-05
3.01884e-05
5.0314e-06
5.0314e-06
1.00628e-05
2.5157e-05
5.0314e-06
5.0314e-06
5.0314e-06
5.0314e-06
5.0314e-06
5.0314e-06
5.0314e-06
5.0314e-06
5.0314e-06
5.0314e-06
2.01256e-05
1.50942e-05
5.0314e-06
1.00628e-05
0.000236476
1.00628e-05
5.0314e-06
5.0314e-06
1.50942e-05
1.00628e-05
6.54081e-05
4.02512e-05
1.00628e-05
2.01256e-05
5.0314e-05
5.0314e-06
5.0314e-06
3.52198e-05
0.000955965
5.0314e-06
0.000327041
5.53454e-05
5.0314e-06
1.00628e-05
5.53454e-05
1.00628e-05
1.50942e-05
2.01256e-05
5.0314e-06
0.000155973
5.0314e-06
2.01256e-05
5.0314e-06
1.00628e-05
5.0314e-06
1.00628e-05
5.0314e-06
5.0314e-06
1.00628e-05
5.0314e-06
5.0314e-06
4.02512e-05
2.01256e-05
1.00628e-05
1.00628e-05
5.0314e-06
0.000105659
5.0314e-06
5.0314e-06
5.0314e-06
4.02512e-05
5.0314e-06
0.000246538
7.04395e-05
5.0314e-06
5.0314e-06
2.01256e-05
1.50942e-05
1.00628e-05
2.5157e-05
5.0314e-06
5.0314e-06
0.000533328
0.000110691
5.0314e-06
1.50942e-05
2.01256e-05
0.000115722
5.0314e-06
5.0314e-06
6.54081e-05
6.03768e-05
0.000105659
0.000588673
1.00628e-05
4.02512e-05
7.04395e-05
5.0314e-06
1.50942e-05
5.0314e-06
9.05651e-05
1.50942e-05
0.000236476
0.000211319
5.53454e-05
5.0314e-06
5.0314e-06
5.0314e-06
5.0314e-06
1.50942e-05
5.0314e-06
1.50942e-05
1.00628e-05
5.0314e-06
5.0314e-06
5.0314e-06
5.0314e-06
5.0314e-06
0.000105659
6.54081e-05
2.5157e-05
0.000100628
1.50942e-05
1.50942e-05
2.01256e-05
1.50942e-05
0.000201256
5.0314e-06
1.50942e-05
3.52198e-05
1.00628e-05
1.50942e-05
5.0314e-06
5.0314e-06
1.00628e-05
5.53454e-05
5.0314e-06
5.0314e-06
5.0314e-05
5.53454e-05
2.01256e-05
5.0314e-06
5.0314e-06
1.50942e-05
8.05023e-05
5.0314e-06
5.0314e-06
4.52826e-05
5.0314e-06
0.00021635
2.5157e-05
1.00628e-05
1.50942e-05
3.52198e-05
5.0314e-06
5.0314e-06
2.01256e-05
1.00628e-05
3.52198e-05
1.50942e-05
0.000347166
3.01884e-05
5.0314e-06
1.00628e-05
1.00628e-05
5.0314e-06
1.00628e-05
1.00628e-05
1.00628e-05
1.00628e-05
1.00628e-05
9.55965e-05
5.0314e-06
2.5157e-05
2.01256e-05
5.0314e-06
5.0314e-06
5.0314e-06
5.0314e-06
1.00628e-05
1.50942e-05
1.00628e-05
2.5157e-05
1.00628e-05
2.5157e-05
1.50942e-05
5.0314e-06
1.50942e-05
5.0314e-06
1.50942e-05
2.01256e-05
7.54709e-05
3.52198e-05
2.01256e-05
5.0314e-06
1.00628e-05
2.5157e-05
5.0314e-06
5.0314e-06
5.0314e-06
5.0314e-06
2.01256e-05
2.5157e-05
5.0314e-06
2.5157e-05
5.0314e-06
2.01256e-05
2.01256e-05
5.0314e-06
1.00628e-05
1.50942e-05
4.52826e-05
5.0314e-06
0.000176099
3.01884e-05
5.0314e-06
5.0314e-06
5.0314e-06
0.000412574
2.01256e-05
5.0314e-06
1.00628e-05
1.00628e-05
5.0314e-06
1.00628e-05
5.0314e-06
1.00628e-05
5.0314e-06
8.05023e-05
0.000357229
5.0314e-06
0.00021635
0.00014591
5.0314e-06
5.53454e-05
0.000407543
1.50942e-05
1.50942e-05
0.00117232
0.000367292
5.0314e-06
5.53454e-05
0.000981122
0.000196224
1.00628e-05
0.000191193
7.54709e-05
0.000301884
5.0314e-06
0.000135848
1.50942e-05
1.00628e-05
4.52826e-05
5.0314e-06
2.5157e-05
0.000166036
1.00628e-05
3.52198e-05
5.0314e-06
5.53454e-05
1.50942e-05
0.000402512
1.50942e-05
1.00628e-05
1.00628e-05
5.0314e-06
5.0314e-06
5.0314e-06
5.0314e-06
5.0314e-06
5.0314e-06
5.0314e-06
5.0314e-06
2.5157e-05
1.00628e-05
5.0314e-06
4.52826e-05
5.0314e-06
5.0314e-06
2.01256e-05
2.01256e-05
1.00628e-05
5.0314e-06
1.50942e-05
1.00628e-05
1.00628e-05
1.50942e-05
2.01256e-05
5.0314e-06
5.0314e-06
5.0314e-06
5.0314e-06
1.00628e-05
5.0314e-06
5.0314e-06
5.0314e-06
5.0314e-06
3.52198e-05
5.0314e-06
5.0314e-06
5.0314e-06
5.0314e-06
5.0314e-06
5.0314e-06
5.0314e-06
5.0314e-06
5.0314e-06
5.0314e-06
5.0314e-06
1.00628e-05
5.0314e-06
5.0314e-06
5.0314e-06
5.0314e-06
5.0314e-06
5.0314e-06
1.00628e-05
5.0314e-06
2.01256e-05
4.02512e-05
3.52198e-05
5.0314e-06
5.0314e-06
5.0314e-06
5.0314e-06
1.00628e-05
2.5157e-05
5.0314e-06
1.50942e-05
5.0314e-06
5.0314e-06
5.0314e-06
5.0314e-06
1.50942e-05
5.0314e-06
5.0314e-06
5.0314e-05
2.01256e-05
5.0314e-06
0.000367292
5.0314e-06
2.01256e-05
5.0314e-06
5.0314e-06
4.52826e-05
3.01884e-05
3.01884e-05
3.52198e-05
0.000100628
1.00628e-05
1.50942e-05
1.00628e-05
1.50942e-05
5.0314e-06
5.0314e-06
6.54081e-05
5.0314e-06
5.0314e-06
5.0314e-06
5.0314e-06
5.0314e-06
5.0314e-06
2.5157e-05
1.00628e-05
5.0314e-06
2.01256e-05
5.0314e-06
5.0314e-06
1.50942e-05
5.0314e-06
5.0314e-06
5.0314e-06
5.0314e-06
5.0314e-06
5.0314e-06
5.0314e-06
5.0314e-06
5.0314e-06
5.0314e-06
5.0314e-06
5.0314e-06
5.0314e-06
5.0314e-06
1.00628e-05
2.01256e-05
1.00628e-05
1.00628e-05
0.000135848
2.01256e-05
5.0314e-06
1.50942e-05
2.5157e-05
6.54081e-05
5.0314e-05
1.00628e-05
3.01884e-05
1.00628e-05
5.0314e-06
5.0314e-06
1.00628e-05
5.0314e-06
5.0314e-06
5.0314e-06
5.0314e-06
0.00135848
9.55965e-05
0.000311947
2.5157e-05
5.0314e-06
2.01256e-05
6.03768e-05
1.50942e-05
1.50942e-05
1.50942e-05
3.52198e-05
5.53454e-05
8.05023e-05
1.00628e-05
1.50942e-05
3.01884e-05
2.01256e-05
2.5157e-05
1.50942e-05
5.0314e-06
5.0314e-06
1.50942e-05
1.00628e-05
1.00628e-05
5.0314e-06
5.0314e-06
1.00628e-05
5.0314e-06
5.0314e-06
4.02512e-05
5.0314e-06
5.0314e-06
1.50942e-05
5.0314e-06
7.54709e-05
1.50942e-05
5.0314e-06
7.54709e-05
1.50942e-05
1.00628e-05
5.0314e-06
2.01256e-05
5.0314e-06
0.00014591
5.0314e-06
1.00628e-05
2.5157e-05
7.04395e-05
1.00628e-05
0.000176099
5.53454e-05
2.01256e-05
5.0314e-06
1.50942e-05
5.0314e-06
1.00628e-05
1.00628e-05
1.00628e-05
2.01256e-05
5.0314e-06
3.01884e-05
4.52826e-05
5.0314e-06
3.01884e-05
0.000201256
1.50942e-05
1.00628e-05
1.50942e-05
5.0314e-06
5.53454e-05
0.000266664
3.01884e-05
2.01256e-05
4.52826e-05
0.000130816
0.000100628
4.02512e-05
1.50942e-05
1.00628e-05
6.54081e-05
1.00628e-05
5.0314e-06
5.0314e-06
1.00628e-05
1.00628e-05
1.50942e-05
5.0314e-06
2.5157e-05
2.5157e-05
1.00628e-05
2.5157e-05
2.5157e-05
1.50942e-05
1.00628e-05
1.50942e-05
1.50942e-05
5.0314e-06
1.00628e-05
2.5157e-05
1.00628e-05
3.52198e-05
5.0314e-06
1.00628e-05
1.00628e-05
5.0314e-06
5.0314e-06
2.5157e-05
5.0314e-06
6.03768e-05
5.0314e-06
0.000115722
1.00628e-05
4.02512e-05
3.01884e-05
5.0314e-06
1.00628e-05
1.00628e-05
1.00628e-05
1.00628e-05
5.0314e-06
0.00071949
1.50942e-05
1.00628e-05
4.02512e-05
1.00628e-05
5.0314e-06
3.01884e-05
0.000332072
1.00628e-05
0.000271695
2.01256e-05
0.000291821
1.50942e-05
5.0314e-06
5.0314e-06
0.000427669
3.01884e-05
0.000206287
5.0314e-06
0.000276727
1.50942e-05
5.0314e-06
7.54709e-05
0.000402512
5.0314e-06
3.52198e-05
4.52826e-05
6.54081e-05
0.000171067
5.0314e-06
8.05023e-05
0.000201256
8.05023e-05
2.01256e-05
2.5157e-05
5.0314e-05
1.50942e-05
3.01884e-05
4.52826e-05
5.0314e-06
2.01256e-05
5.0314e-06
1.00628e-05
1.50942e-05
1.00628e-05
0.000115722
0.00028679
4.52826e-05
5.0314e-06
1.00628e-05
2.5157e-05
0.000110691
1.50942e-05
4.02512e-05
5.0314e-06
2.5157e-05
0.000568548
7.04395e-05
5.0314e-06
3.52198e-05
0.000221381
2.5157e-05
5.0314e-06
2.5157e-05
2.5157e-05
0.000105659
2.5157e-05
3.01884e-05
5.0314e-06
1.00628e-05
1.50942e-05
5.0314e-06
5.0314e-06
5.0314e-06
0.000120754
1.50942e-05
1.50942e-05
5.0314e-06
5.0314e-06
5.0314e-06
3.52198e-05
5.0314e-06
1.00628e-05
6.54081e-05
2.01256e-05
1.00628e-05
4.52826e-05
5.0314e-06
0.000981122
5.0314e-06
1.50942e-05
5.0314e-06
3.52198e-05
5.0314e-06
1.00628e-05
4.52826e-05
2.01256e-05
5.0314e-06
1.50942e-05
3.01884e-05
1.00628e-05
1.00628e-05
0.00050314
0.00014591
5.0314e-06
6.54081e-05
1.00628e-05
2.5157e-05
5.0314e-06
8.05023e-05
3.52198e-05
3.52198e-05
1.00628e-05
5.0314e-06
5.0314e-06
0.000674207
3.01884e-05
1.00628e-05
1.00628e-05
5.0314e-06
1.00628e-05
3.01884e-05
2.01256e-05
0.000171067
0.000196224
1.00628e-05
4.02512e-05
6.03768e-05
5.0314e-06
5.0314e-06
5.0314e-06
5.0314e-06
5.0314e-06
6.03768e-05
5.0314e-06
5.53454e-05
0.000140879
6.03768e-05
0.00025157
3.52198e-05
1.00628e-05
0.000140879
5.0314e-06
3.01884e-05
3.01884e-05
0.000296852
1.50942e-05
1.50942e-05
2.01256e-05
3.52198e-05
1.00628e-05
0.000493077
0.00046792
5.0314e-06
0.000125785
0.00150942
0.000135848
5.0314e-06
1.00628e-05
4.52826e-05
0.000618862
5.0314e-06
1.50942e-05
5.0314e-06
5.0314e-06
5.0314e-06
5.0314e-06
5.0314e-06
1.50942e-05
5.0314e-06
1.00628e-05
5.0314e-06
5.0314e-06
5.0314e-06
1.50942e-05
2.5157e-05
5.0314e-06
2.01256e-05
5.0314e-06
5.0314e-06
5.0314e-06
5.0314e-06
5.0314e-06
5.0314e-06
5.0314e-06
1.00628e-05
5.0314e-06
5.0314e-06
1.00628e-05
3.52198e-05
7.04395e-05
1.50942e-05
4.02512e-05
5.0314e-06
5.0314e-06
2.5157e-05
1.00628e-05
4.52826e-05
1.50942e-05
5.0314e-06
5.0314e-06
0.000266664
0.00014591
5.0314e-06
4.02512e-05
1.50942e-05
0.000281758
8.05023e-05
1.00628e-05
0.000206287
5.0314e-06
1.00628e-05
5.0314e-06
5.0314e-06
5.0314e-06
1.00628e-05
0.000150942
1.00628e-05
2.01256e-05
3.01884e-05
0.00303896
1.50942e-05
5.0314e-05
1.00628e-05
1.50942e-05
6.03768e-05
2.5157e-05
2.5157e-05
1.50942e-05
2.5157e-05
0.000221381
5.0314e-05
3.01884e-05
1.00628e-05
5.0314e-06
5.0314e-06
1.00628e-05
1.00628e-05
5.0314e-06
1.00628e-05
1.50942e-05
3.52198e-05
5.0314e-06
1.00628e-05
0.000402512
5.0314e-06
3.52198e-05
0.000276727
5.0314e-06
6.03768e-05
0.000699364
3.01884e-05
0.000155973
1.00628e-05
0.000598736
1.50942e-05
5.0314e-06
1.00628e-05
0.000191193
1.00628e-05
0.000633956
3.01884e-05
3.01884e-05
9.55965e-05
2.01256e-05
0.000523265
1.50942e-05
2.01256e-05
5.0314e-06
5.53454e-05
5.0314e-06
0.000150942
0.00256601
1.50942e-05
5.0314e-06
0.000357229
1.00628e-05
5.0314e-06
5.0314e-06
0.000608799
5.0314e-06
0.000155973
1.00628e-05
5.0314e-06
5.0314e-06
5.0314e-06
3.01884e-05
5.0314e-06
1.00628e-05
5.0314e-06
5.0314e-06
5.0314e-06
1.50942e-05
1.50942e-05
5.0314e-06
5.0314e-06
5.0314e-06
5.0314e-06
1.00628e-05
1.00628e-05
1.50942e-05
5.0314e-06
1.00628e-05
1.00628e-05
2.01256e-05
5.0314e-06
4.02512e-05
5.0314e-06
1.50942e-05
5.0314e-06
0.000523265
5.0314e-06
1.00628e-05
5.0314e-06
2.5157e-05
3.01884e-05
5.0314e-06
3.52198e-05
0.000201256
2.01256e-05
1.00628e-05
1.00628e-05
5.0314e-06
5.0314e-06
1.00628e-05
5.0314e-06
5.0314e-06
7.54709e-05
5.0314e-06
0.00117735
4.52826e-05
0.000110691
0.000311947
6.03768e-05
1.00628e-05
7.04395e-05
1.00628e-05
2.01256e-05
0.000155973
1.00628e-05
2.5157e-05
2.5157e-05
1.50942e-05
1.00628e-05
1.50942e-05
0.000206287
0.00018113
5.0314e-06
5.0314e-06
1.50942e-05
0.000150942
0.000543391
5.0314e-06
0.000377355
1.50942e-05
0.000140879
0.000261633
8.05023e-05
5.0314e-06
[truncated: 14,901 more rows]
