# Supplementary material for: HLA class I haplotype diversity is consistent with selection for frequent existing haplotypes
Source: PLoS Comput Biol. 2017 Aug 28;13(8):e1005693. doi: 10.1371/journal.pcbi.1005693 (PMC5590998; doi:10.1371/journal.pcbi.1005693)
Supplement: S2 Appendix — (ZIP) [file pcbi.1005693.s006.zip › MSWHIS.xlsx]

## Sheet: Sheet1
1.39569e-06
2.37266e-05
1.39569e-06
1.39569e-06
5.58274e-06
1.39569e-06
2.79137e-06
1.53525e-05
2.6518e-05
1.39569e-06
4.18706e-06
4.18706e-06
6.97843e-06
1.39569e-06
1.39569e-06
9.7698e-06
2.79137e-06
1.39569e-06
4.18706e-06
1.39569e-06
6.42015e-05
1.39569e-06
1.39569e-06
6.97843e-06
1.39569e-06
1.11655e-05
1.39569e-06
1.39569e-06
1.39569e-06
1.39569e-06
1.11655e-05
3.07051e-05
1.39569e-06
1.39569e-06
1.39569e-06
1.81439e-05
1.39569e-06
5.58274e-06
5.58274e-06
2.79137e-06
0.000157712
1.39569e-06
1.11655e-05
1.39569e-06
2.79137e-06
1.39569e-06
1.39569e-06
2.79137e-06
1.39569e-06
5.58274e-06
1.39569e-05
1.39569e-06
1.39569e-06
1.11655e-05
1.11655e-05
2.79137e-06
1.39569e-06
2.79137e-06
1.39569e-06
9.7698e-06
1.39569e-06
2.6518e-05
1.39569e-06
1.39569e-06
2.79137e-06
4.18706e-06
6.83886e-05
1.39569e-06
8.37411e-06
1.39569e-06
8.37411e-06
6.97843e-06
4.18706e-05
1.67482e-05
2.79137e-06
1.39569e-06
3.76835e-05
1.39569e-06
2.37266e-05
2.37266e-05
2.79137e-06
1.39569e-06
2.79137e-06
1.67482e-05
4.8849e-05
2.79137e-06
1.39569e-06
2.79137e-06
6.97843e-06
4.18706e-06
5.58274e-06
1.39569e-06
2.79137e-06
1.39569e-06
2.79137e-06
1.39569e-06
0.000104676
8.37411e-05
1.39569e-06
1.39569e-06
1.39569e-06
2.79137e-06
6.97843e-06
1.39569e-06
1.39569e-06
2.79137e-06
2.79137e-06
5.58274e-06
1.39569e-06
2.79137e-06
4.18706e-06
2.79137e-06
1.39569e-06
1.39569e-06
5.58274e-06
1.39569e-06
8.37411e-06
6.14101e-05
0.000153525
4.18706e-06
2.79137e-06
1.39569e-06
1.39569e-06
1.39569e-06
1.39569e-06
1.39569e-06
1.11655e-05
1.39569e-06
6.97843e-06
5.3036e-05
8.37411e-06
1.39569e-06
0.00014236
1.39569e-06
9.7698e-06
1.11655e-05
1.39569e-06
2.09353e-05
1.39569e-06
2.79137e-06
2.79137e-06
0.000195396
1.39569e-06
2.79137e-05
1.81439e-05
5.58274e-06
8.37411e-06
0.000154921
1.25612e-05
2.09353e-05
1.39569e-06
1.39569e-06
6.97843e-06
1.39569e-06
1.39569e-06
5.58274e-06
2.79137e-06
1.39569e-06
1.39569e-06
1.39569e-06
1.39569e-06
1.39569e-06
6.97843e-06
8.37411e-06
2.6518e-05
4.18706e-06
3.07051e-05
2.79137e-06
1.39569e-06
2.37266e-05
1.39569e-06
4.18706e-06
6.97843e-06
2.79137e-05
1.39569e-06
6.69929e-05
8.37411e-06
5.58274e-06
2.09353e-05
4.18706e-06
0.000718778
2.79137e-06
2.09353e-05
4.18706e-06
2.79137e-06
0.00127426
4.18706e-06
4.60576e-05
5.58274e-06
1.25612e-05
1.39569e-06
2.79137e-06
2.79137e-06
2.79137e-06
0.000195396
1.39569e-06
1.39569e-06
9.7698e-06
1.39569e-06
2.79137e-06
1.39569e-06
2.79137e-06
4.18706e-06
1.39569e-06
9.90936e-05
1.67482e-05
1.39569e-06
2.79137e-06
1.39569e-06
4.18706e-06
1.39569e-06
2.79137e-06
2.79137e-06
1.67482e-05
5.58274e-06
2.79137e-06
4.74533e-05
5.58274e-06
2.79137e-06
0.000244245
2.51223e-05
1.39569e-06
1.81439e-05
9.7698e-06
5.58274e-06
2.79137e-06
6.00145e-05
4.18706e-06
9.07195e-05
1.39569e-06
5.58274e-06
0.000101885
2.79137e-06
1.39569e-06
5.16403e-05
1.39569e-06
1.53525e-05
2.51223e-05
4.18706e-06
2.79137e-06
1.39569e-06
1.39569e-06
4.18706e-06
1.39569e-06
1.39569e-06
2.79137e-06
1.53525e-05
2.79137e-06
2.79137e-06
1.25612e-05
1.39569e-06
6.97843e-06
1.39569e-06
6.97843e-06
1.39569e-06
1.39569e-06
5.58274e-06
6.97843e-06
1.39569e-06
1.39569e-06
1.39569e-06
2.79137e-06
8.37411e-06
6.97843e-06
1.39569e-06
1.39569e-06
1.39569e-06
9.7698e-06
1.39569e-06
1.39569e-06
1.39569e-06
1.39569e-06
1.39569e-06
0.000217727
4.18706e-06
4.32662e-05
4.18706e-06
1.39569e-06
1.11655e-05
1.25612e-05
4.18706e-06
1.53525e-05
1.39569e-06
2.2331e-05
4.18706e-06
1.11655e-05
1.39569e-06
2.37266e-05
9.90936e-05
4.18706e-06
5.58274e-06
0.00012282
1.39569e-06
5.58274e-06
8.65325e-05
3.34964e-05
0.000330777
0.000252619
4.74533e-05
1.11655e-05
2.79137e-06
3.34964e-05
5.58274e-06
4.18706e-06
4.18706e-06
5.16403e-05
4.18706e-06
1.11655e-05
2.2331e-05
5.58274e-06
5.58274e-06
1.39569e-06
1.81439e-05
2.79137e-06
9.7698e-06
1.39569e-06
1.39569e-06
5.58274e-06
8.37411e-06
1.39569e-06
0.00230288
0.000254015
1.39569e-05
8.37411e-06
6.97843e-06
2.79137e-06
4.18706e-06
2.79137e-06
4.18706e-06
2.93094e-05
6.97843e-06
9.07195e-05
5.58274e-06
0.000290303
6.97843e-06
0.000139569
6.97843e-06
4.18706e-06
4.18706e-06
2.79137e-06
0.000135381
9.7698e-06
2.79137e-05
1.39569e-06
1.39569e-06
0.00042708
4.18706e-06
1.39569e-06
1.67482e-05
1.39569e-06
4.18706e-06
0.000241454
1.53525e-05
1.39569e-06
1.39569e-06
1.39569e-06
1.39569e-06
1.39569e-06
1.39569e-06
5.58274e-06
2.79137e-06
2.6518e-05
1.25612e-05
4.18706e-06
1.39569e-06
1.39569e-06
1.39569e-06
4.8849e-05
2.79137e-06
7.25756e-05
3.76835e-05
5.58274e-06
2.79137e-06
2.79137e-06
1.39569e-06
4.18706e-06
3.07051e-05
1.39569e-06
1.39569e-06
4.18706e-06
1.39569e-06
2.79137e-06
5.58274e-06
2.79137e-06
1.39569e-06
1.39569e-06
1.39569e-06
2.51223e-05
1.39569e-05
1.39569e-06
5.3036e-05
1.39569e-06
1.39569e-06
1.39569e-06
6.97843e-06
1.39569e-06
8.37411e-06
1.39569e-06
8.37411e-06
1.39569e-06
4.18706e-06
1.39569e-06
1.39569e-06
1.39569e-06
2.79137e-06
1.39569e-06
1.39569e-06
1.67482e-05
2.79137e-05
2.79137e-06
2.6518e-05
5.58274e-06
1.39569e-06
4.18706e-06
6.97843e-06
1.81439e-05
1.39569e-06
5.58274e-06
0.000206561
1.39569e-06
6.97843e-06
4.04749e-05
1.11655e-05
1.39569e-06
1.39569e-06
1.39569e-06
1.11655e-05
5.58274e-06
1.39569e-06
1.39569e-06
1.39569e-06
8.37411e-06
9.7698e-06
0.000309842
4.18706e-06
3.07051e-05
1.95396e-05
1.39569e-06
1.39569e-06
1.39569e-06
1.39569e-06
5.58274e-06
6.69929e-05
1.39569e-06
9.7698e-06
7.39713e-05
0.000368461
1.67482e-05
4.74533e-05
9.7698e-06
1.39569e-06
2.09353e-05
2.79137e-06
9.7698e-06
1.53525e-05
6.97843e-06
5.72231e-05
2.09353e-05
4.8849e-05
1.39569e-06
0.000138173
1.39569e-06
1.11655e-05
8.37411e-06
5.58274e-06
9.7698e-06
6.55972e-05
1.39569e-06
1.39569e-06
1.39569e-06
5.58274e-06
2.79137e-06
1.39569e-06
1.39569e-06
4.18706e-06
1.39569e-06
1.39569e-06
1.39569e-06
4.18706e-06
3.76835e-05
1.11655e-05
2.79137e-06
0.000565252
1.39569e-06
4.04749e-05
4.18706e-06
4.18706e-06
4.18706e-06
2.79137e-06
1.39569e-06
1.39569e-06
4.18706e-06
8.37411e-06
9.7698e-06
2.79137e-06
1.39569e-06
1.39569e-06
1.39569e-06
1.39569e-06
1.39569e-06
2.79137e-06
1.39569e-06
1.39569e-06
1.39569e-06
1.39569e-06
1.39569e-06
6.97843e-06
1.39569e-06
1.39569e-06
8.37411e-06
1.39569e-06
4.18706e-06
1.39569e-06
0.000555483
1.39569e-05
1.39569e-06
1.53525e-05
3.07051e-05
4.18706e-06
9.7698e-06
5.86188e-05
1.39569e-06
5.72231e-05
0.000321008
2.79137e-06
6.97843e-06
9.7698e-06
0.000167482
9.7698e-06
2.09353e-05
1.11655e-05
2.79137e-06
1.39569e-06
1.39569e-06
0.000810893
0.000128403
4.18706e-06
1.81439e-05
0.000350317
8.37411e-06
6.97843e-05
4.18706e-06
2.93094e-05
1.39569e-06
9.49066e-05
4.18706e-06
4.32662e-05
3.07051e-05
1.39569e-06
0.000385209
1.81439e-05
1.39569e-06
1.39569e-06
1.39569e-06
0.000136777
1.39569e-06
1.39569e-06
1.39569e-06
1.39569e-06
2.79137e-06
1.39569e-06
1.39569e-06
1.39569e-06
1.39569e-06
8.37411e-06
1.39569e-06
1.39569e-06
1.11655e-05
4.18706e-06
2.79137e-06
2.79137e-06
1.39569e-06
2.6518e-05
3.76835e-05
1.39569e-06
1.39569e-06
1.39569e-06
1.39569e-06
2.37266e-05
2.79137e-06
6.97843e-06
4.18706e-06
1.39569e-06
4.74533e-05
1.39569e-06
1.67482e-05
1.39569e-06
1.39569e-06
0.000224705
1.39569e-06
4.18706e-06
1.53525e-05
1.39569e-06
0.000233079
1.39569e-06
1.39569e-06
2.6518e-05
2.79137e-06
1.39569e-06
2.51223e-05
2.93094e-05
1.39569e-06
4.18706e-05
2.79137e-06
0.000107468
1.39569e-06
2.79137e-06
4.18706e-06
1.39569e-06
1.39569e-06
1.39569e-06
1.39569e-06
2.79137e-06
2.79137e-06
2.79137e-06
0.000147943
1.39569e-06
0.000202374
5.3036e-05
8.37411e-06
0.000570835
5.58274e-06
8.65325e-05
1.95396e-05
5.58274e-06
2.79137e-06
2.79137e-06
0.00337198
0.000505238
6.97843e-06
1.39569e-06
2.79137e-06
1.39569e-06
4.18706e-05
0.00013259
1.39569e-06
2.2331e-05
2.09353e-05
2.2331e-05
0.000173065
2.51223e-05
0.000156317
1.39569e-06
7.95541e-05
6.42015e-05
1.39569e-06
5.58274e-06
1.39569e-06
0.000293094
1.25612e-05
2.93094e-05
1.39569e-06
1.39569e-06
2.79137e-06
1.39569e-06
1.39569e-06
2.79137e-06
2.79137e-06
2.79137e-06
1.39569e-06
1.39569e-06
1.39569e-06
4.18706e-06
0.00015213
1.39569e-06
0.000503842
1.81439e-05
0.000104676
0.0187301
2.79137e-06
1.11655e-05
1.39569e-06
4.18706e-06
1.25612e-05
1.39569e-06
3.34964e-05
0.000189813
3.48921e-05
5.16403e-05
0.000101885
1.39569e-06
1.39569e-06
0.00066295
1.39569e-06
3.48921e-05
8.37411e-06
8.93238e-05
1.39569e-06
8.37411e-06
2.79137e-06
5.58274e-06
0.000555483
4.8849e-05
6.83886e-05
6.83886e-05
4.18706e-06
4.18706e-06
1.39569e-06
6.42015e-05
2.93094e-05
0.000392188
0.00025541
4.18706e-06
0.000146547
2.79137e-06
5.44317e-05
2.79137e-06
4.18706e-06
0.00121006
1.39569e-06
8.51368e-05
5.58274e-06
0.000436849
8.65325e-05
2.79137e-06
1.39569e-06
0.000104676
5.58274e-06
3.90792e-05
1.39569e-06
0.00114446
4.18706e-06
3.76835e-05
1.11655e-05
2.79137e-06
2.79137e-06
1.39569e-06
2.79137e-06
2.79137e-06
2.79137e-06
3.07051e-05
2.79137e-06
2.79137e-06
1.39569e-06
5.58274e-06
1.39569e-06
1.53525e-05
1.25612e-05
1.39569e-06
2.79137e-06
1.11655e-05
5.58274e-06
1.53525e-05
5.58274e-06
2.09353e-05
8.93238e-05
5.58274e-06
1.39569e-06
7.5367e-05
8.37411e-06
0.00101745
4.18706e-06
0.000260993
1.39569e-05
1.39569e-06
6.69929e-05
6.97843e-06
2.79137e-06
1.39569e-06
1.39569e-06
1.39569e-06
1.39569e-06
6.97843e-06
5.58274e-06
1.39569e-06
9.7698e-06
5.58274e-06
1.39569e-06
8.37411e-06
2.51223e-05
1.39569e-06
0.000180043
1.81439e-05
2.79137e-06
1.39569e-06
4.18706e-06
1.39569e-06
1.39569e-06
2.79137e-06
2.79137e-06
2.79137e-06
2.79137e-06
2.79137e-06
1.39569e-06
1.39569e-06
4.18706e-06
2.79137e-06
8.37411e-06
2.93094e-05
1.25612e-05
3.07051e-05
4.18706e-06
1.39569e-06
8.37411e-06
1.39569e-06
0.000368461
1.39569e-06
1.39569e-06
7.11799e-05
1.95396e-05
2.51223e-05
0.000348921
0.00022331
4.8849e-05
2.79137e-06
1.39569e-06
1.39569e-06
0.00105235
2.79137e-06
4.18706e-06
2.79137e-06
1.39569e-06
1.39569e-06
1.39569e-06
1.39569e-06
4.04749e-05
1.39569e-06
2.79137e-06
1.95396e-05
4.18706e-06
2.79137e-06
1.39569e-06
1.11655e-05
1.39569e-06
9.7698e-06
2.6518e-05
6.97843e-06
1.39569e-06
5.58274e-06
1.67482e-05
0.000400562
2.79137e-05
1.39569e-06
2.2331e-05
4.18706e-06
2.79137e-06
1.39569e-06
1.53525e-05
1.39569e-06
1.39569e-06
9.7698e-06
1.39569e-06
1.67482e-05
1.39569e-05
6.97843e-06
2.79137e-06
1.39569e-06
1.39569e-06
1.39569e-06
1.39569e-06
4.18706e-06
1.39569e-06
9.7698e-06
1.11655e-05
1.39569e-06
1.39569e-06
1.39569e-06
1.39569e-06
4.18706e-06
4.18706e-06
1.39569e-05
2.6518e-05
1.11655e-05
1.95396e-05
2.79137e-06
0.000524778
1.39569e-06
5.16403e-05
1.39569e-06
4.18706e-06
1.25612e-05
1.39569e-06
6.97843e-06
0.000117238
6.97843e-06
4.46619e-05
8.37411e-06
2.79137e-06
6.97843e-06
2.79137e-06
9.49066e-05
4.18706e-06
5.86188e-05
2.09353e-05
6.97843e-06
7.95541e-05
6.97843e-06
2.2331e-05
0.000125612
9.7698e-06
0.000262389
4.18706e-06
3.48921e-05
2.79137e-06
4.18706e-06
1.53525e-05
1.39569e-06
0.000111655
5.58274e-06
2.79137e-06
1.39569e-06
1.39569e-06
1.39569e-05
1.25612e-05
1.67482e-05
0.000111655
4.18706e-06
1.11655e-05
2.93094e-05
1.53525e-05
1.39569e-06
5.58274e-06
0.00195954
6.97843e-06
1.11655e-05
5.58274e-06
5.72231e-05
1.39569e-06
1.95396e-05
1.39569e-06
2.09353e-05
1.39569e-06
1.39569e-06
2.79137e-06
1.39569e-06
1.39569e-06
1.39569e-06
1.39569e-06
1.39569e-06
1.39569e-06
1.39569e-06
4.18706e-06
2.79137e-06
4.18706e-06
1.39569e-06
2.79137e-06
8.23454e-05
5.58274e-06
8.37411e-06
1.39569e-06
1.39569e-06
5.58274e-06
4.18706e-06
1.39569e-06
2.93094e-05
1.39569e-06
1.39569e-06
2.79137e-06
4.18706e-06
1.25612e-05
8.09497e-05
2.79137e-06
1.39569e-06
5.58274e-06
2.79137e-06
1.39569e-06
1.39569e-06
1.39569e-06
1.39569e-06
1.39569e-06
4.18706e-06
1.39569e-06
1.39569e-06
1.39569e-06
1.39569e-06
1.39569e-06
1.39569e-06
1.39569e-06
1.39569e-06
4.18706e-06
1.39569e-06
1.39569e-06
2.79137e-06
1.25612e-05
2.79137e-06
3.90792e-05
1.39569e-06
1.39569e-06
1.39569e-06
2.79137e-06
1.39569e-06
1.39569e-06
6.97843e-06
1.11655e-05
4.18706e-06
2.79137e-06
5.58274e-06
1.39569e-06
5.58274e-06
1.39569e-06
2.79137e-06
4.18706e-06
2.79137e-06
1.39569e-06
1.39569e-06
2.09353e-05
8.37411e-06
2.93094e-05
2.79137e-06
2.79137e-06
2.79137e-06
1.39569e-06
1.39569e-06
1.39569e-06
1.39569e-06
1.39569e-06
0.000128403
1.39569e-06
0.000460576
5.58274e-06
2.79137e-06
2.79137e-06
1.39569e-06
1.39569e-06
4.18706e-06
2.79137e-06
1.39569e-06
6.97843e-06
1.39569e-06
9.7698e-06
1.53525e-05
0.000298677
3.62878e-05
1.39569e-06
6.97843e-06
4.18706e-05
2.79137e-06
1.67482e-05
1.39569e-06
1.67482e-05
0.00020377
8.37411e-06
4.18706e-06
3.76835e-05
6.97843e-06
1.39569e-06
3.07051e-05
4.18706e-06
9.7698e-06
2.79137e-06
4.74533e-05
4.18706e-06
4.18706e-06
1.25612e-05
5.58274e-06
2.79137e-06
9.7698e-06
1.39569e-06
1.39569e-06
1.39569e-06
1.39569e-06
1.39569e-06
2.37266e-05
8.37411e-06
4.18706e-06
3.21008e-05
1.39569e-06
8.37411e-06
2.93094e-05
1.81439e-05
2.79137e-06
1.39569e-06
6.69929e-05
5.58274e-06
1.39569e-06
8.37411e-06
1.39569e-06
2.79137e-06
1.53525e-05
1.39569e-06
5.44317e-05
5.58274e-06
4.46619e-05
1.39569e-06
1.25612e-05
9.7698e-06
3.48921e-05
2.79137e-06
1.81439e-05
0.00272856
4.18706e-06
1.11655e-05
2.79137e-06
1.39569e-06
2.79137e-06
0.000127007
1.39569e-05
5.58274e-06
2.79137e-06
1.39569e-06
2.79137e-06
1.39569e-06
1.39569e-06
1.39569e-06
2.6518e-05
0.000206561
4.18706e-06
2.79137e-06
7.39713e-05
9.7698e-06
1.39569e-06
1.39569e-06
8.37411e-06
1.39569e-06
2.79137e-06
2.79137e-06
1.39569e-06
2.79137e-06
1.39569e-06
2.93094e-05
1.81439e-05
6.00145e-05
0.000114446
1.39569e-06
1.39569e-06
1.39569e-06
0.000110259
1.39569e-06
8.37411e-06
1.39569e-06
1.39569e-06
2.79137e-06
5.58274e-06
0.000117238
4.18706e-06
4.18706e-06
0.000114446
5.58274e-06
6.97843e-06
2.51223e-05
1.39569e-06
6.97843e-06
2.93094e-05
9.35109e-05
1.39569e-06
1.39569e-06
1.39569e-06
2.79137e-06
2.79137e-05
1.39569e-06
1.39569e-06
2.79137e-06
1.39569e-06
1.39569e-06
1.39569e-06
1.39569e-06
1.39569e-06
1.39569e-06
1.39569e-06
4.18706e-06
3.62878e-05
0.000312633
2.79137e-06
1.39569e-06
2.6518e-05
6.55972e-05
9.7698e-06
4.18706e-06
8.37411e-06
1.39569e-06
2.79137e-06
1.39569e-06
5.58274e-06
2.79137e-06
4.18706e-06
6.28058e-05
2.79137e-06
1.39569e-06
2.79137e-06
1.11655e-05
1.39569e-06
1.39569e-06
1.39569e-06
0.000307051
2.79137e-06
2.79137e-06
1.25612e-05
4.18706e-06
1.95396e-05
4.18706e-05
6.97843e-06
1.39569e-06
1.39569e-06
2.79137e-06
5.58274e-06
0.000321008
1.39569e-06
8.23454e-05
1.39569e-05
8.37411e-06
1.11655e-05
1.39569e-06
0.000156317
1.39569e-06
2.51223e-05
2.79137e-06
9.7698e-06
0.000410331
4.18706e-06
1.25612e-05
1.39569e-06
0.000196792
9.7698e-06
1.39569e-06
0.000125612
4.18706e-06
4.46619e-05
1.39569e-06
1.39569e-06
2.79137e-06
1.39569e-06
2.79137e-05
1.39569e-06
2.79137e-06
1.39569e-06
4.18706e-06
2.79137e-06
1.39569e-06
1.39569e-06
0.000561065
1.67482e-05
9.7698e-06
1.39569e-06
4.18706e-06
2.79137e-06
9.7698e-06
1.39569e-06
2.79137e-06
2.79137e-06
6.97843e-06
1.39569e-06
4.18706e-06
2.79137e-06
1.11655e-05
4.18706e-06
1.39569e-06
1.39569e-06
1.39569e-06
1.39569e-06
1.53525e-05
1.25612e-05
2.09353e-05
2.79137e-06
1.39569e-06
1.39569e-06
0.00149059
2.79137e-06
4.18706e-06
8.37411e-06
4.18706e-06
1.39569e-06
2.79137e-06
4.18706e-06
2.79137e-06
1.39569e-06
1.39569e-06
1.39569e-06
1.39569e-06
1.39569e-06
2.79137e-06
0.000118633
1.39569e-06
1.39569e-06
0.000107468
1.39569e-06
2.79137e-06
5.58274e-06
1.53525e-05
1.95396e-05
6.97843e-06
4.18706e-06
1.39569e-06
1.39569e-06
4.8849e-05
1.39569e-06
1.39569e-06
1.39569e-06
6.97843e-06
1.39569e-06
6.97843e-06
4.18706e-06
8.37411e-06
1.39569e-06
1.39569e-06
2.79137e-06
2.79137e-06
1.39569e-06
2.79137e-06
1.39569e-06
1.39569e-06
8.37411e-06
2.79137e-06
2.79137e-06
1.39569e-06
1.39569e-06
1.39569e-06
1.39569e-06
4.18706e-06
1.25612e-05
1.39569e-06
7.95541e-05
2.79137e-06
5.44317e-05
1.11655e-05
4.18706e-06
1.25612e-05
1.39569e-06
0.000333569
1.53525e-05
4.18706e-06
4.18706e-06
2.37266e-05
1.39569e-06
1.25612e-05
1.39569e-06
0.00029449
2.79137e-06
0.000448015
1.39569e-06
8.37411e-06
5.58274e-06
6.97843e-06
2.79137e-06
5.02447e-05
2.79137e-06
5.58274e-06
8.37411e-06
1.39569e-06
1.11655e-05
1.39569e-06
2.79137e-06
1.39569e-06
1.39569e-06
1.39569e-06
2.93094e-05
7.67627e-05
4.18706e-06
2.79137e-06
1.39569e-06
1.95396e-05
5.44317e-05
2.79137e-06
6.97843e-06
1.39569e-06
4.18706e-06
4.18706e-06
1.39569e-06
1.39569e-06
4.18706e-06
9.7698e-06
1.39569e-06
9.7698e-06
1.39569e-06
1.39569e-06
1.25612e-05
1.39569e-06
1.39569e-06
1.39569e-06
2.79137e-06
8.37411e-06
2.79137e-06
1.39569e-06
1.39569e-06
0.000371252
6.97843e-06
7.67627e-05
5.86188e-05
0.000136777
8.37411e-06
1.11655e-05
5.58274e-06
2.79137e-06
1.39569e-06
1.39569e-06
1.11655e-05
8.37411e-06
2.51223e-05
2.79137e-06
1.39569e-06
1.39569e-05
6.55972e-05
0.000107468
1.67482e-05
1.39569e-06
1.39569e-06
2.79137e-06
1.39569e-06
2.79137e-06
2.79137e-06
1.39569e-06
1.39569e-06
2.79137e-06
1.39569e-06
1.39569e-06
2.79137e-06
3.62878e-05
1.39569e-06
2.6518e-05
5.58274e-06
1.39569e-06
1.39569e-06
2.79137e-06
1.39569e-06
4.18706e-06
1.39569e-06
0.000163295
1.39569e-06
1.39569e-06
2.79137e-06
1.39569e-05
2.79137e-06
2.79137e-06
5.02447e-05
1.39569e-06
1.67482e-05
1.39569e-06
4.18706e-06
2.79137e-06
2.79137e-06
1.39569e-05
1.39569e-06
1.39569e-06
1.39569e-06
6.97843e-06
2.79137e-06
2.79137e-06
3.48921e-05
1.39569e-06
4.18706e-06
1.39569e-06
1.39569e-06
1.39569e-06
1.39569e-06
1.39569e-06
1.39569e-06
4.18706e-06
9.7698e-06
6.97843e-06
1.11655e-05
1.39569e-05
5.58274e-05
7.25756e-05
4.18706e-06
5.58274e-06
2.09353e-05
1.11655e-05
1.39569e-06
4.18706e-06
1.39569e-06
0.00175996
1.39569e-06
8.51368e-05
4.18706e-06
1.39569e-06
4.18706e-06
0.000443828
0.000115842
3.34964e-05
1.11655e-05
2.79137e-06
0.000435454
1.39569e-06
4.18706e-06
6.97843e-06
3.34964e-05
1.39569e-06
1.39569e-06
3.90792e-05
4.18706e-06
1.39569e-06
1.39569e-06
9.7698e-06
1.39569e-06
8.37411e-06
4.18706e-06
2.79137e-06
4.18706e-06
3.48921e-05
8.37411e-06
1.39569e-05
0.0010998
0.000233079
2.79137e-06
5.72231e-05
0.000796936
0.000164691
1.39569e-06
2.93094e-05
2.79137e-06
0.00474533
4.18706e-06
3.07051e-05
4.18706e-06
1.39569e-06
0.000224705
2.79137e-06
1.39569e-06
8.93238e-05
6.42015e-05
4.18706e-06
1.67482e-05
2.93094e-05
0.000209353
4.18706e-06
0.000231684
3.62878e-05
1.39569e-06
2.93094e-05
1.11655e-05
5.58274e-06
6.97843e-06
5.58274e-06
0.000722965
1.39569e-06
1.39569e-06
1.39569e-06
1.39569e-06
1.39569e-06
1.39569e-06
1.39569e-06
9.7698e-06
1.11655e-05
1.39569e-06
2.79137e-06
1.39569e-06
2.37266e-05
0.00148501
0.000220518
1.39569e-06
1.53525e-05
2.79137e-06
4.18706e-06
6.97843e-06
6.97843e-06
4.18706e-06
2.79137e-06
0.000157712
1.39569e-06
9.7698e-06
1.39569e-06
4.18706e-06
1.95396e-05
3.48921e-05
9.7698e-06
1.39569e-06
1.39569e-06
1.39569e-06
4.18706e-06
5.58274e-06
8.37411e-06
1.39569e-06
1.95396e-05
4.18706e-06
1.39569e-06
2.79137e-06
1.39569e-06
4.18706e-06
0.000330777
8.37411e-06
0.000583396
1.39569e-06
1.39569e-06
1.39569e-06
1.39569e-06
3.62878e-05
1.39569e-06
1.39569e-06
3.48921e-05
2.79137e-06
1.39569e-05
2.79137e-06
2.79137e-06
1.39569e-06
2.93094e-05
1.95396e-05
4.74533e-05
1.39569e-06
2.79137e-06
1.39569e-06
1.39569e-06
1.39569e-06
1.39569e-06
6.97843e-06
1.39569e-06
1.53525e-05
5.58274e-06
8.37411e-06
9.7698e-06
3.48921e-05
1.39569e-06
8.37411e-06
1.95396e-05
5.58274e-06
2.79137e-06
1.39569e-06
4.32662e-05
2.79137e-06
5.58274e-06
5.58274e-06
2.79137e-06
2.79137e-06
2.79137e-06
1.39569e-06
6.97843e-06
8.37411e-06
8.37411e-06
1.53525e-05
3.07051e-05
5.58274e-06
1.39569e-06
1.53525e-05
2.79137e-06
1.25612e-05
1.39569e-06
1.39569e-06
4.18706e-06
2.79137e-06
1.39569e-06
2.79137e-06
1.39569e-06
8.37411e-06
1.81439e-05
2.79137e-06
1.39569e-06
1.39569e-06
1.39569e-06
0.000588979
1.39569e-06
1.39569e-06
1.39569e-05
1.39569e-06
1.11655e-05
2.79137e-06
4.18706e-06
6.14101e-05
5.58274e-06
2.51223e-05
5.02447e-05
1.39569e-06
7.39713e-05
6.97843e-06
2.79137e-06
4.18706e-05
9.7698e-06
4.18706e-06
1.39569e-06
0.000143756
1.39569e-05
1.39569e-06
2.79137e-06
1.39569e-06
1.39569e-06
1.39569e-06
1.25612e-05
4.18706e-06
4.18706e-06
4.18706e-06
1.25612e-05
7.11799e-05
4.18706e-06
2.79137e-06
8.65325e-05
5.58274e-06
4.74533e-05
1.67482e-05
2.79137e-06
1.39569e-06
4.18706e-06
4.18706e-06
1.39569e-06
0.000748087
3.34964e-05
1.25612e-05
2.2331e-05
0.000187022
6.83886e-05
9.7698e-06
1.11655e-05
9.63023e-05
1.11655e-05
3.90792e-05
1.39569e-06
3.76835e-05
2.37266e-05
1.39569e-06
4.18706e-06
1.39569e-06
2.79137e-06
1.39569e-06
1.39569e-06
6.97843e-06
2.79137e-06
1.39569e-06
1.39569e-06
6.97843e-06
4.18706e-06
2.79137e-06
4.18706e-06
2.37266e-05
5.58274e-06
4.18706e-06
1.39569e-06
1.11655e-05
0.000164691
1.39569e-06
1.39569e-06
1.39569e-06
8.09497e-05
2.2331e-05
0.000111655
1.39569e-05
1.25612e-05
0.000216331
2.6518e-05
0.000160504
1.39569e-06
1.39569e-05
5.58274e-06
1.39569e-06
1.25612e-05
1.39569e-06
6.42015e-05
1.39569e-06
0.000100489
5.58274e-06
6.97843e-06
1.39569e-06
2.79137e-06
0.000188417
0.000238662
4.18706e-06
2.79137e-06
6.97843e-06
1.95396e-05
4.46619e-05
1.39569e-06
0.000149338
1.53525e-05
1.53525e-05
4.18706e-06
6.83886e-05
0.000494073
0.000106072
1.39569e-06
1.39569e-06
5.58274e-05
9.7698e-06
1.39569e-05
1.39569e-06
6.97843e-06
6.97843e-06
1.39569e-06
2.37266e-05
2.79137e-06
1.39569e-06
1.39569e-06
2.79137e-06
1.39569e-06
5.58274e-06
1.11655e-05
4.18706e-06
4.32662e-05
2.79137e-06
1.39569e-06
1.39569e-06
2.79137e-06
1.39569e-06
4.18706e-06
4.18706e-06
1.39569e-06
1.53525e-05
1.39569e-06
2.79137e-06
1.39569e-06
0.000551296
1.39569e-06
2.79137e-06
0.00120168
8.37411e-06
0.000154921
6.97843e-06
1.39569e-06
5.58274e-06
8.37411e-06
1.39569e-06
7.67627e-05
8.37411e-06
1.39569e-06
5.58274e-06
1.39569e-06
5.58274e-06
4.18706e-06
6.97843e-06
1.39569e-06
8.37411e-06
8.23454e-05
2.79137e-06
1.39569e-06
1.39569e-06
2.09353e-05
5.58274e-06
1.39569e-06
1.39569e-06
4.18706e-06
1.67482e-05
2.79137e-06
1.39569e-06
1.39569e-06
1.39569e-06
6.97843e-06
2.79137e-06
8.23454e-05
1.39569e-06
1.39569e-06
2.79137e-05
1.39569e-06
1.11655e-05
1.53525e-05
4.18706e-06
2.79137e-06
2.93094e-05
1.39569e-05
1.81439e-05
1.39569e-06
1.39569e-06
1.39569e-06
4.04749e-05
2.79137e-05
1.39569e-06
0.000174461
1.39569e-06
4.18706e-06
4.60576e-05
4.18706e-06
2.79137e-06
5.58274e-06
1.39569e-06
2.51223e-05
1.11655e-05
1.39569e-06
1.39569e-06
1.39569e-06
0.00053036
4.18706e-06
1.39569e-06
1.39569e-06
5.58274e-06
3.76835e-05
1.39569e-05
5.58274e-06
2.09353e-05
6.97843e-06
2.79137e-06
1.39569e-06
2.79137e-06
1.39569e-06
4.18706e-06
0.000681094
2.2331e-05
0.00011305
5.86188e-05
0.000216331
1.39569e-06
0.000403353
5.58274e-06
1.39569e-06
0.00033636
1.25612e-05
5.02447e-05
1.53525e-05
1.39569e-06
1.39569e-06
4.18706e-06
1.25612e-05
0.000640619
4.60576e-05
2.79137e-05
2.79137e-06
7.5367e-05
0.000836015
2.6518e-05
1.39569e-06
2.79137e-06
0.000120029
2.79137e-06
0.000245641
2.09353e-05
4.18706e-06
1.39569e-06
4.18706e-06
9.7698e-06
1.39569e-06
1.39569e-06
6.97843e-06
2.79137e-06
2.79137e-06
1.39569e-06
5.3036e-05
1.39569e-06
5.58274e-06
1.39569e-06
3.07051e-05
1.39569e-06
1.39569e-06
8.37411e-06
1.39569e-06
1.39569e-06
1.39569e-06
1.39569e-06
1.39569e-06
1.39569e-06
9.7698e-06
1.39569e-06
1.39569e-06
2.79137e-06
1.25612e-05
1.95396e-05
1.39569e-06
4.18706e-06
1.39569e-06
1.39569e-06
1.39569e-06
9.7698e-06
1.39569e-06
2.79137e-06
1.39569e-06
2.79137e-06
1.95396e-05
5.58274e-06
4.18706e-06
1.39569e-06
8.37411e-06
1.39569e-06
4.18706e-06
1.39569e-06
5.58274e-06
2.93094e-05
5.58274e-06
3.76835e-05
9.7698e-06
8.37411e-06
5.58274e-06
2.09353e-05
0.00185487
2.79137e-06
1.39569e-06
0.000249828
1.39569e-06
1.39569e-06
0.000893238
6.97843e-06
9.7698e-06
1.39569e-06
5.58274e-06
0.00180043
6.97843e-06
2.79137e-06
1.39569e-06
3.76835e-05
1.25612e-05
1.39569e-06
8.37411e-06
1.39569e-06
2.09353e-05
1.81439e-05
5.86188e-05
1.39569e-06
0.00560926
4.18706e-06
1.39569e-06
2.79137e-06
4.18706e-06
6.97843e-05
1.39569e-06
3.48921e-05
1.39569e-06
5.58274e-06
1.53525e-05
2.79137e-05
2.79137e-06
2.79137e-06
2.79137e-06
8.37411e-06
1.39569e-06
1.39569e-06
1.39569e-06
7.67627e-05
2.51223e-05
3.48921e-05
4.18706e-06
0.000111655
4.18706e-06
5.58274e-06
3.34964e-05
9.7698e-06
0.000147943
5.58274e-06
7.5367e-05
1.39569e-06
5.58274e-06
[truncated: 20,799 more rows]
