# Supplementary material for: HLA class I haplotype diversity is consistent with selection for frequent existing haplotypes
Source: PLoS Comput Biol. 2017 Aug 28;13(8):e1005693. doi: 10.1371/journal.pcbi.1005693 (PMC5590998; doi:10.1371/journal.pcbi.1005693)
Supplement: S2 Appendix — (ZIP) [file pcbi.1005693.s006.zip › NAM.xlsx]

## Sheet: Sheet1
3.44163e-05
1.72081e-05
1.72081e-05
1.72081e-05
1.72081e-05
1.72081e-05
1.72081e-05
1.72081e-05
1.72081e-05
1.72081e-05
3.44163e-05
1.72081e-05
1.72081e-05
5.16244e-05
0.000206498
0.000292539
1.72081e-05
1.72081e-05
0.00018929
1.72081e-05
5.16244e-05
1.72081e-05
1.72081e-05
3.44163e-05
1.72081e-05
5.16244e-05
3.44163e-05
1.72081e-05
1.72081e-05
0.000361371
3.44163e-05
0.00018929
0.000120457
0.000154873
8.60407e-05
1.72081e-05
3.44163e-05
6.88326e-05
3.44163e-05
3.44163e-05
0.000292539
3.44163e-05
1.72081e-05
0.000103249
1.72081e-05
1.72081e-05
3.44163e-05
1.72081e-05
8.60407e-05
3.44163e-05
3.44163e-05
1.72081e-05
5.16244e-05
1.72081e-05
3.44163e-05
6.88326e-05
3.44163e-05
1.72081e-05
0.000154873
1.72081e-05
5.16244e-05
6.88326e-05
5.16244e-05
0.000808783
5.16244e-05
1.72081e-05
1.72081e-05
1.72081e-05
1.72081e-05
0.000103249
1.72081e-05
0.00018929
0.000344163
8.60407e-05
1.72081e-05
5.16244e-05
3.44163e-05
0.00027533
0.000103249
1.72081e-05
5.16244e-05
0.000326955
0.00092924
1.72081e-05
1.72081e-05
0.00018929
0.000309747
0.000430204
1.72081e-05
0.000137665
5.16244e-05
8.60407e-05
1.72081e-05
0.000378579
1.72081e-05
1.72081e-05
8.60407e-05
1.72081e-05
5.16244e-05
0.000103249
1.72081e-05
1.72081e-05
8.60407e-05
3.44163e-05
0.000791575
0.00018929
5.16244e-05
1.72081e-05
5.16244e-05
0.000103249
6.88326e-05
1.72081e-05
3.44163e-05
5.16244e-05
8.60407e-05
3.44163e-05
1.72081e-05
0.00151432
1.72081e-05
3.44163e-05
6.88326e-05
0.000223706
1.72081e-05
1.72081e-05
1.72081e-05
1.72081e-05
0.00118736
0.000154873
5.16244e-05
1.72081e-05
5.16244e-05
6.88326e-05
3.44163e-05
1.72081e-05
0.000567869
0.000103249
1.72081e-05
1.72081e-05
3.44163e-05
3.44163e-05
5.16244e-05
0.000137665
1.72081e-05
1.72081e-05
1.72081e-05
1.72081e-05
1.72081e-05
1.72081e-05
8.60407e-05
5.16244e-05
0.000103249
1.72081e-05
6.88326e-05
1.72081e-05
0.000326955
0.000258122
3.44163e-05
0.00065391
3.44163e-05
8.60407e-05
6.88326e-05
1.72081e-05
3.44163e-05
1.72081e-05
5.16244e-05
3.44163e-05
0.000206498
1.72081e-05
0.00046462
1.72081e-05
1.72081e-05
8.60407e-05
3.44163e-05
0.000688326
8.60407e-05
3.44163e-05
0.000120457
1.72081e-05
0.000671118
0.000103249
0.000292539
0.000103249
1.72081e-05
0.00046462
1.72081e-05
6.88326e-05
1.72081e-05
0.00123899
0.000602285
0.000103249
3.44163e-05
0.000103249
8.60407e-05
1.72081e-05
0.000172081
1.72081e-05
3.44163e-05
8.60407e-05
1.72081e-05
0.00197894
3.44163e-05
3.44163e-05
1.72081e-05
8.60407e-05
3.44163e-05
5.16244e-05
5.16244e-05
1.72081e-05
1.72081e-05
1.72081e-05
1.72081e-05
5.16244e-05
0.00046462
1.72081e-05
3.44163e-05
1.72081e-05
0.00027533
6.88326e-05
6.88326e-05
0.000481828
0.000172081
3.44163e-05
0.000206498
3.44163e-05
0.000309747
1.72081e-05
0.000309747
0.00884499
0.000120457
6.88326e-05
0.000481828
1.72081e-05
3.44163e-05
6.88326e-05
0.000412996
5.16244e-05
6.88326e-05
0.00018929
0.000120457
0.00018929
0.00073995
1.72081e-05
3.44163e-05
3.44163e-05
3.44163e-05
0.00175523
8.60407e-05
0.000154873
0.0442422
6.88326e-05
5.16244e-05
1.72081e-05
0.000154873
0.00170361
6.88326e-05
3.44163e-05
0.00115295
6.88326e-05
1.72081e-05
0.00106691
8.60407e-05
0.000516244
3.44163e-05
1.72081e-05
1.72081e-05
0.00018929
0.00092924
1.72081e-05
3.44163e-05
6.88326e-05
6.88326e-05
0.000172081
0.00144548
5.16244e-05
6.88326e-05
0.000240914
3.44163e-05
1.72081e-05
0.000395787
3.44163e-05
0.00347605
3.44163e-05
1.72081e-05
1.72081e-05
1.72081e-05
3.44163e-05
5.16244e-05
1.72081e-05
3.44163e-05
1.72081e-05
0.000481828
1.72081e-05
6.88326e-05
0.000103249
1.72081e-05
0.000103249
5.16244e-05
5.16244e-05
8.60407e-05
0.000602285
1.72081e-05
5.16244e-05
1.72081e-05
5.16244e-05
1.72081e-05
1.72081e-05
0.000103249
3.44163e-05
1.72081e-05
0.000378579
1.72081e-05
0.000206498
0.000120457
6.88326e-05
1.72081e-05
3.44163e-05
0.000223706
3.44163e-05
3.44163e-05
8.60407e-05
1.72081e-05
1.72081e-05
0.000154873
1.72081e-05
1.72081e-05
1.72081e-05
8.60407e-05
8.60407e-05
3.44163e-05
1.72081e-05
1.72081e-05
0.000361371
1.72081e-05
1.72081e-05
8.60407e-05
1.72081e-05
6.88326e-05
1.72081e-05
0.000671118
3.44163e-05
8.60407e-05
0.000240914
1.72081e-05
0.000378579
3.44163e-05
0.000137665
1.72081e-05
6.88326e-05
0.000137665
8.60407e-05
1.72081e-05
1.72081e-05
0.000120457
0.000103249
0.000223706
0.000172081
1.72081e-05
0.000240914
1.72081e-05
0.00366534
3.44163e-05
1.72081e-05
5.16244e-05
0.000172081
5.16244e-05
1.72081e-05
0.000309747
3.44163e-05
3.44163e-05
8.60407e-05
3.44163e-05
0.000137665
1.72081e-05
1.72081e-05
0.000499036
0.000550661
1.72081e-05
1.72081e-05
1.72081e-05
0.000550661
5.16244e-05
3.44163e-05
1.72081e-05
0.00018929
0.000172081
8.60407e-05
1.72081e-05
0.000103249
8.60407e-05
0.000103249
0.000172081
3.44163e-05
8.60407e-05
1.72081e-05
5.16244e-05
3.44163e-05
3.44163e-05
1.72081e-05
1.72081e-05
0.00123899
1.72081e-05
0.000258122
8.60407e-05
1.72081e-05
1.72081e-05
1.72081e-05
1.72081e-05
5.16244e-05
6.88326e-05
1.72081e-05
0.000103249
0.000240914
6.88326e-05
1.72081e-05
3.44163e-05
3.44163e-05
1.72081e-05
1.72081e-05
6.88326e-05
1.72081e-05
5.16244e-05
5.16244e-05
1.72081e-05
0.000172081
1.72081e-05
1.72081e-05
1.72081e-05
1.72081e-05
0.000361371
0.000154873
3.44163e-05
0.000292539
1.72081e-05
0.000120457
3.44163e-05
0.000292539
6.88326e-05
6.88326e-05
1.72081e-05
0.000120457
0.000120457
1.72081e-05
0.000137665
3.44163e-05
0.000103249
1.72081e-05
1.72081e-05
3.44163e-05
1.72081e-05
3.44163e-05
0.0012734
1.72081e-05
1.72081e-05
1.72081e-05
1.72081e-05
5.16244e-05
0.000120457
1.72081e-05
1.72081e-05
1.72081e-05
0.000223706
1.72081e-05
3.44163e-05
1.72081e-05
1.72081e-05
1.72081e-05
5.16244e-05
0.000120457
1.72081e-05
1.72081e-05
3.44163e-05
5.16244e-05
1.72081e-05
1.72081e-05
1.72081e-05
1.72081e-05
1.72081e-05
3.44163e-05
6.88326e-05
8.60407e-05
3.44163e-05
3.44163e-05
3.44163e-05
1.72081e-05
0.000172081
1.72081e-05
6.88326e-05
1.72081e-05
8.60407e-05
6.88326e-05
1.72081e-05
3.44163e-05
0.000395787
1.72081e-05
1.72081e-05
3.44163e-05
1.72081e-05
6.88326e-05
1.72081e-05
3.44163e-05
0.000172081
1.72081e-05
3.44163e-05
0.00301143
0.000980865
1.72081e-05
0.00018929
5.16244e-05
0.000120457
1.72081e-05
0.000585077
0.00106691
1.72081e-05
3.44163e-05
0.000120457
1.72081e-05
6.88326e-05
1.72081e-05
3.44163e-05
6.88326e-05
1.72081e-05
1.72081e-05
1.72081e-05
1.72081e-05
1.72081e-05
0.00156594
3.44163e-05
3.44163e-05
0.000499036
1.72081e-05
0.000154873
1.72081e-05
5.16244e-05
0.000137665
8.60407e-05
0.000172081
1.72081e-05
0.000137665
1.72081e-05
3.44163e-05
1.72081e-05
5.16244e-05
3.44163e-05
1.72081e-05
3.44163e-05
1.72081e-05
1.72081e-05
1.72081e-05
6.88326e-05
3.44163e-05
1.72081e-05
1.72081e-05
0.000240914
0.00018929
1.72081e-05
0.000636702
0.000103249
0.00132503
0.000137665
0.000137665
8.60407e-05
0.000103249
0.000481828
1.72081e-05
1.72081e-05
1.72081e-05
5.16244e-05
0.00115295
0.000602285
0.000292539
0.000344163
5.16244e-05
6.88326e-05
0.00294259
0.000412996
0.00108411
3.44163e-05
5.16244e-05
0.000137665
5.16244e-05
3.44163e-05
1.72081e-05
0.000240914
8.60407e-05
3.44163e-05
0.00073995
0.000309747
3.44163e-05
1.72081e-05
3.44163e-05
5.16244e-05
1.72081e-05
8.60407e-05
3.44163e-05
1.72081e-05
6.88326e-05
6.88326e-05
5.16244e-05
3.44163e-05
0.000378579
3.44163e-05
1.72081e-05
5.16244e-05
1.72081e-05
1.72081e-05
1.72081e-05
5.16244e-05
1.72081e-05
1.72081e-05
0.000103249
3.44163e-05
1.72081e-05
1.72081e-05
5.16244e-05
0.000103249
1.72081e-05
1.72081e-05
0.00018929
0.00027533
0.000120457
5.16244e-05
1.72081e-05
5.16244e-05
1.72081e-05
5.16244e-05
0.00092924
0.00129061
5.16244e-05
0.000447412
1.72081e-05
0.00407833
1.72081e-05
3.44163e-05
6.88326e-05
1.72081e-05
0.00137665
0.000137665
1.72081e-05
1.72081e-05
1.72081e-05
0.000206498
8.60407e-05
5.16244e-05
1.72081e-05
0.000395787
0.000137665
1.72081e-05
1.72081e-05
0.000395787
3.44163e-05
0.000258122
6.88326e-05
0.000240914
1.72081e-05
0.000120457
3.44163e-05
0.000172081
0.000172081
3.44163e-05
3.44163e-05
1.72081e-05
1.72081e-05
0.000103249
0.00213381
0.000499036
3.44163e-05
0.0104453
0.00027533
3.44163e-05
1.72081e-05
1.72081e-05
1.72081e-05
5.16244e-05
0.000395787
6.88326e-05
5.16244e-05
1.72081e-05
6.88326e-05
3.44163e-05
6.88326e-05
5.16244e-05
1.72081e-05
0.000808783
3.44163e-05
0.000585077
3.44163e-05
0.00125619
0.000103249
6.88326e-05
0.0031663
0.000137665
1.72081e-05
1.72081e-05
0.00120457
0.00208219
8.60407e-05
1.72081e-05
5.16244e-05
0.000292539
5.16244e-05
0.000791575
5.16244e-05
0.000378579
5.16244e-05
0.000223706
1.72081e-05
0.00018929
0.00690047
3.44163e-05
0.000258122
1.72081e-05
0.00203056
1.72081e-05
3.44163e-05
0.000172081
0.000137665
0.00111853
3.44163e-05
0.000326955
0.00113574
0.000206498
0.000378579
6.88326e-05
3.44163e-05
1.72081e-05
1.72081e-05
3.44163e-05
0.000963656
1.72081e-05
1.72081e-05
3.44163e-05
0.000154873
1.72081e-05
3.44163e-05
6.88326e-05
3.44163e-05
0.000103249
0.000154873
0.00018929
0.000103249
0.000137665
5.16244e-05
0.00185848
0.000206498
0.000378579
0.000292539
0.000120457
0.000103249
0.000103249
0.000447412
1.72081e-05
0.00292539
0.000206498
1.72081e-05
0.000602285
8.60407e-05
0.00204777
3.44163e-05
0.000430204
0.000103249
3.44163e-05
1.72081e-05
1.72081e-05
0.000292539
1.72081e-05
0.000912032
0.00634981
8.60407e-05
0.000378579
6.88326e-05
1.72081e-05
0.00428483
1.72081e-05
0.000516244
5.16244e-05
0.000103249
1.72081e-05
3.44163e-05
3.44163e-05
0.000516244
0.00018929
6.88326e-05
1.72081e-05
3.44163e-05
1.72081e-05
1.72081e-05
1.72081e-05
3.44163e-05
1.72081e-05
1.72081e-05
0.000206498
5.16244e-05
0.000550661
1.72081e-05
5.16244e-05
1.72081e-05
0.00027533
1.72081e-05
3.44163e-05
0.000137665
1.72081e-05
0.000240914
5.16244e-05
1.72081e-05
1.72081e-05
5.16244e-05
6.88326e-05
1.72081e-05
1.72081e-05
1.72081e-05
3.44163e-05
1.72081e-05
0.00018929
0.000103249
0.000137665
1.72081e-05
8.60407e-05
3.44163e-05
1.72081e-05
8.60407e-05
0.000120457
1.72081e-05
1.72081e-05
3.44163e-05
1.72081e-05
3.44163e-05
1.72081e-05
0.000120457
0.000137665
0.00123899
1.72081e-05
0.000223706
1.72081e-05
1.72081e-05
1.72081e-05
0.00339001
1.72081e-05
0.000172081
0.00125619
0.0195312
0.00018929
0.00027533
3.44163e-05
0.00101528
1.72081e-05
0.000120457
1.72081e-05
5.16244e-05
0.000412996
0.000240914
0.0010497
1.72081e-05
6.88326e-05
5.16244e-05
5.16244e-05
0.000258122
0.00268447
0.000120457
0.000361371
0.00208219
0.00430204
0.000154873
0.000137665
5.16244e-05
1.72081e-05
0.000671118
0.00447412
1.72081e-05
1.72081e-05
1.72081e-05
1.72081e-05
3.44163e-05
5.16244e-05
6.88326e-05
0.000120457
3.44163e-05
0.000137665
3.44163e-05
3.44163e-05
0.00345884
5.16244e-05
8.60407e-05
0.00018929
1.72081e-05
8.60407e-05
5.16244e-05
0.000550661
1.72081e-05
0.000137665
1.72081e-05
3.44163e-05
6.88326e-05
0.000172081
1.72081e-05
0.000103249
3.44163e-05
0.000688326
0.000223706
1.72081e-05
1.72081e-05
1.72081e-05
1.72081e-05
1.72081e-05
1.72081e-05
0.000206498
0.00027533
1.72081e-05
0.000292539
1.72081e-05
6.88326e-05
5.16244e-05
3.44163e-05
1.72081e-05
1.72081e-05
8.60407e-05
6.88326e-05
0.000326955
5.16244e-05
0.000137665
3.44163e-05
1.72081e-05
1.72081e-05
6.88326e-05
3.44163e-05
3.44163e-05
0.000120457
1.72081e-05
0.000499036
1.72081e-05
8.60407e-05
0.000395787
1.72081e-05
0.000120457
0.000154873
0.00540336
5.16244e-05
1.72081e-05
1.72081e-05
1.72081e-05
6.88326e-05
0.000206498
1.72081e-05
3.44163e-05
0.000516244
1.72081e-05
0.000326955
5.16244e-05
1.72081e-05
3.44163e-05
6.88326e-05
0.000172081
0.00117015
3.44163e-05
0.000309747
0.00602285
6.88326e-05
1.72081e-05
1.72081e-05
1.72081e-05
0.00018929
1.72081e-05
0.000120457
5.16244e-05
0.000137665
3.44163e-05
0.00018929
1.72081e-05
5.16244e-05
3.44163e-05
0.000378579
1.72081e-05
3.44163e-05
1.72081e-05
0.000240914
1.72081e-05
0.00018929
1.72081e-05
0.000240914
3.44163e-05
1.72081e-05
0.000206498
0.000292539
1.72081e-05
5.16244e-05
0.00027533
0.0027533
6.88326e-05
0.000120457
6.88326e-05
0.000206498
3.44163e-05
0.00103249
1.72081e-05
5.16244e-05
1.72081e-05
1.72081e-05
3.44163e-05
3.44163e-05
0.000499036
0.000154873
3.44163e-05
0.000154873
0.000137665
0.000206498
1.72081e-05
3.44163e-05
0.000378579
3.44163e-05
1.72081e-05
0.00046462
8.60407e-05
1.72081e-05
1.72081e-05
1.72081e-05
1.72081e-05
1.72081e-05
1.72081e-05
5.16244e-05
1.72081e-05
0.000326955
0.00153153
3.44163e-05
0.000705534
0.000980865
0.000825991
8.60407e-05
0.00113574
3.44163e-05
3.44163e-05
5.16244e-05
0.000791575
0.000154873
0.00046462
3.44163e-05
0.00172081
0.000103249
0.000894824
3.44163e-05
1.72081e-05
5.16244e-05
0.000533453
0.000774367
0.000172081
1.72081e-05
0.000602285
0.0147646
1.72081e-05
5.16244e-05
1.72081e-05
1.72081e-05
3.44163e-05
6.88326e-05
3.44163e-05
1.72081e-05
1.72081e-05
3.44163e-05
1.72081e-05
1.72081e-05
1.72081e-05
3.44163e-05
1.72081e-05
0.000946448
8.60407e-05
3.44163e-05
0.000412996
0.000395787
0.000172081
0.00598844
0.000980865
3.44163e-05
3.44163e-05
0.000154873
0.000722742
1.72081e-05
0.000980865
1.72081e-05
3.44163e-05
5.16244e-05
1.72081e-05
1.72081e-05
1.72081e-05
3.44163e-05
3.44163e-05
6.88326e-05
0.00375138
1.72081e-05
1.72081e-05
1.72081e-05
5.16244e-05
0.000240914
0.000103249
1.72081e-05
3.44163e-05
3.44163e-05
0.000172081
5.16244e-05
1.72081e-05
1.72081e-05
1.72081e-05
1.72081e-05
1.72081e-05
1.72081e-05
1.72081e-05
0.000103249
8.60407e-05
0.000258122
1.72081e-05
3.44163e-05
1.72081e-05
5.16244e-05
1.72081e-05
1.72081e-05
0.000103249
1.72081e-05
1.72081e-05
0.000137665
5.16244e-05
1.72081e-05
3.44163e-05
0.000154873
1.72081e-05
0.000326955
0.000258122
1.72081e-05
1.72081e-05
0.00247797
1.72081e-05
5.16244e-05
0.00125619
0.00018929
1.72081e-05
0.00027533
0.000533453
0.00177244
3.44163e-05
6.88326e-05
5.16244e-05
6.88326e-05
0.0014799
1.72081e-05
1.72081e-05
1.72081e-05
0.000137665
1.72081e-05
8.60407e-05
0.000722742
6.88326e-05
8.60407e-05
3.44163e-05
1.72081e-05
1.72081e-05
0.000309747
5.16244e-05
1.72081e-05
1.72081e-05
1.72081e-05
8.60407e-05
3.44163e-05
1.72081e-05
0.000757159
1.72081e-05
1.72081e-05
5.16244e-05
3.44163e-05
1.72081e-05
5.16244e-05
1.72081e-05
5.16244e-05
1.72081e-05
0.000120457
1.72081e-05
5.16244e-05
0.000585077
3.44163e-05
0.000103249
1.72081e-05
6.88326e-05
1.72081e-05
1.72081e-05
1.72081e-05
3.44163e-05
5.16244e-05
1.72081e-05
3.44163e-05
1.72081e-05
6.88326e-05
1.72081e-05
6.88326e-05
0.000120457
0.000825991
1.72081e-05
3.44163e-05
0.000447412
0.000172081
1.72081e-05
0.000172081
0.00027533
0.00018929
1.72081e-05
0.000223706
3.44163e-05
1.72081e-05
0.000154873
0.00027533
1.72081e-05
1.72081e-05
1.72081e-05
6.88326e-05
0.00018929
5.16244e-05
1.72081e-05
1.72081e-05
1.72081e-05
0.000722742
1.72081e-05
0.00139386
0.00018929
1.72081e-05
5.16244e-05
0.000326955
0.00223706
0.000103249
5.16244e-05
0.00199615
8.60407e-05
5.16244e-05
0.000258122
5.16244e-05
1.72081e-05
6.88326e-05
1.72081e-05
1.72081e-05
1.72081e-05
3.44163e-05
1.72081e-05
1.72081e-05
1.72081e-05
0.00108411
0.000344163
1.72081e-05
0.000378579
0.000120457
0.00333838
3.44163e-05
1.72081e-05
0.000688326
1.72081e-05
3.44163e-05
1.72081e-05
1.72081e-05
3.44163e-05
1.72081e-05
8.60407e-05
1.72081e-05
0.000223706
5.16244e-05
3.44163e-05
1.72081e-05
0.000137665
6.88326e-05
0.000860407
0.000120457
1.72081e-05
1.72081e-05
1.72081e-05
1.72081e-05
1.72081e-05
3.44163e-05
5.16244e-05
1.72081e-05
1.72081e-05
1.72081e-05
3.44163e-05
1.72081e-05
3.44163e-05
1.72081e-05
1.72081e-05
0.00395787
3.44163e-05
3.44163e-05
3.44163e-05
1.72081e-05
8.60407e-05
0.000137665
5.16244e-05
6.88326e-05
0.000103249
0.000137665
1.72081e-05
0.000154873
0.000137665
1.72081e-05
3.44163e-05
0.000240914
3.44163e-05
0.000154873
1.72081e-05
3.44163e-05
1.72081e-05
3.44163e-05
1.72081e-05
1.72081e-05
1.72081e-05
3.44163e-05
1.72081e-05
0.000120457
3.44163e-05
5.16244e-05
0.000206498
1.72081e-05
1.72081e-05
1.72081e-05
1.72081e-05
1.72081e-05
0.00018929
0.00027533
1.72081e-05
1.72081e-05
3.44163e-05
1.72081e-05
1.72081e-05
1.72081e-05
1.72081e-05
1.72081e-05
1.72081e-05
3.44163e-05
5.16244e-05
1.72081e-05
1.72081e-05
3.44163e-05
1.72081e-05
3.44163e-05
6.88326e-05
0.000154873
0.000172081
3.44163e-05
0.000120457
8.60407e-05
6.88326e-05
0.000223706
3.44163e-05
3.44163e-05
1.72081e-05
1.72081e-05
3.44163e-05
3.44163e-05
1.72081e-05
1.72081e-05
3.44163e-05
1.72081e-05
3.44163e-05
1.72081e-05
1.72081e-05
3.44163e-05
1.72081e-05
6.88326e-05
1.72081e-05
1.72081e-05
8.60407e-05
3.44163e-05
3.44163e-05
3.44163e-05
1.72081e-05
1.72081e-05
0.000223706
3.44163e-05
3.44163e-05
0.000103249
6.88326e-05
3.44163e-05
1.72081e-05
1.72081e-05
1.72081e-05
1.72081e-05
1.72081e-05
1.72081e-05
6.88326e-05
1.72081e-05
1.72081e-05
1.72081e-05
1.72081e-05
1.72081e-05
5.16244e-05
1.72081e-05
1.72081e-05
3.44163e-05
1.72081e-05
1.72081e-05
1.72081e-05
5.16244e-05
3.44163e-05
1.72081e-05
1.72081e-05
3.44163e-05
1.72081e-05
1.72081e-05
3.44163e-05
1.72081e-05
5.16244e-05
6.88326e-05
1.72081e-05
0.000240914
0.00240914
1.72081e-05
1.72081e-05
0.000344163
0.000103249
1.72081e-05
3.44163e-05
1.72081e-05
3.44163e-05
1.72081e-05
6.88326e-05
3.44163e-05
1.72081e-05
1.72081e-05
0.00027533
1.72081e-05
3.44163e-05
8.60407e-05
5.16244e-05
3.44163e-05
0.00120457
1.72081e-05
1.72081e-05
0.000154873
3.44163e-05
0.000447412
1.72081e-05
1.72081e-05
6.88326e-05
0.000154873
3.44163e-05
3.44163e-05
5.16244e-05
0.000154873
3.44163e-05
0.000172081
6.88326e-05
3.44163e-05
3.44163e-05
5.16244e-05
1.72081e-05
1.72081e-05
1.72081e-05
1.72081e-05
0.000240914
0.000120457
1.72081e-05
1.72081e-05
1.72081e-05
1.72081e-05
1.72081e-05
1.72081e-05
1.72081e-05
1.72081e-05
1.72081e-05
1.72081e-05
1.72081e-05
0.00027533
0.00129061
1.72081e-05
0.00304584
0.000103249
3.44163e-05
0.000240914
0.0016864
1.72081e-05
1.72081e-05
1.72081e-05
3.44163e-05
1.72081e-05
1.72081e-05
3.44163e-05
5.16244e-05
3.44163e-05
0.000103249
5.16244e-05
1.72081e-05
3.44163e-05
1.72081e-05
0.000223706
8.60407e-05
3.44163e-05
1.72081e-05
1.72081e-05
1.72081e-05
1.72081e-05
0.00158315
0.000705534
1.72081e-05
1.72081e-05
1.72081e-05
6.88326e-05
0.000137665
1.72081e-05
1.72081e-05
1.72081e-05
1.72081e-05
5.16244e-05
0.000120457
1.72081e-05
1.72081e-05
1.72081e-05
0.00206498
3.44163e-05
5.16244e-05
5.16244e-05
3.44163e-05
5.16244e-05
1.72081e-05
3.44163e-05
1.72081e-05
1.72081e-05
1.72081e-05
1.72081e-05
0.000258122
8.60407e-05
0.00447412
3.44163e-05
1.72081e-05
1.72081e-05
1.72081e-05
3.44163e-05
3.44163e-05
5.16244e-05
1.72081e-05
3.44163e-05
1.72081e-05
1.72081e-05
8.60407e-05
0.000137665
6.88326e-05
0.000120457
0.000550661
0.000120457
1.72081e-05
1.72081e-05
1.72081e-05
1.72081e-05
6.88326e-05
3.44163e-05
3.44163e-05
6.88326e-05
1.72081e-05
1.72081e-05
1.72081e-05
1.72081e-05
1.72081e-05
3.44163e-05
3.44163e-05
1.72081e-05
1.72081e-05
1.72081e-05
6.88326e-05
1.72081e-05
1.72081e-05
1.72081e-05
1.72081e-05
5.16244e-05
0.000172081
3.44163e-05
1.72081e-05
3.44163e-05
1.72081e-05
6.88326e-05
0.00018929
6.88326e-05
1.72081e-05
1.72081e-05
1.72081e-05
1.72081e-05
0.000843199
1.72081e-05
6.88326e-05
3.44163e-05
1.72081e-05
1.72081e-05
1.72081e-05
1.72081e-05
1.72081e-05
3.44163e-05
1.72081e-05
0.000120457
1.72081e-05
3.44163e-05
8.60407e-05
8.60407e-05
1.72081e-05
3.44163e-05
3.44163e-05
6.88326e-05
1.72081e-05
3.44163e-05
1.72081e-05
6.88326e-05
5.16244e-05
5.16244e-05
0.000292539
1.72081e-05
8.60407e-05
3.44163e-05
1.72081e-05
0.000154873
8.60407e-05
0.000103249
1.72081e-05
1.72081e-05
6.88326e-05
3.44163e-05
1.72081e-05
3.44163e-05
1.72081e-05
1.72081e-05
1.72081e-05
1.72081e-05
1.72081e-05
1.72081e-05
1.72081e-05
3.44163e-05
3.44163e-05
3.44163e-05
1.72081e-05
1.72081e-05
1.72081e-05
1.72081e-05
1.72081e-05
1.72081e-05
1.72081e-05
1.72081e-05
3.44163e-05
1.72081e-05
3.44163e-05
1.72081e-05
0.000120457
1.72081e-05
3.44163e-05
3.44163e-05
1.72081e-05
1.72081e-05
1.72081e-05
1.72081e-05
1.72081e-05
6.88326e-05
1.72081e-05
1.72081e-05
1.72081e-05
3.44163e-05
1.72081e-05
1.72081e-05
1.72081e-05
1.72081e-05
1.72081e-05
1.72081e-05
3.44163e-05
5.16244e-05
1.72081e-05
0.000757159
3.44163e-05
5.16244e-05
0.000172081
1.72081e-05
1.72081e-05
1.72081e-05
0.000912032
5.16244e-05
1.72081e-05
1.72081e-05
1.72081e-05
0.000120457
1.72081e-05
3.44163e-05
0.000206498
3.44163e-05
1.72081e-05
6.88326e-05
3.44163e-05
5.16244e-05
1.72081e-05
1.72081e-05
0.000103249
5.16244e-05
3.44163e-05
1.72081e-05
1.72081e-05
1.72081e-05
0.000671118
5.16244e-05
3.44163e-05
0.000137665
3.44163e-05
0.000636702
1.72081e-05
1.72081e-05
0.000240914
6.88326e-05
0.000137665
1.72081e-05
0.000395787
5.16244e-05
3.44163e-05
1.72081e-05
1.72081e-05
6.88326e-05
0.000154873
1.72081e-05
0.000172081
1.72081e-05
6.88326e-05
1.72081e-05
8.60407e-05
1.72081e-05
1.72081e-05
5.16244e-05
1.72081e-05
1.72081e-05
1.72081e-05
0.000326955
3.44163e-05
1.72081e-05
1.72081e-05
6.88326e-05
6.88326e-05
3.44163e-05
1.72081e-05
5.16244e-05
0.000103249
0.000172081
5.16244e-05
0.000722742
0.000292539
1.72081e-05
1.72081e-05
1.72081e-05
1.72081e-05
5.16244e-05
6.88326e-05
1.72081e-05
1.72081e-05
5.16244e-05
1.72081e-05
1.72081e-05
3.44163e-05
1.72081e-05
6.88326e-05
0.000154873
8.60407e-05
1.72081e-05
1.72081e-05
0.000154873
0.00201335
0.000378579
3.44163e-05
3.44163e-05
1.72081e-05
5.16244e-05
0.000292539
1.72081e-05
8.60407e-05
6.88326e-05
0.00027533
0.00073995
0.000120457
0.000206498
1.72081e-05
1.72081e-05
1.72081e-05
1.72081e-05
0.000103249
3.44163e-05
0.000671118
1.72081e-05
1.72081e-05
5.16244e-05
0.000240914
3.44163e-05
1.72081e-05
1.72081e-05
1.72081e-05
3.44163e-05
5.16244e-05
1.72081e-05
0.00920636
1.72081e-05
5.16244e-05
0.000619493
0.000240914
0.000154873
1.72081e-05
1.72081e-05
0.000120457
0.00065391
3.44163e-05
1.72081e-05
1.72081e-05
5.16244e-05
0.000154873
0.000619493
5.16244e-05
1.72081e-05
0.000154873
3.44163e-05
0.000894824
1.72081e-05
5.16244e-05
1.72081e-05
0.000361371
0.00110132
1.72081e-05
5.16244e-05
3.44163e-05
5.16244e-05
0.000636702
5.16244e-05
5.16244e-05
1.72081e-05
0.00027533
1.72081e-05
6.88326e-05
3.44163e-05
1.72081e-05
0.000103249
8.60407e-05
1.72081e-05
8.60407e-05
1.72081e-05
3.44163e-05
1.72081e-05
1.72081e-05
0.000120457
1.72081e-05
1.72081e-05
3.44163e-05
3.44163e-05
3.44163e-05
6.88326e-05
1.72081e-05
1.72081e-05
0.000172081
0.00018929
1.72081e-05
0.000120457
3.44163e-05
3.44163e-05
0.000550661
5.16244e-05
1.72081e-05
1.72081e-05
0.000344163
1.72081e-05
8.60407e-05
0.000946448
3.44163e-05
3.44163e-05
0.000120457
1.72081e-05
1.72081e-05
6.88326e-05
1.72081e-05
1.72081e-05
0.000137665
0.000481828
3.44163e-05
5.16244e-05
0.000481828
1.72081e-05
1.72081e-05
3.44163e-05
5.16244e-05
0.000636702
1.72081e-05
1.72081e-05
1.72081e-05
5.16244e-05
6.88326e-05
5.16244e-05
0.000292539
0.000103249
1.72081e-05
0.000103249
8.60407e-05
1.72081e-05
1.72081e-05
1.72081e-05
0.000103249
1.72081e-05
1.72081e-05
3.44163e-05
8.60407e-05
0.000206498
3.44163e-05
0.000378579
3.44163e-05
1.72081e-05
8.60407e-05
8.60407e-05
3.44163e-05
1.72081e-05
6.88326e-05
0.000172081
0.000344163
1.72081e-05
5.16244e-05
3.44163e-05
3.44163e-05
3.44163e-05
0.000103249
1.72081e-05
8.60407e-05
6.88326e-05
3.44163e-05
0.000757159
0.000103249
3.44163e-05
1.72081e-05
0.000137665
1.72081e-05
0.000103249
1.72081e-05
1.72081e-05
0.000103249
0.000103249
0.00165198
0.000172081
1.72081e-05
6.88326e-05
1.72081e-05
3.44163e-05
1.72081e-05
3.44163e-05
0.000344163
1.72081e-05
0.000137665
1.72081e-05
1.72081e-05
0.000103249
1.72081e-05
0.000206498
6.88326e-05
0.000120457
8.60407e-05
0.000172081
1.72081e-05
1.72081e-05
0.000120457
0.000120457
3.44163e-05
1.72081e-05
1.72081e-05
1.72081e-05
0.000326955
1.72081e-05
1.72081e-05
1.72081e-05
1.72081e-05
0.000292539
0.000137665
6.88326e-05
0.000172081
1.72081e-05
3.44163e-05
1.72081e-05
0.00242635
5.16244e-05
3.44163e-05
0.000412996
0.00134224
6.88326e-05
0.000137665
0.00156594
0.00115295
0.000120457
0.000309747
5.16244e-05
0.00215102
0.000137665
0.000499036
1.72081e-05
1.72081e-05
0.000326955
0.000137665
0.000963656
6.88326e-05
6.88326e-05
0.000378579
1.72081e-05
0.00196173
0.000361371
1.72081e-05
1.72081e-05
0.00122178
5.16244e-05
5.16244e-05
1.72081e-05
1.72081e-05
1.72081e-05
0.0252271
5.16244e-05
1.72081e-05
0.000120457
[truncated: 3,901 more rows]
