# Supplementary material for: HLA class I haplotype diversity is consistent with selection for frequent existing haplotypes
Source: PLoS Comput Biol. 2017 Aug 28;13(8):e1005693. doi: 10.1371/journal.pcbi.1005693 (PMC5590998; doi:10.1371/journal.pcbi.1005693)
Supplement: S2 Appendix — (ZIP) [file pcbi.1005693.s006.zip › NAMER.xlsx]

## Sheet: Sheet1
8.63808e-07
2.87936e-07
1.55486e-05
2.87936e-07
1.15174e-06
2.87936e-07
4.9813e-05
8.63808e-07
2.87936e-07
2.01555e-06
1.43968e-06
1.72762e-06
8.63808e-07
1.72762e-06
2.87936e-07
1.72762e-06
3.39765e-05
3.45523e-06
1.15174e-06
7.77428e-06
2.87936e-07
2.87936e-07
5.75872e-07
2.01555e-06
2.30349e-06
2.87936e-07
5.75872e-07
2.87936e-07
5.75872e-07
2.01555e-06
2.59143e-06
2.87936e-07
8.63808e-07
0.000289664
1.41089e-05
1.43968e-06
1.72762e-06
7.1984e-06
5.18285e-06
2.87936e-07
4.43422e-05
2.79298e-05
2.01555e-06
6.62253e-06
5.75872e-07
8.06221e-06
2.87936e-07
2.30349e-06
2.87936e-07
1.15174e-06
5.75872e-06
2.87936e-07
2.87936e-06
5.75872e-07
2.87936e-07
2.87936e-06
8.63808e-07
5.47079e-06
5.75872e-07
9.78983e-06
2.87936e-06
2.59143e-06
1.15174e-06
2.87936e-07
2.87936e-07
2.87936e-07
8.63808e-07
5.75872e-07
2.87936e-07
1.43968e-06
1.43968e-06
8.63808e-07
8.63808e-07
2.30349e-06
3.22489e-05
2.30349e-06
2.87936e-06
5.75872e-07
2.87936e-07
1.15174e-06
1.72762e-06
2.07314e-05
2.87936e-07
2.87936e-07
6.10425e-05
2.87936e-07
8.63808e-07
6.62253e-06
2.01555e-06
1.72762e-06
4.89491e-06
2.87936e-07
4.03111e-06
2.59143e-06
2.01555e-06
1.43968e-06
2.87936e-07
8.63808e-06
5.75872e-07
2.87936e-06
6.62253e-06
5.75872e-07
2.87936e-07
2.87936e-07
5.75872e-07
5.75872e-07
2.87936e-07
1.43968e-06
1.69882e-05
5.18285e-06
8.06221e-06
8.06221e-06
2.87936e-07
2.87936e-07
1.15174e-06
0.000139073
5.75872e-07
4.89491e-06
1.15174e-06
2.30349e-05
8.63808e-07
2.01555e-06
2.53384e-05
1.15174e-06
2.87936e-07
1.3533e-05
3.1673e-06
6.3346e-06
1.15174e-06
2.87936e-06
2.30349e-05
1.72762e-06
2.30349e-06
2.15952e-05
1.72762e-06
5.75872e-07
4.31904e-06
5.75872e-07
1.92917e-05
3.1385e-05
5.75872e-07
7.1984e-06
8.63808e-07
1.43968e-06
2.87936e-07
5.75872e-07
1.43968e-06
2.01555e-06
2.87936e-07
2.87936e-07
8.63808e-07
2.87936e-07
2.87936e-07
2.01555e-06
5.75872e-07
2.87936e-07
8.63808e-07
8.63808e-07
5.75872e-07
2.87936e-07
1.43968e-06
8.63808e-07
1.43968e-06
3.45523e-06
1.15174e-06
8.06221e-06
2.87936e-07
2.87936e-07
1.15174e-06
5.75872e-07
6.04666e-06
5.75872e-07
1.15174e-06
2.87936e-07
2.87936e-07
2.59143e-06
8.63808e-07
1.15174e-06
5.75872e-07
5.75872e-07
2.87936e-07
2.87936e-07
1.15174e-06
1.43968e-06
5.18285e-06
2.87936e-07
4.03111e-06
2.87936e-07
2.87936e-07
5.32682e-05
3.1673e-06
2.87936e-07
4.03111e-06
1.72762e-06
4.89491e-06
1.32451e-05
4.89491e-06
2.87936e-07
2.87936e-07
3.57041e-05
2.01555e-06
5.75872e-07
1.15174e-06
8.63808e-07
2.59143e-06
8.63808e-06
6.04666e-06
5.75872e-07
2.87936e-07
9.21396e-05
2.30349e-06
5.75872e-07
7.31358e-05
0.00012554
1.72762e-05
0.000153182
3.45523e-06
7.83186e-05
1.15174e-06
1.09416e-05
2.87936e-07
4.77974e-05
4.31904e-06
4.34784e-05
1.72762e-06
2.87936e-07
2.87936e-07
6.62253e-05
8.63808e-07
0.000109704
5.75872e-07
9.21396e-06
1.43968e-06
1.38209e-05
2.87936e-07
2.87936e-07
4.14628e-05
5.70114e-05
2.59143e-06
5.75872e-07
4.34784e-05
2.87936e-07
0.00017017
8.06221e-06
2.30349e-06
2.87936e-07
2.87936e-07
3.10971e-05
5.75872e-07
3.1673e-06
2.87936e-07
2.87936e-07
5.75872e-07
2.87936e-07
1.15174e-06
2.30349e-06
2.87936e-07
5.47079e-06
2.87936e-07
5.75872e-07
8.63808e-07
2.87936e-07
1.41089e-05
5.75872e-05
1.43968e-06
1.43968e-06
1.72762e-05
3.54161e-05
8.63808e-07
9.21396e-06
9.50189e-06
7.48634e-06
4.31904e-06
1.43968e-06
5.75872e-07
1.84279e-05
5.75872e-07
1.46847e-05
8.63808e-07
2.87936e-07
2.33228e-05
6.04666e-06
0.000213937
8.63808e-07
2.87936e-07
3.1673e-06
5.18285e-06
2.30349e-06
2.87936e-07
0.000130723
3.1673e-06
8.63808e-07
1.72762e-06
2.87936e-07
2.87936e-07
5.75872e-07
5.47079e-06
8.63808e-07
8.63808e-07
2.59143e-05
8.63808e-07
2.87936e-07
1.23813e-05
6.21942e-05
2.87936e-07
8.63808e-07
2.87936e-07
3.45523e-06
2.01555e-06
5.75872e-07
2.30349e-06
8.63808e-07
1.18054e-05
2.87936e-07
8.63808e-07
8.63808e-07
8.63808e-06
8.63808e-07
8.63808e-07
1.15174e-06
2.87936e-07
1.69882e-05
8.63808e-07
2.87936e-07
2.87936e-07
2.01555e-06
8.63808e-07
2.67781e-05
1.15174e-05
2.87936e-07
5.75872e-07
2.87936e-07
3.74317e-06
2.59143e-06
9.50189e-06
1.43968e-06
5.75872e-07
2.87936e-07
8.63808e-07
1.72762e-05
1.43968e-06
5.52837e-05
2.30349e-06
2.87936e-07
2.87936e-07
2.87936e-06
5.75872e-07
2.01555e-06
5.75872e-06
5.75872e-07
2.01555e-06
1.49727e-05
5.75872e-07
8.63808e-07
6.3346e-06
8.63808e-07
5.75872e-07
1.15174e-06
8.63808e-07
3.45523e-06
2.87936e-07
5.75872e-07
8.63808e-07
8.63808e-06
2.87936e-07
2.87936e-07
2.87936e-07
2.87936e-07
8.63808e-07
5.75872e-07
2.87936e-07
2.87936e-07
2.87936e-07
8.63808e-07
5.75872e-07
2.87936e-07
1.20933e-05
5.75872e-07
1.75641e-05
8.63808e-07
2.87936e-07
8.06221e-06
5.75872e-07
2.59143e-06
8.63808e-07
2.87936e-07
2.87936e-07
8.63808e-07
3.54161e-05
2.87936e-07
6.04666e-06
5.75872e-07
2.87936e-07
1.72762e-06
3.45523e-06
8.63808e-07
1.43968e-06
2.87936e-07
0.000329111
3.45523e-06
5.75872e-07
3.94473e-05
3.91593e-05
4.54939e-05
0.000138785
3.1673e-06
3.45523e-06
6.42098e-05
1.61244e-05
2.87936e-07
1.43968e-05
0.000123525
2.30349e-06
1.52606e-05
4.31904e-06
2.87936e-07
2.87936e-07
7.48634e-06
2.04435e-05
8.95481e-05
8.63808e-07
9.67466e-05
6.04666e-06
5.47079e-06
2.2459e-05
0.00074777
8.63808e-07
3.91593e-05
2.87936e-06
2.87936e-07
8.63808e-07
2.87936e-07
5.58596e-05
2.87936e-07
3.74317e-06
2.87936e-07
0.000153758
1.67003e-05
8.63808e-07
7.1984e-06
2.87936e-07
2.87936e-07
8.63808e-07
9.50189e-06
2.87936e-07
1.43968e-06
2.87936e-07
2.87936e-07
2.87936e-07
2.01555e-06
1.32451e-05
1.72762e-06
2.87936e-07
5.75872e-07
4.60698e-06
4.60698e-06
8.63808e-07
2.87936e-07
5.75872e-07
2.87936e-07
2.87936e-07
2.87936e-07
2.87936e-07
1.20933e-05
8.63808e-07
2.30349e-06
1.72762e-06
2.87936e-07
1.43968e-06
2.87936e-07
5.18285e-06
2.87936e-07
1.15174e-06
2.87936e-07
8.63808e-07
2.87936e-07
5.75872e-07
2.87936e-07
5.75872e-07
1.43968e-06
2.87936e-07
2.87936e-07
1.72762e-06
8.63808e-07
1.12295e-05
2.87936e-07
8.63808e-07
2.87936e-07
2.87936e-07
4.60698e-06
1.15174e-06
5.75872e-07
2.87936e-07
2.87936e-07
0.000114599
1.72762e-06
2.93695e-05
1.98676e-05
0.000221423
8.63808e-07
3.74317e-06
4.89491e-06
5.75872e-07
4.60698e-06
0.000274691
2.59143e-06
6.10425e-05
6.3346e-06
4.89491e-06
2.87936e-07
3.1673e-06
6.91047e-06
0.000109416
8.63808e-07
1.15174e-05
1.49727e-05
2.87936e-07
2.87936e-07
8.06221e-06
2.87936e-07
0.000170746
3.65679e-05
5.75872e-07
1.72762e-06
5.75872e-07
2.87936e-07
0.000267781
8.63808e-07
2.87936e-07
2.87936e-07
7.39996e-05
8.63808e-07
3.74317e-06
1.15174e-05
6.62253e-06
2.87936e-07
2.87936e-07
2.87936e-07
1.72762e-06
2.87936e-07
1.43968e-06
2.87936e-07
2.87936e-07
4.31904e-06
8.63808e-07
4.60698e-06
2.87936e-07
7.48634e-06
2.87936e-07
5.75872e-07
8.63808e-07
2.87936e-07
3.5992e-05
1.43968e-06
7.1984e-06
0.000771669
1.43968e-06
6.91047e-06
1.43968e-06
7.48634e-06
5.75872e-07
2.01555e-06
5.47079e-06
2.30349e-06
3.1673e-06
4.03111e-06
7.77428e-06
2.87936e-07
2.87936e-07
1.15174e-06
1.3533e-05
2.87936e-07
8.63808e-07
1.72762e-06
8.63808e-07
5.75872e-07
2.87936e-07
1.3533e-05
5.75872e-07
2.87936e-07
2.87936e-07
2.87936e-07
2.87936e-07
2.87936e-07
1.15174e-06
6.3346e-06
2.87936e-07
2.87936e-07
5.75872e-07
2.87936e-07
5.75872e-07
2.87936e-07
1.15174e-06
5.75872e-07
2.87936e-07
5.75872e-07
2.87936e-07
5.75872e-07
0.000132451
3.45523e-06
2.87936e-07
1.72762e-06
3.22489e-05
0.000215664
2.62022e-05
1.72762e-06
9.78983e-06
2.30349e-06
5.75872e-07
0.000421251
2.87936e-07
1.43968e-06
4.89491e-06
3.1673e-06
2.87936e-07
2.87936e-07
8.5517e-05
7.77428e-06
0.000121797
2.87936e-07
2.87936e-07
4.66457e-05
8.63808e-07
5.75872e-07
1.69882e-05
2.87936e-06
2.59143e-05
5.75872e-07
1.26692e-05
1.3533e-05
2.87936e-07
8.63808e-07
1.3533e-05
5.55717e-05
2.87936e-07
0.000445437
1.15174e-06
1.72762e-06
6.62253e-06
4.03111e-06
2.87936e-07
5.75872e-07
0.000146847
5.75872e-07
2.87936e-07
4.31904e-06
2.87936e-07
2.87936e-07
2.87936e-07
5.75872e-07
6.3346e-06
4.03111e-06
2.87936e-07
2.87936e-07
2.87936e-07
2.87936e-07
2.87936e-07
1.43968e-06
2.30349e-06
1.43968e-06
1.15174e-06
2.87936e-07
2.87936e-07
5.75872e-07
5.75872e-07
1.43968e-06
5.75872e-07
2.87936e-07
5.75872e-07
8.63808e-07
8.63808e-07
2.87936e-07
2.87936e-07
2.01555e-06
2.87936e-07
2.87936e-07
1.15174e-06
2.87936e-07
5.75872e-07
2.30349e-06
2.87936e-07
5.75872e-07
5.75872e-07
2.87936e-07
2.87936e-07
5.75872e-07
2.87936e-07
2.87936e-07
2.87936e-07
8.63808e-07
3.1673e-06
5.75872e-07
8.63808e-07
5.75872e-07
2.01555e-06
2.87936e-07
2.87936e-07
2.87936e-07
2.15952e-05
2.87936e-07
4.89491e-06
1.72762e-06
5.75872e-07
2.87936e-07
5.75872e-06
8.63808e-07
4.03111e-06
8.06221e-06
2.87936e-07
2.59143e-06
2.59143e-06
4.03111e-06
4.60698e-06
2.01555e-06
1.72762e-05
1.72762e-06
3.1673e-06
2.87936e-07
2.01555e-06
2.87936e-07
1.15174e-06
2.87936e-07
2.87936e-07
8.63808e-07
2.87936e-07
5.75872e-07
2.87936e-07
2.01555e-06
2.87936e-07
2.87936e-07
1.43968e-06
2.59143e-06
2.87936e-07
1.72762e-06
0.00100259
2.87936e-07
5.75872e-07
5.75872e-07
0.000302909
3.91593e-05
1.43968e-06
2.59143e-05
3.57041e-05
5.18285e-06
2.87936e-07
8.63808e-07
1.38209e-05
8.63808e-07
2.87936e-07
1.3533e-05
8.40774e-05
5.75872e-07
0.000126116
6.62253e-06
2.87936e-07
2.15952e-05
2.87936e-07
2.30349e-06
2.87936e-07
1.43968e-06
2.53384e-05
5.55717e-05
1.15174e-06
1.32451e-05
2.93695e-05
5.75872e-07
2.87936e-07
1.09416e-05
5.09647e-05
7.2272e-05
1.15174e-06
2.62022e-05
3.39765e-05
2.87936e-07
0.000257703
5.75872e-07
2.87936e-07
2.87936e-07
8.63808e-07
0.000143968
8.63808e-07
4.89491e-06
6.04666e-06
3.1385e-05
8.63808e-07
2.87936e-07
1.52606e-05
6.93926e-05
2.87936e-07
3.02333e-05
2.87936e-07
8.35015e-06
8.92602e-06
9.50189e-06
2.87936e-07
2.87936e-06
2.30349e-06
2.87936e-07
2.59143e-06
3.1673e-06
8.63808e-07
7.48634e-06
4.29025e-05
6.3346e-06
5.75872e-07
2.73539e-05
2.87936e-07
2.01555e-06
3.42644e-05
4.31904e-06
5.47079e-06
0.00128045
2.87936e-07
0.000374605
2.87936e-07
2.87936e-07
2.87936e-07
1.84279e-05
2.64901e-05
6.82409e-05
1.26692e-05
5.72993e-05
8.63808e-07
4.31904e-06
1.15174e-06
1.43968e-05
3.74317e-06
2.87936e-07
1.29571e-05
1.72762e-06
3.48403e-05
2.87936e-07
5.18285e-06
5.75872e-07
2.30349e-06
5.75872e-07
5.75872e-07
8.06221e-06
2.04435e-05
1.09416e-05
8.35015e-06
2.87936e-07
2.01555e-06
8.63808e-07
2.87936e-07
4.5206e-05
6.3346e-06
4.75095e-05
2.59143e-06
5.75872e-06
0.000103081
3.05212e-05
2.7066e-05
2.87936e-06
2.01555e-06
1.43968e-06
3.77196e-05
8.35015e-06
0.000384971
8.63808e-07
1.03657e-05
9.21396e-06
2.15952e-05
5.75872e-07
2.87936e-07
0.00011028
2.87936e-07
4.03111e-06
1.00778e-05
2.59143e-06
6.91047e-06
5.75872e-07
8.06221e-06
2.87936e-06
4.31904e-06
3.97352e-05
5.75872e-07
1.15174e-06
1.18054e-05
2.87936e-07
1.69882e-05
3.45523e-06
8.63808e-07
2.87936e-07
1.72762e-06
0.000146847
2.50504e-05
8.63808e-07
1.43968e-06
4.20387e-05
2.87936e-07
8.63808e-06
7.48634e-06
9.21396e-06
1.20933e-05
2.87936e-07
1.43968e-05
2.01555e-06
1.15174e-05
1.72762e-06
1.72762e-06
3.1673e-06
2.87936e-07
2.87936e-07
5.75872e-07
2.87936e-07
2.87936e-07
5.75872e-07
2.87936e-07
2.87936e-07
2.87936e-07
2.87936e-07
2.87936e-07
2.87936e-07
3.45523e-06
2.87936e-07
2.87936e-07
2.87936e-07
5.75872e-07
8.35015e-06
5.75872e-07
2.87936e-07
1.43968e-06
8.63808e-07
2.87936e-07
2.87936e-07
1.72762e-06
2.87936e-07
5.75872e-07
2.87936e-07
8.63808e-07
1.29571e-05
1.32451e-05
2.87936e-07
6.79529e-05
2.01555e-06
5.75872e-07
5.75872e-07
2.01555e-06
1.15174e-06
0.000309243
2.30349e-06
1.18054e-05
2.30349e-06
5.47079e-06
2.87936e-07
2.87936e-07
2.87936e-07
2.87936e-07
1.43968e-06
5.75872e-07
2.87936e-07
1.72762e-06
2.30349e-06
8.63808e-07
5.75872e-07
2.87936e-07
5.75872e-07
2.87936e-07
2.87936e-07
2.87936e-07
2.87936e-07
8.63808e-07
5.75872e-07
2.59143e-06
2.87936e-07
5.75872e-06
1.43968e-06
1.43968e-06
4.60698e-06
3.74317e-06
2.87936e-07
4.60698e-06
2.01555e-06
1.43968e-06
2.47625e-05
2.01555e-06
4.89491e-06
1.43968e-06
2.59143e-06
1.72762e-06
2.87936e-06
2.87936e-07
5.75872e-07
2.87936e-07
5.75872e-07
5.47079e-06
4.31904e-06
3.45523e-06
1.43968e-06
5.75872e-07
5.75872e-07
2.87936e-07
1.15174e-06
2.87936e-06
5.75872e-07
2.30349e-06
5.75872e-07
5.75872e-07
5.75872e-07
4.31904e-06
2.87936e-07
2.87936e-07
2.01555e-06
5.75872e-07
1.15174e-06
5.75872e-07
5.75872e-07
0.000154334
2.01555e-06
5.75872e-07
1.61244e-05
2.01555e-06
5.75872e-07
8.63808e-07
2.87936e-07
2.87936e-07
2.87936e-07
2.87936e-07
3.45523e-06
2.87936e-07
5.75872e-07
2.87936e-07
2.87936e-07
5.75872e-07
5.75872e-07
8.63808e-06
9.50189e-06
2.87936e-07
8.63808e-07
2.87936e-07
1.15174e-06
2.87936e-07
1.43968e-06
1.43968e-06
5.75872e-07
5.75872e-07
8.63808e-07
1.29571e-05
1.43968e-06
1.00778e-05
8.63808e-07
8.63808e-07
1.72762e-06
5.75872e-07
2.87936e-07
1.43968e-06
5.75872e-07
2.87936e-07
1.72762e-06
5.75872e-07
2.87936e-07
2.87936e-07
6.91047e-06
0.00034178
2.87936e-07
3.45523e-06
5.75872e-07
8.63808e-07
1.15174e-06
1.15174e-06
5.75872e-06
8.63808e-07
3.45523e-06
2.87936e-07
2.87936e-07
2.87936e-07
2.87936e-06
1.43968e-06
1.72762e-06
2.87936e-07
5.75872e-07
2.87936e-07
1.15174e-06
5.75872e-07
2.59143e-06
2.87936e-07
3.45523e-06
8.63808e-07
1.15174e-06
8.63808e-07
2.87936e-07
8.63808e-07
1.72762e-06
1.43968e-06
2.87936e-07
8.63808e-07
2.87936e-07
8.63808e-07
5.75872e-07
6.04666e-06
2.87936e-07
2.87936e-07
2.87936e-07
8.63808e-07
5.75872e-07
5.75872e-07
2.87936e-07
2.87936e-07
2.87936e-07
2.87936e-07
2.87936e-07
2.87936e-07
2.87936e-07
2.87936e-07
4.80853e-05
2.87936e-07
5.75872e-07
1.72762e-06
2.87936e-07
1.43968e-06
5.75872e-07
0.000252232
5.18285e-06
5.75872e-07
9.78983e-06
6.42098e-05
2.87936e-07
5.75872e-07
0.000854595
3.94473e-05
8.86843e-05
5.75872e-07
4.03111e-06
0.000104233
5.75872e-07
8.63808e-07
1.87159e-05
2.87936e-06
2.87936e-07
2.87936e-07
9.87621e-05
1.32451e-05
2.79298e-05
2.87936e-07
8.95481e-05
5.75872e-07
1.23813e-05
1.72762e-06
5.58596e-05
4.89491e-06
8.06221e-06
9.24275e-05
0.000154622
1.15174e-06
0.000463577
2.96574e-05
1.15174e-06
2.87936e-07
5.75872e-07
4.31904e-06
1.46847e-05
2.01555e-06
1.15174e-06
3.74317e-06
0.000352722
3.74317e-06
7.1984e-06
5.75872e-07
2.87936e-07
5.75872e-07
2.87936e-07
1.43968e-06
2.87936e-07
2.87936e-07
2.87936e-07
2.59143e-06
8.63808e-07
2.87936e-07
2.87936e-07
2.87936e-07
2.87936e-07
2.87936e-07
1.43968e-06
2.87936e-07
1.00778e-05
2.87936e-07
5.75872e-07
2.87936e-07
2.87936e-07
5.75872e-07
3.1673e-06
1.72762e-06
3.1673e-06
2.30349e-06
1.43968e-06
5.75872e-07
2.87936e-07
1.72762e-06
6.04666e-06
5.18285e-06
1.29571e-05
2.87936e-07
5.75872e-07
8.63808e-07
3.74317e-06
2.87936e-07
3.45523e-06
2.87936e-07
8.63808e-07
2.87936e-07
2.87936e-07
2.87936e-07
3.1673e-06
2.87936e-07
8.63808e-07
5.75872e-07
1.15174e-06
5.18285e-06
2.87936e-07
5.75872e-07
8.63808e-07
1.72762e-06
1.72762e-06
2.87936e-07
8.63808e-07
1.46847e-05
3.45523e-06
8.63808e-07
7.48634e-06
1.92917e-05
5.75872e-07
4.89491e-06
8.63808e-07
2.87936e-07
5.75872e-07
2.87936e-07
1.43968e-06
2.7066e-05
1.43968e-06
2.87936e-07
2.01555e-06
1.75641e-05
7.02564e-05
5.18285e-06
1.72762e-06
4.89491e-06
6.3346e-06
2.87936e-07
4.03111e-06
1.43968e-06
8.63808e-07
3.45523e-06
2.87936e-07
0.00118946
2.87936e-07
1.69882e-05
2.87936e-07
8.92602e-06
2.87936e-07
2.87936e-07
4.60698e-06
1.12295e-05
5.90269e-05
5.75872e-07
4.60698e-06
1.69882e-05
2.67781e-05
4.89491e-06
2.87936e-07
2.67781e-05
1.43968e-06
3.1673e-06
2.64901e-05
5.03888e-05
8.63808e-07
1.46847e-05
5.75872e-07
2.87936e-07
2.87936e-07
4.63577e-05
5.75872e-07
1.43968e-06
2.87936e-07
8.35015e-06
5.75872e-07
2.87936e-07
5.75872e-07
1.84279e-05
1.15174e-06
2.87936e-07
1.15174e-06
2.87936e-07
1.15174e-06
5.75872e-07
1.15174e-06
5.75872e-06
5.75872e-07
5.75872e-07
5.75872e-07
2.87936e-07
4.60698e-06
5.75872e-07
8.63808e-07
6.91047e-06
2.87936e-06
2.87936e-07
1.72762e-06
6.16183e-05
2.87936e-07
1.43968e-06
1.72762e-06
1.15174e-06
2.87936e-07
2.87936e-07
1.09416e-05
2.87936e-07
5.75872e-07
3.1673e-06
3.45523e-06
2.87936e-07
2.59143e-06
2.87936e-07
2.87936e-07
1.72762e-06
1.72762e-06
5.75872e-07
2.87936e-07
2.87936e-07
5.18285e-06
2.87936e-07
1.72762e-06
4.31904e-06
8.63808e-07
1.43968e-06
3.1673e-06
1.72762e-06
1.43968e-06
2.01555e-06
2.87936e-07
5.75872e-07
2.87936e-07
9.21396e-06
5.75872e-07
1.15174e-06
5.75872e-07
3.1673e-06
4.29025e-05
0.000111719
2.87936e-07
1.43968e-06
5.75872e-07
1.43968e-06
5.75872e-07
8.63808e-07
1.43968e-06
5.75872e-07
2.87936e-07
2.01555e-06
5.75872e-07
2.87936e-07
8.63808e-07
1.72762e-06
1.09416e-05
2.87936e-07
1.43968e-06
8.63808e-07
1.15174e-06
0.000632308
4.03111e-06
5.75872e-07
1.06536e-05
0.000187446
5.75872e-07
1.43968e-06
0.000493523
9.21396e-05
1.3533e-05
3.45523e-06
2.85057e-05
2.87936e-07
0.000102793
5.75872e-06
9.61707e-05
1.43968e-06
0.000429313
9.35793e-05
0.000121221
9.21396e-06
2.87936e-07
5.75872e-07
2.87936e-07
2.87936e-07
2.93695e-05
0.0016444
4.03111e-06
0.000484885
4.31904e-06
0.000302909
0.000196372
3.45523e-06
2.87936e-07
8.63808e-07
2.87936e-07
0.000132451
0.000224878
1.15174e-06
0.00014512
5.47079e-06
2.79298e-05
6.3346e-06
5.75872e-07
2.87936e-07
0.00023582
2.87936e-07
2.87936e-07
2.87936e-07
0.00197841
8.63808e-07
1.18054e-05
0.000113159
2.87936e-07
1.43968e-06
5.75872e-07
4.31904e-06
1.72762e-06
2.87936e-07
2.87936e-07
1.72762e-06
2.87936e-07
1.72762e-06
5.75872e-07
1.43968e-06
5.75872e-07
8.63808e-07
2.87936e-07
5.58596e-05
3.74317e-06
1.06536e-05
2.87936e-07
5.75872e-07
5.75872e-07
5.75872e-07
8.63808e-07
2.30349e-06
2.87936e-07
2.87936e-07
8.63808e-07
8.63808e-07
8.63808e-07
1.72762e-06
1.15174e-06
2.87936e-07
3.1673e-06
2.87936e-07
3.74317e-06
2.01555e-06
2.87936e-07
4.31904e-06
2.87936e-07
2.59143e-06
5.75872e-07
8.63808e-07
2.87936e-07
1.15174e-06
8.63808e-07
8.63808e-07
2.87936e-07
5.75872e-07
5.75872e-07
2.30349e-06
2.87936e-07
5.75872e-07
1.15174e-06
2.87936e-07
2.87936e-07
2.87936e-07
1.26692e-05
2.01555e-06
2.87936e-07
2.87936e-07
2.01555e-06
2.87936e-07
9.21396e-06
4.89491e-06
2.87936e-07
2.87936e-06
2.87936e-07
3.42644e-05
2.87936e-07
2.30349e-06
8.63808e-07
5.75872e-07
9.24275e-05
2.87936e-07
1.43968e-06
1.15174e-05
3.74317e-06
2.87936e-07
5.75872e-07
2.59143e-06
1.41089e-05
2.87936e-07
1.43968e-06
1.72762e-06
2.87936e-07
1.46847e-05
8.63808e-07
3.1673e-06
3.74317e-06
2.87936e-07
8.63808e-07
2.87936e-07
2.30349e-06
2.87936e-07
1.09416e-05
1.43968e-06
2.67781e-05
2.87936e-07
5.75872e-07
1.43968e-06
1.15174e-06
2.87936e-07
5.75872e-06
1.15174e-06
8.63808e-07
5.75872e-07
1.67003e-05
4.0599e-05
2.01555e-06
5.75872e-07
4.89491e-06
1.15174e-06
5.75872e-07
3.39765e-05
5.75872e-07
2.87936e-07
8.92602e-06
1.00778e-05
3.80076e-05
1.43968e-06
9.50189e-06
2.59143e-06
2.87936e-07
4.60698e-06
1.43968e-06
1.15174e-06
5.75872e-07
0.000473943
2.87936e-06
8.63808e-07
5.75872e-07
1.46847e-05
2.87936e-07
3.74317e-06
8.63808e-07
2.87936e-07
1.15174e-06
1.38209e-05
2.87936e-07
6.3346e-06
2.87936e-07
2.87936e-07
2.04435e-05
2.87936e-07
2.30349e-06
2.87936e-07
2.87936e-07
5.75872e-07
4.89491e-06
2.01555e-06
4.03111e-06
1.15174e-06
8.63808e-07
5.75872e-07
2.87936e-07
7.48634e-06
1.12295e-05
2.87936e-07
5.75872e-06
2.01555e-06
1.43968e-06
2.87936e-07
1.72762e-06
2.87936e-07
5.75872e-07
2.87936e-07
2.87936e-07
2.87936e-07
5.75872e-07
2.87936e-07
5.75872e-07
7.1984e-06
1.15174e-06
5.75872e-07
1.20933e-05
2.87936e-07
1.15174e-06
2.87936e-06
2.30349e-06
2.87936e-07
8.63808e-07
2.59143e-06
2.87936e-07
0.000644113
2.87936e-07
3.25368e-05
5.47079e-06
4.89491e-05
0.000545351
3.85834e-05
0.000267781
0.000319321
8.23497e-05
2.87936e-06
2.87936e-06
0.000253096
1.15174e-06
8.63808e-07
2.87936e-07
8.06221e-06
1.15174e-06
2.64901e-05
2.87936e-07
1.49727e-05
2.87936e-07
5.75872e-07
0.000206162
1.43968e-06
0.0117775
0.000129571
2.87936e-07
7.77428e-06
2.87936e-07
8.63808e-06
1.15174e-06
1.15174e-06
2.64901e-05
5.55717e-05
0.000337173
6.04666e-06
5.15406e-05
0.000173626
2.01555e-06
1.15174e-06
5.75872e-07
1.43968e-06
7.60151e-05
0.000975528
0.000124388
8.63808e-06
0.000185719
0.00101181
2.87936e-07
5.75872e-07
3.45523e-06
0.000150879
2.07314e-05
2.59143e-06
2.87936e-07
0.000710051
1.00778e-05
2.87936e-07
3.1385e-05
8.29256e-05
4.31904e-06
2.13073e-05
2.87936e-07
8.63808e-07
4.03111e-06
7.77428e-06
2.87936e-07
2.87936e-07
5.18285e-05
5.75872e-07
8.63808e-07
5.75872e-07
5.75872e-07
1.15174e-06
2.01555e-06
1.43968e-06
2.87936e-07
2.87936e-07
6.91047e-06
2.87936e-07
8.63808e-07
5.75872e-07
1.15174e-06
2.87936e-07
1.00778e-05
8.63808e-07
2.87936e-07
2.87936e-07
5.75872e-07
2.87936e-07
5.47079e-06
5.75872e-06
1.43968e-06
6.3346e-06
2.30349e-06
4.03111e-06
8.63808e-07
6.91047e-06
8.63808e-07
2.87936e-07
5.75872e-07
1.72762e-06
4.60698e-06
9.50189e-06
2.87936e-07
1.43968e-06
0.00011719
8.63808e-07
8.63808e-07
0.00234754
2.59143e-06
8.29256e-05
1.38209e-05
0.000155486
0.0674387
3.74317e-06
1.814e-05
1.90038e-05
7.1984e-06
0.000187734
1.15174e-06
8.63808e-07
1.72762e-06
4.43422e-05
1.20933e-05
4.60698e-06
1.15174e-06
2.87936e-07
3.45523e-06
2.87936e-07
2.87936e-07
0.00167205
0.000365103
1.15174e-06
6.3346e-05
8.26377e-05
6.04666e-06
5.47079e-06
0.00167262
5.47079e-06
1.15174e-06
2.87936e-07
6.70891e-05
2.01555e-06
0.000164124
1.72762e-06
6.44977e-05
1.90038e-05
2.87936e-07
5.75872e-07
0.00183185
0.000228621
0.000517997
1.43968e-06
9.78983e-06
5.75872e-07
3.1385e-05
2.87936e-07
1.32451e-05
2.87936e-07
1.43968e-06
5.18285e-06
5.75872e-07
2.01555e-06
5.75872e-07
0.000445437
2.87936e-07
7.80307e-05
0.00131184
6.62253e-06
7.54393e-05
5.55717e-05
0.000270372
1.15174e-06
2.87936e-07
2.87936e-07
5.75872e-07
8.63808e-07
8.63808e-07
0.000282753
2.87936e-07
2.87936e-06
1.15174e-06
1.72762e-06
2.87936e-07
7.77428e-06
0.00163634
3.74317e-06
0.000564931
3.31127e-05
0.000113447
8.63808e-07
1.29571e-05
1.98676e-05
2.87936e-07
3.1673e-06
1.15174e-06
2.87936e-07
5.75872e-07
8.63808e-07
5.75872e-07
5.75872e-07
2.87936e-07
2.87936e-07
1.15174e-05
1.12295e-05
0.000554565
5.75872e-07
1.43968e-06
8.63808e-07
2.87936e-06
2.87936e-07
2.87936e-07
1.814e-05
1.55486e-05
0.00421049
1.52606e-05
1.15174e-06
7.02564e-05
1.15174e-06
0.000127556
1.26692e-05
8.63808e-07
1.09416e-05
8.63808e-07
2.87936e-07
8.63808e-07
8.63808e-07
2.87936e-07
2.01555e-06
5.75872e-07
5.52837e-05
2.87936e-07
2.87936e-07
4.03111e-06
8.63808e-07
1.3533e-05
2.87936e-07
2.87936e-07
8.63808e-07
4.31904e-06
3.1673e-06
1.15174e-06
2.87936e-07
2.01555e-06
2.87936e-07
2.87936e-07
2.87936e-06
2.87936e-07
2.87936e-07
1.15174e-06
8.63808e-07
2.87936e-07
2.87936e-07
1.75641e-05
2.87936e-06
7.48634e-06
8.63808e-07
2.87936e-07
2.87936e-07
8.63808e-06
3.45523e-06
2.01555e-06
4.89491e-06
7.48634e-06
5.75872e-07
2.10193e-05
2.87936e-07
2.87936e-07
8.63808e-07
2.30349e-06
1.15174e-06
6.3346e-06
1.98676e-05
5.75872e-07
1.15174e-06
8.63808e-07
2.59143e-06
2.87936e-07
2.87936e-07
1.32451e-05
3.1673e-06
5.75872e-06
3.74317e-06
5.75872e-07
2.59143e-06
5.75872e-07
1.06536e-05
2.73539e-05
8.63808e-07
1.72762e-06
1.92917e-05
2.01555e-06
2.30349e-06
5.75872e-07
1.00778e-05
0.00010049
2.87936e-07
4.60698e-06
1.46847e-05
1.15174e-06
5.75872e-07
3.45523e-06
3.80076e-05
3.36885e-05
1.43968e-06
0.000648144
8.63808e-07
3.25368e-05
7.77428e-06
2.87936e-07
8.63808e-07
1.75641e-05
2.30349e-06
1.26692e-05
5.75872e-07
2.59143e-06
2.87936e-07
2.87936e-07
1.72762e-06
2.01555e-06
6.3346e-06
1.43968e-06
1.49727e-05
2.87936e-06
1.00778e-05
2.87936e-06
4.92371e-05
5.75872e-07
7.16961e-05
5.75872e-07
2.87936e-07
6.19063e-05
2.59143e-06
5.47079e-06
2.87936e-07
5.03888e-05
5.18285e-06
3.10971e-05
2.01555e-06
5.01009e-05
1.23813e-05
0.000112871
2.87936e-07
0.000501873
2.87936e-07
1.98676e-05
1.58365e-05
8.92602e-06
5.21164e-05
5.75872e-07
8.63808e-07
3.51282e-05
8.63808e-07
6.91047e-06
2.01555e-06
8.63808e-07
1.15174e-06
2.59143e-06
2.87936e-07
1.43968e-06
5.75872e-07
2.87936e-07
1.72762e-06
2.87936e-07
4.03111e-06
3.1673e-06
2.87936e-06
2.87936e-07
2.87936e-07
2.87936e-07
4.89491e-06
1.06536e-05
2.30349e-06
2.87936e-07
2.59143e-06
2.87936e-07
2.87936e-07
1.87159e-05
8.63808e-07
8.63808e-07
2.87936e-07
2.87936e-07
2.87936e-07
1.72762e-06
5.47079e-06
2.87936e-07
2.87936e-07
2.30349e-06
2.30349e-06
8.63808e-07
1.15174e-06
2.59143e-06
2.87936e-07
3.1673e-06
5.75872e-07
1.15174e-06
1.43968e-06
5.75872e-07
2.87936e-06
2.87936e-07
2.87936e-07
5.47079e-06
5.75872e-07
2.87936e-07
[truncated: 41,518 more rows]
