# Supplementary material for: HLA class I haplotype diversity is consistent with selection for frequent existing haplotypes
Source: PLoS Comput Biol. 2017 Aug 28;13(8):e1005693. doi: 10.1371/journal.pcbi.1005693 (PMC5590998; doi:10.1371/journal.pcbi.1005693)
Supplement: S2 Appendix — (ZIP) [file pcbi.1005693.s006.zip › NCHI.xlsx]

## Sheet: Sheet1
3.44258e-06
1.72129e-05
3.44258e-06
3.44258e-06
1.72129e-05
2.4098e-05
0.000130818
4.47535e-05
3.44258e-06
3.09832e-05
3.44258e-06
3.44258e-06
1.03277e-05
3.44258e-06
1.37703e-05
1.37703e-05
2.06555e-05
4.47535e-05
6.88516e-06
3.44258e-06
1.37703e-05
6.88516e-06
6.88516e-06
3.44258e-06
3.44258e-06
2.4098e-05
3.44258e-06
3.44258e-06
3.44258e-06
3.44258e-06
3.44258e-06
1.37703e-05
1.37703e-05
3.44258e-06
6.88516e-06
1.03277e-05
3.44258e-06
3.44258e-06
0.000127375
3.44258e-06
0.000378684
1.03277e-05
3.44258e-06
1.03277e-05
1.72129e-05
6.88516e-05
2.75406e-05
2.06555e-05
1.72129e-05
1.37703e-05
6.88516e-06
3.44258e-06
5.16387e-05
1.03277e-05
6.88516e-06
3.44258e-06
3.44258e-06
3.44258e-06
6.88516e-06
3.44258e-06
6.88516e-06
1.37703e-05
6.88516e-06
3.44258e-06
4.13109e-05
3.44258e-06
3.44258e-06
1.37703e-05
2.4098e-05
3.44258e-06
6.88516e-06
1.03277e-05
3.44258e-06
3.44258e-06
4.13109e-05
6.88516e-06
2.4098e-05
6.88516e-06
3.44258e-05
3.44258e-05
6.88516e-06
1.03277e-05
3.44258e-06
1.03277e-05
1.03277e-05
1.03277e-05
6.88516e-06
3.44258e-06
3.44258e-05
3.44258e-06
3.44258e-06
6.88516e-06
3.44258e-06
3.44258e-06
4.47535e-05
6.88516e-06
6.88516e-06
3.44258e-06
1.03277e-05
1.72129e-05
1.37703e-05
3.44258e-06
3.44258e-06
6.5409e-05
3.44258e-06
1.37703e-05
3.44258e-06
3.44258e-05
3.44258e-06
6.88516e-06
2.4098e-05
3.09832e-05
6.88516e-06
0.000137703
6.88516e-06
3.44258e-06
3.44258e-06
6.88516e-06
3.44258e-06
3.44258e-06
3.44258e-06
9.29496e-05
2.06555e-05
1.37703e-05
2.75406e-05
1.03277e-05
3.44258e-06
1.03277e-05
6.88516e-06
6.88516e-06
3.09832e-05
1.72129e-05
0.000185899
3.44258e-06
3.44258e-06
3.44258e-06
3.44258e-06
3.44258e-06
3.44258e-06
6.19664e-05
3.44258e-06
3.78684e-05
1.03277e-05
2.4098e-05
2.06555e-05
1.37703e-05
3.44258e-06
4.47535e-05
3.09832e-05
1.03277e-05
0.00012049
0.00319471
7.91793e-05
6.88516e-06
6.88516e-05
3.78684e-05
3.78684e-05
6.88516e-06
3.44258e-06
1.03277e-05
3.44258e-06
7.22941e-05
3.44258e-06
0.000161801
3.44258e-06
3.44258e-06
6.88516e-06
3.44258e-06
2.75406e-05
1.03277e-05
1.03277e-05
3.44258e-06
6.88516e-06
3.44258e-06
4.81961e-05
2.4098e-05
2.4098e-05
6.88516e-06
1.37703e-05
6.88516e-05
3.44258e-06
2.06555e-05
3.44258e-06
4.81961e-05
2.4098e-05
0.00242013
6.88516e-06
5.50812e-05
6.88516e-05
2.06555e-05
6.5409e-05
3.44258e-06
3.44258e-06
2.75406e-05
1.03277e-05
0.000254751
1.37703e-05
3.44258e-06
6.88516e-06
3.44258e-06
3.44258e-06
0.000154916
6.88516e-06
6.88516e-06
1.03277e-05
2.4098e-05
0.000657532
2.06555e-05
6.88516e-06
6.88516e-06
3.44258e-06
6.88516e-06
3.44258e-06
1.03277e-05
3.44258e-06
1.72129e-05
2.75406e-05
6.88516e-06
1.03277e-05
3.44258e-06
0.000361471
6.88516e-06
3.09832e-05
1.37703e-05
1.72129e-05
6.88516e-06
3.44258e-06
6.88516e-06
1.03277e-05
3.44258e-06
3.44258e-05
3.44258e-06
6.88516e-06
1.03277e-05
1.37703e-05
1.03277e-05
6.88516e-06
1.03277e-05
3.44258e-06
3.44258e-06
1.03277e-05
6.88516e-06
1.37703e-05
3.44258e-06
0.000289177
1.03277e-05
0.000110162
3.44258e-06
1.37703e-05
3.44258e-06
1.03277e-05
1.03277e-05
3.44258e-06
2.4098e-05
3.44258e-06
6.88516e-06
3.44258e-06
3.44258e-06
6.88516e-06
6.88516e-06
3.44258e-06
3.44258e-06
7.91793e-05
3.78684e-05
5.85238e-05
3.44258e-06
6.88516e-06
3.44258e-06
3.44258e-06
6.88516e-06
6.88516e-06
1.03277e-05
6.88516e-06
1.03277e-05
3.44258e-06
1.72129e-05
3.44258e-06
1.03277e-05
6.88516e-06
2.75406e-05
3.44258e-06
6.19664e-05
3.44258e-06
2.06555e-05
1.72129e-05
3.44258e-06
3.44258e-06
6.88516e-06
3.44258e-06
1.72129e-05
5.85238e-05
3.44258e-06
1.03277e-05
5.50812e-05
1.03277e-05
3.44258e-06
6.88516e-06
1.37703e-05
3.44258e-06
2.75406e-05
6.88516e-06
3.44258e-06
3.44258e-06
2.4098e-05
1.03277e-05
3.44258e-06
1.37703e-05
6.88516e-06
1.03277e-05
6.88516e-06
1.37703e-05
3.44258e-06
2.75406e-05
3.44258e-06
6.88516e-06
6.88516e-06
3.44258e-06
3.44258e-06
3.44258e-06
6.88516e-06
3.44258e-06
1.03277e-05
3.44258e-06
3.09832e-05
3.44258e-06
0.00056114
3.44258e-06
3.44258e-06
3.44258e-06
2.4098e-05
6.88516e-06
1.37703e-05
3.44258e-06
3.44258e-06
3.44258e-06
3.44258e-06
2.06555e-05
6.88516e-06
3.44258e-06
2.06555e-05
6.88516e-06
6.88516e-06
1.37703e-05
3.44258e-06
3.44258e-06
6.88516e-06
6.88516e-06
3.44258e-06
2.75406e-05
3.44258e-05
6.88516e-06
6.88516e-06
3.44258e-06
1.03277e-05
3.44258e-06
3.44258e-06
3.44258e-05
3.44258e-06
6.88516e-06
3.44258e-06
3.44258e-06
3.44258e-06
6.88516e-06
3.09832e-05
3.44258e-06
3.44258e-06
6.88516e-06
3.09832e-05
5.16387e-05
3.44258e-05
1.03277e-05
2.4098e-05
1.72129e-05
1.03277e-05
6.88516e-06
6.88516e-06
3.44258e-06
3.44258e-06
3.78684e-05
3.44258e-06
3.44258e-06
3.44258e-06
6.88516e-06
1.03277e-05
3.44258e-06
3.44258e-06
1.37703e-05
3.44258e-06
3.44258e-06
3.44258e-06
3.44258e-06
4.81961e-05
6.88516e-06
3.44258e-06
3.44258e-06
3.44258e-06
6.88516e-06
6.88516e-06
1.37703e-05
6.88516e-06
2.75406e-05
2.06555e-05
2.75406e-05
2.06555e-05
6.88516e-06
1.03277e-05
5.16387e-05
2.75406e-05
0.000764252
2.75406e-05
4.81961e-05
3.44258e-06
3.44258e-06
3.44258e-06
3.44258e-06
0.000368356
1.37703e-05
6.88516e-06
6.88516e-06
3.44258e-06
6.88516e-06
3.44258e-06
6.88516e-06
0.000237538
3.44258e-06
3.44258e-06
6.88516e-06
6.88516e-06
1.37703e-05
1.03277e-05
1.37703e-05
3.44258e-06
3.44258e-06
3.44258e-06
3.44258e-06
6.88516e-06
3.44258e-06
6.88516e-06
3.09832e-05
3.78684e-05
0.000141146
0.000123933
2.4098e-05
3.44258e-06
1.03277e-05
1.03277e-05
0.000361471
2.4098e-05
0.00114294
1.03277e-05
7.57367e-05
3.44258e-06
3.78684e-05
2.4098e-05
3.78684e-05
3.44258e-06
0.00012049
3.44258e-06
2.06555e-05
1.72129e-05
3.44258e-06
6.88516e-06
6.88516e-06
6.5409e-05
4.13109e-05
3.44258e-06
3.44258e-06
3.44258e-06
6.19664e-05
2.06555e-05
3.44258e-06
3.44258e-06
6.88516e-06
1.03277e-05
6.88516e-06
0.000168686
1.37703e-05
6.88516e-06
1.37703e-05
7.22941e-05
3.09832e-05
0.00207587
1.37703e-05
4.13109e-05
0.000509502
0.000134261
3.44258e-06
0.000117048
3.44258e-06
0.00033393
0.000161801
3.44258e-06
1.03277e-05
2.06555e-05
0.000196227
3.44258e-06
0.000578353
3.44258e-06
1.72129e-05
3.44258e-06
6.88516e-06
0.000371798
3.44258e-06
3.44258e-06
9.98348e-05
1.37703e-05
1.72129e-05
2.06555e-05
6.5409e-05
0.000172129
6.88516e-06
4.47535e-05
0.000103277
0.000678188
0.000141146
0.000154916
0.000289177
6.88516e-06
0.000196227
3.44258e-06
0.000144588
3.44258e-06
3.44258e-05
3.44258e-06
6.19664e-05
1.03277e-05
3.78684e-05
3.44258e-06
3.44258e-06
3.44258e-05
3.44258e-06
4.81961e-05
3.44258e-06
6.88516e-06
6.88516e-06
1.37703e-05
2.06555e-05
1.03277e-05
1.03277e-05
6.88516e-06
3.44258e-06
3.44258e-05
6.88516e-05
3.44258e-06
3.44258e-06
3.44258e-06
5.85238e-05
1.03277e-05
6.88516e-06
3.44258e-06
3.44258e-06
3.44258e-06
3.78684e-05
3.44258e-06
6.88516e-06
6.88516e-06
3.44258e-06
4.47535e-05
5.85238e-05
2.06555e-05
2.06555e-05
2.06555e-05
1.03277e-05
3.44258e-06
2.06555e-05
3.44258e-06
3.44258e-06
1.03277e-05
6.88516e-06
3.44258e-06
3.44258e-06
3.44258e-06
4.81961e-05
0.00169031
3.44258e-06
6.88516e-06
2.4098e-05
3.44258e-06
4.81961e-05
9.63922e-05
3.44258e-05
3.44258e-06
6.88516e-06
0.000261636
2.06555e-05
3.44258e-06
3.44258e-06
2.4098e-05
3.44258e-06
3.44258e-06
6.88516e-06
3.44258e-06
0.000206555
2.75406e-05
6.88516e-06
0.000392454
4.81961e-05
3.44258e-06
5.16387e-05
0.00126343
0.000323602
5.85238e-05
2.06555e-05
6.88516e-06
6.88516e-06
3.44258e-06
0.000117048
1.03277e-05
1.37703e-05
3.44258e-06
0.00221013
6.88516e-06
3.44258e-06
3.09832e-05
3.44258e-06
3.78684e-05
6.88516e-06
1.03277e-05
3.44258e-06
3.44258e-06
1.72129e-05
3.44258e-06
3.78684e-05
5.50812e-05
3.44258e-06
5.16387e-05
1.37703e-05
6.88516e-06
0.00044065
9.29496e-05
1.37703e-05
2.06555e-05
3.44258e-06
3.44258e-06
1.72129e-05
0.000361471
0.00383503
2.75406e-05
0.00022721
3.44258e-06
0.00033393
0.000203112
3.44258e-06
2.75406e-05
3.44258e-06
1.03277e-05
6.88516e-05
2.06555e-05
6.88516e-06
0.000371798
6.88516e-06
3.44258e-06
4.13109e-05
0.000543927
3.44258e-06
3.44258e-06
4.13109e-05
3.44258e-06
1.72129e-05
3.44258e-06
6.88516e-06
0.000209997
2.4098e-05
0.000209997
4.47535e-05
4.13109e-05
2.4098e-05
3.44258e-06
0.000113605
0.000829661
1.03277e-05
0.000733269
0.000144588
0.0003477
3.44258e-06
1.03277e-05
3.44258e-06
0.000127375
1.03277e-05
1.03277e-05
3.44258e-06
6.88516e-06
0.00128408
3.44258e-06
3.44258e-06
6.88516e-06
3.44258e-06
3.44258e-06
3.44258e-06
6.88516e-06
1.37703e-05
3.78684e-05
6.88516e-06
2.06555e-05
3.44258e-06
1.72129e-05
3.44258e-06
3.09832e-05
6.88516e-06
3.44258e-06
3.44258e-06
3.44258e-06
1.72129e-05
6.88516e-06
6.88516e-06
6.88516e-06
1.72129e-05
3.44258e-06
1.03277e-05
6.88516e-06
6.88516e-06
1.03277e-05
3.44258e-06
2.4098e-05
6.88516e-06
9.63922e-05
7.57367e-05
1.72129e-05
3.44258e-06
0.000165244
0.000179014
3.44258e-06
3.44258e-06
6.88516e-06
1.37703e-05
0.00012049
6.88516e-06
0.000702286
6.88516e-06
4.47535e-05
3.44258e-06
3.44258e-06
0.00557009
6.88516e-06
3.44258e-06
3.44258e-06
0.000223768
1.03277e-05
0.000137703
1.72129e-05
6.88516e-06
0.000602451
6.5409e-05
3.44258e-06
7.57367e-05
3.44258e-06
3.44258e-06
0.000151473
3.44258e-06
1.72129e-05
3.44258e-06
3.44258e-06
6.88516e-06
3.44258e-06
0.000244423
3.44258e-06
0.000196227
3.44258e-06
8.9507e-05
2.4098e-05
1.03277e-05
3.78684e-05
4.47535e-05
0.000137703
0.000447535
0.000488846
3.44258e-06
0.000640319
3.44258e-06
3.78684e-05
1.03277e-05
1.03277e-05
1.03277e-05
6.88516e-06
6.88516e-06
6.88516e-06
3.44258e-06
3.44258e-06
7.22941e-05
2.4098e-05
6.88516e-06
3.44258e-06
3.44258e-06
5.50812e-05
3.78684e-05
1.37703e-05
0.000154916
3.44258e-06
4.47535e-05
1.03277e-05
3.44258e-06
0.000409667
0.000306389
0.00010672
2.4098e-05
6.88516e-06
0.000182457
6.88516e-06
3.44258e-06
4.81961e-05
0.0003477
1.37703e-05
6.5409e-05
3.44258e-06
3.44258e-06
6.88516e-06
7.91793e-05
1.72129e-05
2.06555e-05
7.91793e-05
1.72129e-05
2.06555e-05
0.00019967
3.44258e-06
1.72129e-05
6.88516e-06
5.85238e-05
1.72129e-05
3.44258e-06
3.44258e-06
3.44258e-06
1.03277e-05
3.44258e-06
3.44258e-06
3.44258e-06
3.78684e-05
3.44258e-06
8.26219e-05
1.03277e-05
1.37703e-05
1.03277e-05
6.88516e-06
3.44258e-06
3.44258e-06
3.44258e-06
3.44258e-06
3.44258e-06
1.03277e-05
0.000475076
3.44258e-06
3.44258e-06
1.03277e-05
3.44258e-06
7.57367e-05
2.06555e-05
1.37703e-05
3.44258e-06
3.44258e-06
3.44258e-06
3.44258e-06
1.72129e-05
1.03277e-05
6.88516e-06
3.44258e-06
3.44258e-06
0.000977692
6.88516e-06
3.44258e-06
4.47535e-05
1.37703e-05
1.03277e-05
3.44258e-06
3.44258e-06
6.88516e-06
3.44258e-06
3.44258e-06
2.06555e-05
1.37703e-05
0.000165244
1.03277e-05
6.88516e-06
6.88516e-06
2.06555e-05
3.44258e-06
5.85238e-05
3.44258e-06
6.88516e-06
6.88516e-06
1.72129e-05
3.44258e-06
0.000113605
1.37703e-05
6.88516e-05
3.44258e-06
3.44258e-06
6.88516e-06
3.44258e-06
2.4098e-05
1.72129e-05
3.44258e-06
6.88516e-06
3.44258e-06
3.44258e-06
8.9507e-05
4.81961e-05
3.44258e-05
6.88516e-06
1.03277e-05
3.44258e-05
3.44258e-06
2.06555e-05
2.06555e-05
3.44258e-06
3.44258e-06
3.09832e-05
2.4098e-05
1.03277e-05
3.44258e-06
3.78684e-05
3.44258e-06
3.44258e-06
1.37703e-05
1.03277e-05
6.88516e-06
3.44258e-06
3.44258e-06
3.44258e-06
6.88516e-06
3.44258e-06
6.88516e-06
3.44258e-06
3.44258e-06
3.44258e-06
0.000168686
1.03277e-05
0.000158359
1.72129e-05
3.44258e-06
2.06555e-05
3.44258e-06
1.03277e-05
6.88516e-06
1.03277e-05
4.13109e-05
1.37703e-05
6.88516e-05
2.4098e-05
8.60644e-05
6.88516e-06
9.98348e-05
3.44258e-06
3.44258e-06
6.88516e-06
1.03277e-05
3.44258e-06
3.44258e-06
1.37703e-05
0.00133916
1.03277e-05
2.06555e-05
3.44258e-06
3.44258e-06
1.03277e-05
3.44258e-06
6.88516e-06
1.03277e-05
0.000302947
1.72129e-05
3.44258e-06
3.44258e-05
3.44258e-06
3.44258e-06
2.06555e-05
0.000165244
3.44258e-06
4.47535e-05
1.37703e-05
3.44258e-06
1.03277e-05
1.37703e-05
0.000158359
3.44258e-05
1.37703e-05
3.44258e-06
7.22941e-05
1.72129e-05
2.4098e-05
1.37703e-05
3.44258e-06
1.03277e-05
3.44258e-06
3.44258e-06
1.37703e-05
3.44258e-06
6.88516e-06
6.88516e-06
3.44258e-06
6.88516e-06
3.44258e-06
0.000361471
6.88516e-06
6.88516e-06
2.4098e-05
6.88516e-06
6.88516e-06
1.37703e-05
4.13109e-05
0.000230653
4.81961e-05
6.88516e-06
3.44258e-05
1.03277e-05
5.50812e-05
5.85238e-05
1.03277e-05
1.37703e-05
1.37703e-05
6.88516e-06
9.29496e-05
1.72129e-05
0.000406224
2.4098e-05
2.06555e-05
1.72129e-05
1.72129e-05
0.0003477
6.88516e-06
3.44258e-06
2.75406e-05
3.44258e-06
4.13109e-05
3.44258e-06
3.44258e-05
3.44258e-06
3.44258e-06
2.06555e-05
0.000127375
4.81961e-05
2.4098e-05
1.72129e-05
0.000736712
3.44258e-06
2.4098e-05
1.37703e-05
6.88516e-06
0.000165244
3.44258e-06
3.44258e-06
9.63922e-05
6.88516e-06
7.22941e-05
3.44258e-06
2.06555e-05
6.88516e-06
3.44258e-06
3.78684e-05
3.44258e-06
2.4098e-05
0.000134261
2.75406e-05
3.44258e-06
9.63922e-05
2.06555e-05
2.4098e-05
0.000103277
2.06555e-05
1.03277e-05
6.88516e-06
0.00024098
2.06555e-05
3.44258e-06
3.44258e-06
6.88516e-06
1.03277e-05
0.000506059
4.81961e-05
3.78684e-05
2.06555e-05
6.5409e-05
2.75406e-05
3.44258e-06
0.00124966
0.000247866
0.000564583
3.09832e-05
2.06555e-05
7.57367e-05
1.03277e-05
9.63922e-05
2.06555e-05
2.75406e-05
0.000141146
3.44258e-06
3.44258e-06
1.72129e-05
3.44258e-06
6.88516e-06
1.03277e-05
3.44258e-06
3.44258e-06
1.03277e-05
3.78684e-05
2.75406e-05
6.88516e-06
0.000609336
0.000595566
2.4098e-05
0.000127375
0.0022721
0.0005336
0.00537731
0.000203112
6.5409e-05
7.91793e-05
6.88516e-06
3.44258e-06
0.000161801
0.000271964
3.44258e-06
7.22941e-05
3.44258e-06
0.000888185
2.4098e-05
6.88516e-06
6.88516e-06
0.000161801
4.47535e-05
3.44258e-06
0.000168686
6.88516e-06
3.44258e-06
0.000234095
1.37703e-05
9.63922e-05
6.88516e-06
3.44258e-06
1.03277e-05
3.44258e-06
1.37703e-05
3.78684e-05
3.44258e-06
3.09832e-05
3.44258e-06
3.44258e-06
3.44258e-06
3.44258e-06
1.37703e-05
3.44258e-06
3.44258e-06
3.44258e-06
3.44258e-06
3.09832e-05
1.72129e-05
2.06555e-05
3.44258e-05
3.44258e-06
3.44258e-06
3.44258e-06
1.03277e-05
0.000161801
0.000117048
6.19664e-05
6.88516e-06
6.88516e-06
2.75406e-05
6.88516e-06
1.03277e-05
4.13109e-05
0.000130818
2.4098e-05
3.44258e-05
3.44258e-06
1.37703e-05
4.13109e-05
8.9507e-05
0.000117048
0.000870972
4.47535e-05
6.88516e-06
3.44258e-05
6.88516e-06
2.06555e-05
0.000251308
3.44258e-06
0.000691958
6.88516e-06
6.88516e-06
0.000733269
5.50812e-05
1.72129e-05
3.44258e-06
3.44258e-06
6.88516e-06
2.75406e-05
1.72129e-05
2.4098e-05
4.47535e-05
0.000175571
3.44258e-06
1.72129e-05
3.44258e-06
2.06555e-05
3.44258e-06
2.75406e-05
3.44258e-06
3.44258e-06
2.4098e-05
2.4098e-05
6.88516e-05
3.44258e-06
3.44258e-06
3.44258e-06
6.88516e-06
3.78684e-05
3.44258e-06
3.44258e-06
3.44258e-06
6.88516e-06
3.44258e-06
6.88516e-06
3.44258e-06
3.44258e-06
6.88516e-06
3.44258e-06
3.44258e-06
1.03277e-05
6.88516e-06
4.47535e-05
8.26219e-05
5.16387e-05
3.44258e-05
3.09832e-05
3.44258e-06
3.44258e-06
8.9507e-05
3.44258e-06
3.44258e-06
3.44258e-06
3.44258e-05
0.000172129
3.44258e-06
4.81961e-05
2.06555e-05
1.03277e-05
5.50812e-05
2.4098e-05
3.44258e-06
3.44258e-05
1.37703e-05
2.4098e-05
0.000340815
5.50812e-05
0.000137703
1.72129e-05
2.4098e-05
6.88516e-06
0.000296062
6.88516e-06
0.000203112
1.72129e-05
6.88516e-06
3.44258e-05
1.03277e-05
7.22941e-05
6.88516e-06
0.000554255
3.44258e-06
3.44258e-06
3.44258e-06
1.37703e-05
3.44258e-06
6.88516e-06
6.88516e-06
3.44258e-06
6.88516e-06
2.06555e-05
2.75406e-05
3.44258e-06
6.88516e-06
6.88516e-06
3.44258e-06
1.03277e-05
6.88516e-06
6.88516e-06
6.88516e-06
0.00022721
4.13109e-05
6.88516e-06
8.26219e-05
3.44258e-06
3.44258e-06
0.00180391
9.29496e-05
3.44258e-06
0.000117048
3.44258e-06
3.44258e-06
3.44258e-06
2.06555e-05
6.88516e-06
1.37703e-05
3.09832e-05
8.60644e-05
0.000203112
3.44258e-05
3.44258e-06
6.88516e-06
6.88516e-06
3.44258e-06
3.44258e-06
6.88516e-06
3.78684e-05
3.44258e-06
0.000123933
3.44258e-06
3.09832e-05
0.000316717
0.000550812
3.78684e-05
3.44258e-06
3.44258e-06
1.72129e-05
3.44258e-06
3.44258e-06
2.4098e-05
3.44258e-06
1.37703e-05
2.06555e-05
1.37703e-05
3.44258e-06
3.44258e-06
6.88516e-06
2.4098e-05
3.44258e-05
1.03277e-05
1.03277e-05
1.03277e-05
1.03277e-05
1.37703e-05
3.44258e-06
6.88516e-06
3.44258e-06
1.03277e-05
6.88516e-06
3.44258e-06
6.88516e-06
3.44258e-06
3.44258e-06
6.88516e-06
1.03277e-05
3.44258e-06
0.000110162
1.03277e-05
3.44258e-06
4.47535e-05
3.44258e-06
3.44258e-06
1.03277e-05
2.4098e-05
3.44258e-06
3.44258e-06
0.000437207
3.44258e-06
2.06555e-05
6.19664e-05
1.72129e-05
3.44258e-06
0.000419994
3.44258e-05
3.44258e-06
3.09832e-05
3.44258e-06
6.88516e-06
3.44258e-06
4.81961e-05
0.000361471
6.88516e-06
0.000192784
3.44258e-06
3.44258e-06
3.44258e-06
3.44258e-06
6.88516e-06
3.44258e-06
3.44258e-06
6.88516e-06
2.06555e-05
1.03277e-05
1.37703e-05
0.000516387
1.72129e-05
6.88516e-06
3.44258e-06
3.44258e-06
0.000179014
3.09832e-05
3.44258e-06
3.44258e-06
3.78684e-05
2.4098e-05
4.13109e-05
0.0011154
3.44258e-05
3.44258e-05
7.22941e-05
3.09832e-05
3.44258e-06
3.44258e-06
3.09832e-05
6.88516e-06
0.000495731
3.44258e-06
3.44258e-06
3.44258e-06
1.37703e-05
6.88516e-06
6.88516e-05
6.88516e-06
2.4098e-05
3.44258e-06
6.88516e-06
1.72129e-05
3.44258e-06
5.85238e-05
1.03277e-05
3.44258e-05
3.44258e-06
6.88516e-06
6.88516e-06
6.88516e-06
1.03277e-05
3.44258e-06
1.03277e-05
1.03277e-05
3.44258e-06
1.03277e-05
3.44258e-06
3.44258e-06
3.44258e-06
0.000206555
3.44258e-06
1.03277e-05
2.4098e-05
4.47535e-05
3.44258e-06
9.63922e-05
3.44258e-06
3.44258e-06
3.44258e-06
0.000158359
1.37703e-05
0.000354586
0.00209309
3.44258e-05
0.000519829
1.37703e-05
3.44258e-06
3.78684e-05
0.000419994
1.72129e-05
0.00022721
1.37703e-05
6.88516e-05
8.9507e-05
3.09832e-05
0.00022721
3.44258e-05
1.37703e-05
1.72129e-05
3.44258e-06
1.37703e-05
0.0005336
6.88516e-06
0.000275406
3.44258e-06
3.44258e-06
5.50812e-05
6.88516e-06
6.88516e-06
3.44258e-06
0.000179014
3.44258e-06
3.44258e-06
6.88516e-06
3.44258e-06
2.4098e-05
1.37703e-05
6.88516e-06
3.44258e-06
6.88516e-06
3.44258e-06
6.88516e-06
6.88516e-06
3.09832e-05
3.44258e-06
3.09832e-05
1.37703e-05
6.88516e-06
5.85238e-05
3.44258e-06
5.85238e-05
0.00486092
3.44258e-06
6.5409e-05
2.75406e-05
3.78684e-05
1.72129e-05
6.88516e-06
3.44258e-06
6.5409e-05
1.72129e-05
3.44258e-06
0.000168686
2.06555e-05
0.000148031
1.37703e-05
3.44258e-06
3.44258e-06
6.88516e-06
6.19664e-05
3.44258e-06
3.44258e-06
6.88516e-06
5.50812e-05
3.44258e-06
7.22941e-05
3.44258e-06
2.75406e-05
3.44258e-06
6.88516e-06
6.88516e-06
3.44258e-06
0.000127375
0.000554255
5.50812e-05
3.09832e-05
1.72129e-05
3.44258e-06
2.06555e-05
1.37703e-05
3.44258e-06
4.47535e-05
1.37703e-05
1.37703e-05
8.60644e-05
3.44258e-06
2.06555e-05
1.72129e-05
1.72129e-05
6.88516e-06
3.09832e-05
1.72129e-05
0.000285734
3.44258e-06
3.44258e-06
1.37703e-05
1.03277e-05
1.03277e-05
0.000512944
1.72129e-05
0.00010672
0.000103277
3.78684e-05
3.78684e-05
1.37703e-05
6.88516e-06
1.03277e-05
1.03277e-05
2.75406e-05
1.37703e-05
3.44258e-06
3.44258e-06
6.88516e-06
4.81961e-05
1.37703e-05
6.88516e-06
3.44258e-06
0.000113605
6.88516e-06
6.88516e-06
3.44258e-06
3.44258e-06
1.72129e-05
3.44258e-06
3.44258e-06
3.44258e-06
3.44258e-06
6.88516e-06
3.44258e-06
1.72129e-05
2.06555e-05
3.44258e-06
3.44258e-06
6.88516e-06
3.44258e-06
3.44258e-06
3.44258e-06
3.09832e-05
3.44258e-06
1.03277e-05
3.44258e-06
3.44258e-06
1.37703e-05
3.44258e-06
1.03277e-05
3.44258e-06
3.44258e-06
3.44258e-06
3.44258e-06
1.03277e-05
3.78684e-05
1.03277e-05
3.44258e-06
1.72129e-05
1.37703e-05
3.78684e-05
0.000209997
3.09832e-05
1.72129e-05
8.26219e-05
0.00160424
0.000158359
3.44258e-05
3.44258e-06
0.000185899
3.44258e-06
1.03277e-05
3.44258e-05
0.000481961
1.37703e-05
3.44258e-06
6.88516e-06
0.000103277
0.000179014
3.44258e-06
0.000130818
3.44258e-06
1.03277e-05
1.37703e-05
0.000588681
2.4098e-05
3.44258e-06
6.88516e-06
3.44258e-06
9.63922e-05
1.03277e-05
1.72129e-05
6.88516e-06
2.75406e-05
3.78684e-05
2.06555e-05
6.88516e-06
6.88516e-06
3.44258e-05
6.88516e-06
3.44258e-06
3.78684e-05
3.44258e-06
8.9507e-05
3.44258e-06
6.88516e-06
3.78684e-05
6.88516e-06
3.44258e-06
7.91793e-05
6.88516e-06
6.88516e-06
3.78684e-05
1.03277e-05
4.13109e-05
1.03277e-05
0.000103277
0.000117048
1.37703e-05
2.4098e-05
3.44258e-06
0.000870972
6.88516e-06
3.44258e-06
3.44258e-06
3.44258e-06
1.72129e-05
0.000148031
1.03277e-05
3.44258e-06
1.03277e-05
6.88516e-06
3.44258e-06
3.44258e-06
6.88516e-06
3.44258e-06
6.88516e-06
0.000402782
4.13109e-05
3.78684e-05
1.37703e-05
6.88516e-06
3.44258e-06
1.72129e-05
6.88516e-06
6.88516e-06
2.75406e-05
3.44258e-06
0.000519829
3.44258e-06
6.88516e-06
3.44258e-06
1.72129e-05
3.44258e-06
2.06555e-05
3.44258e-06
3.44258e-06
3.44258e-06
6.88516e-06
1.72129e-05
3.44258e-06
2.4098e-05
3.44258e-06
4.81961e-05
6.88516e-06
6.88516e-06
1.72129e-05
1.37703e-05
6.19664e-05
1.37703e-05
3.44258e-06
6.88516e-06
3.44258e-06
3.44258e-06
3.44258e-06
3.44258e-05
6.88516e-06
1.03277e-05
6.88516e-06
1.37703e-05
1.72129e-05
1.37703e-05
3.44258e-06
0.00044065
3.44258e-06
3.44258e-06
3.44258e-06
6.88516e-05
3.44258e-06
1.03277e-05
9.63922e-05
0.000375241
3.44258e-06
3.78684e-05
0.000189342
3.44258e-06
2.75406e-05
3.44258e-06
6.5409e-05
1.03277e-05
0.000306389
3.44258e-06
2.75406e-05
0.00149752
2.4098e-05
2.06555e-05
5.16387e-05
6.88516e-06
0.000643762
1.03277e-05
3.44258e-06
1.03277e-05
3.44258e-06
3.44258e-06
3.44258e-06
3.44258e-06
2.06555e-05
1.37703e-05
3.44258e-06
6.19664e-05
6.88516e-06
2.4098e-05
5.16387e-05
3.44258e-06
4.47535e-05
3.09832e-05
1.37703e-05
4.13109e-05
3.44258e-06
4.81961e-05
1.72129e-05
6.88516e-06
4.13109e-05
0.00194161
3.44258e-05
6.88516e-06
3.44258e-06
2.06555e-05
3.44258e-06
3.44258e-06
3.44258e-05
1.37703e-05
3.44258e-06
1.72129e-05
3.44258e-06
3.44258e-06
0.000137703
3.44258e-06
3.44258e-06
1.37703e-05
3.44258e-06
3.44258e-06
3.44258e-06
3.44258e-06
3.44258e-06
8.9507e-05
3.44258e-06
4.47535e-05
9.63922e-05
3.44258e-05
2.06555e-05
6.88516e-06
2.06555e-05
1.37703e-05
3.44258e-06
6.88516e-06
6.88516e-06
2.75406e-05
1.72129e-05
6.88516e-06
3.44258e-06
3.44258e-06
1.03277e-05
3.44258e-06
3.44258e-06
2.75406e-05
5.85238e-05
0.000127375
3.44258e-06
3.09832e-05
3.44258e-06
1.72129e-05
5.85238e-05
0.000244423
1.03277e-05
0.00110851
2.75406e-05
3.44258e-06
6.88516e-06
8.60644e-05
7.91793e-05
2.4098e-05
0.000165244
3.44258e-06
1.72129e-05
3.44258e-06
3.44258e-06
5.16387e-05
6.88516e-06
6.88516e-06
3.44258e-06
3.44258e-06
6.88516e-06
4.47535e-05
3.44258e-06
2.4098e-05
4.81961e-05
0.00022721
0.000172129
6.88516e-06
2.4098e-05
0.00118425
5.85238e-05
6.88516e-06
3.44258e-06
2.06555e-05
3.44258e-06
0.000123933
3.44258e-06
3.44258e-06
1.37703e-05
3.44258e-06
4.81961e-05
1.37703e-05
7.91793e-05
3.44258e-06
1.37703e-05
3.44258e-06
3.44258e-06
2.06555e-05
6.88516e-06
3.44258e-06
2.4098e-05
3.44258e-05
1.03277e-05
1.03277e-05
3.44258e-06
3.44258e-06
3.44258e-06
5.85238e-05
3.44258e-06
3.44258e-06
3.44258e-05
3.44258e-06
3.44258e-06
3.44258e-06
3.09832e-05
3.44258e-06
6.88516e-06
1.03277e-05
3.44258e-06
3.44258e-06
6.88516e-06
3.44258e-06
3.44258e-06
1.03277e-05
3.44258e-06
6.88516e-06
3.44258e-06
6.88516e-06
6.88516e-06
1.03277e-05
1.37703e-05
3.44258e-06
6.88516e-06
1.37703e-05
6.88516e-06
2.06555e-05
3.44258e-06
1.03277e-05
3.44258e-06
3.44258e-06
2.4098e-05
0.000137703
0.00289521
0.000230653
0.000137703
3.44258e-06
1.37703e-05
3.44258e-06
6.88516e-06
0.00553567
3.44258e-05
0.000960479
2.75406e-05
0.000499174
1.72129e-05
6.19664e-05
0.00103966
3.44258e-06
6.88516e-06
1.03277e-05
0.000220325
3.44258e-06
7.91793e-05
0.000647205
1.03277e-05
6.88516e-06
3.09832e-05
0.000172129
4.47535e-05
3.44258e-06
1.37703e-05
0.000464748
3.09832e-05
3.44258e-06
0.00327045
9.29496e-05
0.0105343
1.37703e-05
0.000172129
6.88516e-06
6.88516e-06
3.44258e-06
3.78684e-05
3.44258e-06
1.37703e-05
7.91793e-05
3.44258e-06
0.000671303
6.88516e-06
1.03277e-05
1.37703e-05
6.88516e-06
6.88516e-06
7.91793e-05
1.03277e-05
4.47535e-05
3.44258e-06
1.03277e-05
3.44258e-06
7.57367e-05
1.37703e-05
1.03277e-05
1.37703e-05
0.000512944
6.88516e-06
6.88516e-06
0.000209997
5.85238e-05
0.000172129
4.47535e-05
0.0013667
5.16387e-05
3.44258e-06
3.44258e-06
0.000450978
1.37703e-05
0.0005336
0.000468191
8.26219e-05
0.00271619
2.06555e-05
6.88516e-06
1.72129e-05
[truncated: 9,622 more rows]
