# Supplementary material for: HLA class I haplotype diversity is consistent with selection for frequent existing haplotypes
Source: PLoS Comput Biol. 2017 Aug 28;13(8):e1005693. doi: 10.1371/journal.pcbi.1005693 (PMC5590998; doi:10.1371/journal.pcbi.1005693)
Supplement: S2 Appendix — (ZIP) [file pcbi.1005693.s006.zip › SCAHIS.xlsx]

## Sheet: Sheet1
3.99551e-05
4.7006e-06
4.7006e-06
2.3503e-06
7.05089e-06
2.3503e-06
1.17515e-05
4.7006e-06
2.3503e-06
0.000136317
2.3503e-06
9.40119e-06
2.3503e-06
2.58533e-05
1.64521e-05
7.05089e-06
7.05089e-06
1.17515e-05
1.64521e-05
2.3503e-06
6.3458e-05
7.05089e-06
2.3503e-06
1.17515e-05
9.40119e-06
1.41018e-05
2.3503e-06
2.3503e-06
2.3503e-06
9.40119e-06
9.40119e-06
2.3503e-06
2.3503e-06
2.3503e-06
2.3503e-06
2.3503e-06
2.3503e-06
2.3503e-06
4.7006e-06
2.3503e-06
9.40119e-06
4.7006e-06
9.40119e-06
4.7006e-06
4.7006e-06
2.3503e-06
0.000108114
7.05089e-06
2.3503e-06
4.93563e-05
2.3503e-06
2.3503e-05
7.05089e-06
9.40119e-06
4.7006e-05
2.3503e-06
2.3503e-06
2.3503e-06
9.40119e-06
2.3503e-06
1.41018e-05
2.3503e-06
3.76048e-05
2.3503e-06
9.40119e-06
1.41018e-05
2.82036e-05
2.3503e-06
9.40119e-06
1.17515e-05
3.76048e-05
2.3503e-06
4.7006e-06
7.05089e-06
7.05089e-06
2.3503e-06
2.3503e-06
1.41018e-05
2.3503e-06
3.76048e-05
2.3503e-06
2.3503e-06
2.3503e-06
4.7006e-05
7.05089e-06
1.17515e-05
1.64521e-05
9.63622e-05
2.11527e-05
2.3503e-06
2.3503e-06
4.7006e-06
2.3503e-06
2.3503e-06
2.3503e-06
4.7006e-06
3.76048e-05
1.64521e-05
2.3503e-06
1.64521e-05
1.88024e-05
9.40119e-06
1.41018e-05
2.3503e-06
1.41018e-05
0.000178623
4.93563e-05
9.40119e-06
2.3503e-06
2.3503e-06
7.05089e-06
1.41018e-05
2.3503e-06
2.3503e-06
7.05089e-06
2.3503e-06
1.41018e-05
2.3503e-05
2.3503e-06
2.3503e-06
4.7006e-06
9.40119e-06
4.7006e-06
9.40119e-06
1.64521e-05
4.7006e-05
2.3503e-06
2.3503e-06
2.3503e-06
7.05089e-06
4.7006e-06
2.3503e-06
2.3503e-06
1.64521e-05
2.3503e-06
2.3503e-06
4.7006e-06
1.17515e-05
2.3503e-06
2.3503e-06
2.58533e-05
2.3503e-06
1.64521e-05
7.52095e-05
2.3503e-06
4.7006e-06
4.7006e-06
2.3503e-06
7.05089e-06
2.3503e-06
4.7006e-06
7.05089e-06
1.64521e-05
9.40119e-06
2.3503e-06
9.87125e-05
2.3503e-06
5.87574e-05
4.7006e-06
0.000117515
0.000141018
7.05089e-06
4.7006e-06
0.000115165
7.05089e-06
7.05089e-06
4.23054e-05
7.05089e-06
5.64071e-05
1.88024e-05
1.17515e-05
0.000286736
1.41018e-05
4.93563e-05
4.7006e-06
2.3503e-06
4.7006e-06
1.64521e-05
2.3503e-06
2.3503e-06
2.3503e-06
1.17515e-05
2.3503e-06
1.41018e-05
2.3503e-06
1.64521e-05
4.7006e-06
1.64521e-05
7.05089e-06
4.93563e-05
2.11527e-05
2.3503e-06
4.7006e-06
4.7006e-06
5.40568e-05
0.000270284
1.64521e-05
3.05539e-05
2.3503e-06
4.7006e-06
2.3503e-06
0.000303188
9.40119e-06
1.17515e-05
2.82036e-05
2.3503e-06
2.3503e-06
3.29042e-05
2.3503e-06
4.7006e-06
3.99551e-05
9.40119e-06
3.05539e-05
2.3503e-06
9.40119e-06
2.3503e-06
7.05089e-06
2.3503e-06
2.3503e-06
2.3503e-06
7.05089e-06
2.3503e-06
2.3503e-06
1.17515e-05
4.7006e-06
4.7006e-06
2.3503e-06
7.05089e-06
2.3503e-06
2.3503e-06
4.7006e-06
2.3503e-06
7.05089e-06
4.7006e-05
2.3503e-06
1.64521e-05
0.000206826
4.7006e-06
2.3503e-06
2.58533e-05
2.3503e-05
4.7006e-06
4.93563e-05
2.58533e-05
8.6961e-05
2.3503e-06
2.3503e-06
2.82036e-05
2.3503e-06
2.82036e-05
7.05089e-06
1.88024e-05
2.3503e-06
2.3503e-06
9.40119e-06
4.7006e-06
4.7006e-06
2.3503e-06
2.3503e-06
2.3503e-06
4.7006e-06
2.3503e-06
4.7006e-06
2.3503e-06
9.40119e-06
2.3503e-06
4.7006e-06
4.7006e-06
1.41018e-05
0.000345494
6.11077e-05
2.82036e-05
2.3503e-06
1.17515e-05
1.64521e-05
4.7006e-06
1.17515e-05
7.05089e-06
4.7006e-06
3.29042e-05
4.7006e-06
4.7006e-06
9.40119e-05
1.64521e-05
6.3458e-05
2.3503e-06
2.3503e-06
7.05089e-06
2.3503e-06
3.99551e-05
1.41018e-05
4.7006e-06
7.99101e-05
1.64521e-05
3.52545e-05
4.46557e-05
1.17515e-05
0.000500613
2.3503e-06
0.000242081
7.52095e-05
2.11527e-05
7.05089e-06
2.58533e-05
4.7006e-06
1.41018e-05
1.88024e-05
2.3503e-06
1.41018e-05
0.000101063
2.3503e-06
2.3503e-06
2.3503e-06
1.41018e-05
2.3503e-06
2.3503e-06
7.28592e-05
2.3503e-06
6.3458e-05
7.05089e-06
4.7006e-06
3.52545e-05
2.3503e-06
0.00208706
2.3503e-06
0.000347844
2.3503e-06
1.64521e-05
2.3503e-05
2.3503e-06
2.3503e-06
7.05089e-06
4.7006e-06
2.3503e-06
7.05089e-06
2.3503e-06
1.41018e-05
4.46557e-05
5.17066e-05
7.05089e-06
7.05089e-06
0.000152769
9.40119e-06
4.7006e-06
6.81586e-05
0.000232679
7.05089e-06
3.76048e-05
1.41018e-05
7.05089e-06
0.000423054
9.40119e-06
4.7006e-06
4.7006e-06
2.3503e-06
0.000206826
1.88024e-05
6.58083e-05
2.3503e-06
2.3503e-06
1.88024e-05
7.05089e-06
3.52545e-05
0.000143368
4.7006e-06
7.05089e-06
2.3503e-06
2.58533e-05
3.05539e-05
1.17515e-05
9.40119e-06
2.3503e-06
2.3503e-06
2.3503e-05
7.05089e-06
1.17515e-05
2.3503e-06
7.05089e-06
4.7006e-06
2.3503e-06
4.93563e-05
2.3503e-06
4.7006e-06
2.3503e-06
2.3503e-06
2.3503e-06
4.7006e-06
4.7006e-06
4.7006e-06
4.7006e-06
4.7006e-06
4.7006e-06
7.05089e-06
9.40119e-06
2.3503e-06
7.52095e-05
2.3503e-06
2.3503e-06
4.7006e-06
9.40119e-06
0.000188024
2.3503e-06
9.40119e-06
2.3503e-06
2.3503e-06
2.3503e-06
1.17515e-05
4.7006e-06
6.11077e-05
9.40119e-06
4.7006e-06
2.3503e-06
4.7006e-06
1.88024e-05
2.3503e-06
2.3503e-06
9.40119e-06
1.88024e-05
0.000225629
2.3503e-06
2.3503e-06
3.99551e-05
2.3503e-06
1.41018e-05
2.3503e-06
4.7006e-06
4.7006e-06
2.3503e-06
2.3503e-06
4.7006e-06
2.3503e-06
0.000338443
4.7006e-06
2.3503e-05
2.3503e-06
0.000206826
4.7006e-06
4.7006e-06
1.41018e-05
4.7006e-06
0.000112814
7.05089e-06
9.40119e-06
3.76048e-05
0.000390149
4.23054e-05
2.3503e-06
3.05539e-05
1.41018e-05
3.76048e-05
9.40119e-06
4.7006e-06
3.05539e-05
0.000119865
2.3503e-06
2.11527e-05
7.05089e-05
0.000133967
2.3503e-06
2.82036e-05
4.7006e-06
2.3503e-06
2.3503e-06
2.82036e-05
1.88024e-05
2.11527e-05
2.3503e-06
7.05089e-06
4.7006e-06
2.3503e-06
2.58533e-05
2.3503e-06
7.05089e-06
4.7006e-06
0.000582874
4.7006e-06
6.81586e-05
2.3503e-06
2.58533e-05
4.7006e-06
1.41018e-05
2.3503e-06
7.05089e-06
2.3503e-06
8.93113e-05
2.3503e-06
4.7006e-06
2.82036e-05
9.40119e-06
4.7006e-06
1.41018e-05
0.000265584
2.3503e-06
0.000138668
1.88024e-05
2.3503e-06
3.99551e-05
1.88024e-05
3.52545e-05
2.3503e-06
2.3503e-06
0.000101063
2.3503e-06
2.3503e-06
2.3503e-06
2.82036e-05
2.3503e-06
0.000329042
2.3503e-06
2.3503e-05
0.00120805
0.000213877
4.7006e-06
4.46557e-05
0.000373697
7.05089e-06
3.52545e-05
1.64521e-05
0.000211527
9.40119e-06
4.7006e-05
5.17066e-05
4.7006e-06
2.3503e-06
1.88024e-05
3.76048e-05
2.3503e-06
2.3503e-06
0.000336093
7.05089e-06
9.40119e-06
4.7006e-06
2.3503e-06
5.17066e-05
2.3503e-06
2.3503e-06
0.000131617
2.3503e-06
7.05089e-06
9.40119e-06
4.7006e-06
2.3503e-06
2.3503e-06
2.3503e-06
1.41018e-05
1.41018e-05
7.05089e-06
2.3503e-06
1.41018e-05
2.3503e-06
4.7006e-06
2.3503e-06
2.3503e-06
9.40119e-06
0.000103413
7.05089e-06
2.3503e-06
7.05089e-06
2.58533e-05
9.16616e-05
2.3503e-06
2.3503e-06
9.40119e-06
2.58533e-05
0.000439506
4.7006e-06
7.05089e-06
4.7006e-06
1.17515e-05
2.82036e-05
4.7006e-06
0.000171572
2.3503e-06
4.7006e-06
7.99101e-05
9.40119e-06
2.3503e-06
2.3503e-06
2.3503e-06
2.3503e-06
4.7006e-06
1.17515e-05
2.3503e-06
0.000133967
4.7006e-06
0.000267934
2.3503e-06
4.46557e-05
0.000580524
1.17515e-05
0.000293787
2.3503e-05
4.7006e-06
2.3503e-06
0.00381453
0.00047006
2.3503e-06
7.05089e-06
5.17066e-05
5.40568e-05
2.82036e-05
8.22604e-05
2.11527e-05
0.000211527
9.40119e-05
2.3503e-06
0.000133967
7.75598e-05
2.3503e-06
7.05089e-06
2.3503e-05
1.64521e-05
2.11527e-05
0.000486512
2.3503e-06
4.7006e-06
2.3503e-06
0.000101063
2.3503e-06
2.3503e-06
2.3503e-06
2.3503e-06
9.40119e-06
2.3503e-06
4.7006e-06
5.17066e-05
2.3503e-06
0.000594625
8.6961e-05
9.16616e-05
0.0174439
1.17515e-05
2.3503e-06
2.3503e-06
7.05089e-06
2.3503e-06
2.58533e-05
2.11527e-05
2.11527e-05
2.3503e-06
0.000173922
1.88024e-05
2.3503e-05
4.46557e-05
2.3503e-06
0.000270284
7.75598e-05
7.05089e-06
9.40119e-06
0.000122215
4.7006e-06
0.000585224
4.23054e-05
0.00015747
9.40119e-06
2.3503e-06
2.3503e-06
2.3503e-06
1.64521e-05
4.7006e-06
7.75598e-05
9.40119e-05
0.000326691
2.3503e-06
4.7006e-06
0.000166871
1.64521e-05
0.000185674
7.05089e-06
2.3503e-06
3.52545e-05
2.3503e-06
0.000756796
1.17515e-05
0.000138668
9.40119e-06
0.000202126
0.000131617
0.000152769
9.40119e-06
7.05089e-06
2.11527e-05
4.7006e-06
0.00094482
1.17515e-05
4.7006e-06
0.000101063
1.17515e-05
9.40119e-06
2.3503e-06
7.05089e-06
2.3503e-06
4.7006e-06
2.3503e-06
1.64521e-05
2.3503e-06
1.41018e-05
2.3503e-06
9.40119e-06
2.3503e-06
2.3503e-06
3.76048e-05
7.05089e-06
7.05089e-06
2.3503e-06
7.05089e-06
1.17515e-05
2.3503e-06
7.05089e-06
4.46557e-05
3.52545e-05
9.40119e-06
0.001201
2.3503e-06
0.000119865
8.22604e-05
7.05089e-06
2.3503e-06
2.3503e-06
9.40119e-06
2.3503e-06
2.3503e-06
7.05089e-06
7.05089e-06
4.7006e-06
5.87574e-05
2.11527e-05
3.05539e-05
7.05089e-06
4.7006e-06
1.64521e-05
2.3503e-06
2.3503e-06
2.3503e-06
2.3503e-06
2.3503e-06
2.3503e-06
7.05089e-06
2.3503e-06
9.40119e-06
3.99551e-05
2.3503e-06
9.40119e-06
2.3503e-06
4.7006e-06
4.7006e-06
0.000307889
7.05089e-06
0.000152769
4.7006e-06
7.05089e-06
1.41018e-05
4.7006e-06
4.7006e-06
2.3503e-06
2.11527e-05
0.000441856
0.000260883
4.23054e-05
2.3503e-06
2.58533e-05
4.7006e-06
0.000526467
4.7006e-06
4.7006e-06
7.05089e-06
7.05089e-06
2.3503e-06
2.3503e-06
1.17515e-05
1.17515e-05
2.3503e-06
1.17515e-05
2.3503e-06
3.76048e-05
4.7006e-06
1.64521e-05
2.11527e-05
2.11527e-05
7.05089e-06
2.3503e-06
1.64521e-05
0.000329042
0.000324341
2.3503e-05
2.58533e-05
2.3503e-06
0.000265584
2.3503e-06
2.82036e-05
2.3503e-06
2.3503e-06
0.000164521
2.3503e-06
2.3503e-06
2.3503e-06
3.99551e-05
2.3503e-05
7.05089e-06
2.3503e-06
7.05089e-06
7.05089e-05
1.17515e-05
2.3503e-06
6.3458e-05
2.3503e-06
2.3503e-06
9.40119e-06
9.40119e-06
2.3503e-06
2.3503e-06
2.3503e-06
7.05089e-06
2.3503e-06
2.3503e-05
3.76048e-05
7.28592e-05
2.11527e-05
2.3503e-06
4.7006e-06
1.41018e-05
0.000625179
4.7006e-06
4.7006e-06
7.52095e-05
7.05089e-06
3.76048e-05
2.3503e-06
2.3503e-06
7.05089e-06
0.000350194
4.7006e-05
0.000119865
1.64521e-05
2.3503e-06
3.29042e-05
1.17515e-05
0.000112814
3.05539e-05
2.58533e-05
1.17515e-05
1.88024e-05
4.46557e-05
2.3503e-06
0.000545269
2.3503e-06
2.3503e-05
4.7006e-06
0.000133967
7.05089e-06
2.3503e-05
7.05089e-06
2.82036e-05
3.76048e-05
0.000115165
2.3503e-06
1.64521e-05
4.93563e-05
2.3503e-06
0.000220928
4.7006e-06
2.3503e-06
7.05089e-06
2.3503e-06
2.3503e-06
2.58533e-05
7.05089e-06
0.00112814
2.58533e-05
2.11527e-05
1.88024e-05
2.3503e-06
1.17515e-05
2.3503e-06
3.52545e-05
2.3503e-06
1.17515e-05
7.05089e-06
3.29042e-05
2.3503e-06
1.88024e-05
2.3503e-06
2.3503e-06
2.3503e-06
4.7006e-06
1.88024e-05
4.7006e-06
4.7006e-06
2.3503e-06
2.3503e-06
4.7006e-06
9.40119e-06
9.40119e-06
2.3503e-06
2.58533e-05
4.7006e-06
7.05089e-06
2.3503e-06
2.3503e-06
4.7006e-06
1.17515e-05
2.3503e-06
2.3503e-06
8.93113e-05
1.17515e-05
2.82036e-05
2.3503e-06
1.88024e-05
7.05089e-06
2.3503e-06
7.05089e-06
2.3503e-06
2.3503e-06
2.3503e-06
2.3503e-06
2.3503e-06
1.88024e-05
2.3503e-06
2.3503e-06
2.3503e-06
4.7006e-06
2.58533e-05
2.3503e-06
1.17515e-05
2.11527e-05
1.17515e-05
1.64521e-05
2.3503e-06
2.3503e-06
4.7006e-06
3.99551e-05
4.7006e-06
4.7006e-06
2.3503e-06
4.7006e-06
2.3503e-06
1.88024e-05
2.3503e-06
4.7006e-06
1.17515e-05
4.7006e-06
7.05089e-06
9.40119e-06
2.3503e-06
2.3503e-06
7.05089e-06
2.3503e-06
2.3503e-06
7.05089e-06
9.40119e-06
3.52545e-05
2.3503e-06
7.05089e-06
2.3503e-06
0.000432455
4.7006e-06
2.3503e-06
2.3503e-06
2.82036e-05
4.7006e-06
4.7006e-06
2.11527e-05
2.11527e-05
0.000406602
2.3503e-06
1.64521e-05
2.3503e-06
9.40119e-06
4.7006e-06
2.3503e-05
3.99551e-05
2.3503e-06
8.6961e-05
2.3503e-06
4.7006e-06
2.3503e-06
2.58533e-05
9.40119e-06
1.88024e-05
9.40119e-06
1.88024e-05
2.3503e-06
1.64521e-05
4.7006e-06
2.3503e-06
2.3503e-06
4.7006e-06
4.7006e-06
4.7006e-06
2.3503e-06
1.88024e-05
1.88024e-05
7.05089e-06
3.29042e-05
1.17515e-05
2.3503e-06
1.64521e-05
3.52545e-05
4.7006e-06
9.40119e-06
2.3503e-06
7.05089e-06
7.05089e-06
3.05539e-05
3.29042e-05
1.64521e-05
2.3503e-06
2.3503e-06
4.46557e-05
9.40119e-06
2.3503e-06
1.88024e-05
4.7006e-05
2.11527e-05
7.05089e-06
1.88024e-05
1.64521e-05
2.3503e-06
1.64521e-05
2.3503e-05
0.00270519
2.3503e-06
9.40119e-06
9.40119e-06
1.64521e-05
7.05089e-06
2.3503e-06
2.3503e-06
0.000376048
9.16616e-05
2.3503e-06
4.7006e-06
7.05089e-06
2.3503e-06
2.3503e-06
2.3503e-06
4.7006e-06
2.3503e-06
7.05089e-06
3.52545e-05
7.05089e-06
7.05089e-06
4.7006e-06
9.40119e-06
2.3503e-06
2.3503e-06
2.3503e-06
6.11077e-05
4.7006e-06
9.40119e-06
5.87574e-05
2.3503e-06
2.3503e-06
4.7006e-06
7.05089e-05
4.7006e-06
0.00015747
2.3503e-06
2.3503e-06
0.000366646
3.29042e-05
2.3503e-06
2.3503e-06
7.52095e-05
9.40119e-06
1.41018e-05
2.3503e-06
9.40119e-06
4.7006e-06
2.3503e-06
2.3503e-06
7.05089e-06
7.05089e-06
4.23054e-05
2.3503e-06
7.05089e-06
1.17515e-05
2.3503e-06
2.3503e-05
2.3503e-06
2.3503e-06
2.3503e-06
9.40119e-06
4.7006e-06
4.7006e-06
2.11527e-05
3.29042e-05
2.3503e-06
2.3503e-06
2.3503e-06
2.3503e-06
7.05089e-06
9.40119e-06
3.29042e-05
0.000423054
4.7006e-06
2.3503e-06
9.40119e-06
9.63622e-05
2.3503e-06
0.000277335
4.7006e-06
9.40119e-06
2.82036e-05
2.58533e-05
7.05089e-06
2.3503e-06
9.40119e-06
1.17515e-05
9.40119e-06
2.3503e-06
2.3503e-06
4.7006e-06
2.3503e-06
2.3503e-06
4.7006e-06
2.3503e-06
4.7006e-06
2.3503e-06
2.11527e-05
4.7006e-06
3.05539e-05
2.3503e-06
2.3503e-06
2.3503e-06
0.000126916
2.3503e-06
4.7006e-06
3.99551e-05
7.05089e-06
1.88024e-05
4.7006e-06
1.17515e-05
4.7006e-06
2.3503e-06
2.3503e-06
0.000763847
0.000103413
2.82036e-05
4.7006e-06
4.46557e-05
4.7006e-06
2.3503e-06
2.58533e-05
2.58533e-05
9.40119e-06
0.000230329
7.05089e-06
2.3503e-06
0.000110464
3.99551e-05
4.7006e-06
2.3503e-06
0.000152769
4.7006e-06
7.05089e-06
2.3503e-06
7.05089e-06
7.05089e-06
9.40119e-06
4.7006e-06
2.3503e-06
2.3503e-06
2.3503e-06
1.41018e-05
2.3503e-06
9.40119e-06
1.17515e-05
1.17515e-05
2.3503e-06
4.7006e-06
7.05089e-06
0.000218578
4.7006e-05
2.3503e-06
7.05089e-06
4.7006e-06
4.7006e-06
7.05089e-06
7.05089e-06
2.3503e-06
1.41018e-05
2.3503e-06
2.3503e-06
2.3503e-06
2.3503e-06
2.3503e-06
7.05089e-06
2.3503e-06
5.40568e-05
1.88024e-05
2.3503e-06
4.7006e-06
2.3503e-06
4.7006e-06
0.00117515
4.7006e-06
4.7006e-06
7.05089e-06
1.88024e-05
1.17515e-05
2.3503e-06
4.7006e-06
4.93563e-05
7.05089e-06
2.3503e-06
4.7006e-06
2.3503e-06
2.3503e-06
4.7006e-06
2.3503e-06
7.05089e-06
7.05089e-06
6.11077e-05
4.7006e-06
7.05089e-06
4.7006e-06
7.05089e-06
4.7006e-06
2.3503e-06
1.88024e-05
2.3503e-06
2.3503e-06
1.41018e-05
7.05089e-06
7.05089e-06
2.3503e-06
2.3503e-06
2.3503e-06
1.17515e-05
4.7006e-06
9.40119e-06
2.3503e-06
2.3503e-06
1.41018e-05
2.3503e-06
2.58533e-05
8.93113e-05
2.3503e-06
9.40119e-06
9.40119e-06
4.7006e-06
2.3503e-06
2.3503e-06
2.3503e-06
4.7006e-06
2.3503e-06
2.82036e-05
2.3503e-06
4.7006e-06
7.05089e-06
2.3503e-06
2.3503e-06
4.7006e-06
9.40119e-06
2.82036e-05
1.41018e-05
1.41018e-05
4.7006e-06
4.46557e-05
8.22604e-05
9.40119e-06
2.3503e-06
2.3503e-06
0.000434805
1.17515e-05
2.3503e-06
7.05089e-05
4.7006e-06
0.000138668
7.05089e-06
1.41018e-05
2.3503e-06
4.7006e-06
2.3503e-06
3.29042e-05
0.000383099
2.3503e-06
7.05089e-06
2.3503e-06
2.3503e-06
4.7006e-06
3.29042e-05
2.3503e-06
5.40568e-05
1.88024e-05
9.40119e-06
4.7006e-06
4.7006e-06
1.41018e-05
2.3503e-06
2.3503e-06
2.3503e-06
2.3503e-06
9.40119e-06
2.3503e-06
2.3503e-06
7.05089e-06
2.3503e-06
2.3503e-06
2.3503e-06
2.3503e-06
2.3503e-06
2.3503e-06
2.3503e-06
2.3503e-06
2.3503e-06
4.7006e-06
4.7006e-06
2.3503e-06
2.3503e-06
2.3503e-06
2.3503e-06
1.17515e-05
8.6961e-05
1.41018e-05
4.7006e-06
4.7006e-06
4.7006e-06
2.3503e-06
2.3503e-06
7.99101e-05
4.7006e-06
2.3503e-06
3.05539e-05
3.76048e-05
2.3503e-06
9.40119e-06
2.3503e-06
7.05089e-06
1.17515e-05
1.64521e-05
1.17515e-05
7.05089e-06
2.3503e-06
9.40119e-06
2.3503e-06
2.3503e-06
2.3503e-06
2.3503e-06
2.3503e-06
4.7006e-06
2.3503e-06
2.3503e-06
2.3503e-06
2.3503e-06
4.7006e-06
2.3503e-06
2.3503e-06
2.3503e-06
4.7006e-06
2.3503e-06
2.3503e-06
2.3503e-06
1.41018e-05
2.3503e-06
2.3503e-06
7.05089e-06
2.3503e-06
2.3503e-06
4.7006e-06
7.05089e-06
0.000112814
7.05089e-06
5.87574e-05
3.05539e-05
4.7006e-06
2.3503e-06
0.000136317
5.64071e-05
1.17515e-05
1.88024e-05
9.40119e-06
7.99101e-05
1.17515e-05
2.3503e-06
2.3503e-05
0.000199775
1.41018e-05
4.7006e-06
4.7006e-06
1.64521e-05
9.40119e-05
0.000220928
9.40119e-06
2.3503e-06
4.23054e-05
2.3503e-06
2.3503e-06
2.3503e-06
2.58533e-05
1.41018e-05
2.3503e-06
9.40119e-06
4.7006e-06
4.7006e-06
6.58083e-05
4.7006e-06
2.3503e-06
2.3503e-06
1.88024e-05
2.3503e-06
2.3503e-06
2.3503e-06
0.000101063
2.3503e-06
2.3503e-06
7.05089e-06
4.7006e-06
2.3503e-06
7.05089e-06
7.05089e-06
2.3503e-06
2.3503e-06
4.93563e-05
2.3503e-06
2.3503e-06
2.3503e-06
2.3503e-06
7.05089e-06
2.3503e-06
2.3503e-06
2.3503e-06
7.05089e-06
2.3503e-06
4.7006e-06
2.3503e-06
2.3503e-06
1.41018e-05
4.7006e-06
7.05089e-06
2.3503e-06
2.3503e-06
4.7006e-06
9.40119e-06
7.05089e-06
2.3503e-06
2.3503e-06
2.3503e-06
2.3503e-06
2.3503e-06
4.7006e-06
9.40119e-06
2.3503e-06
4.7006e-06
7.05089e-06
2.3503e-06
4.7006e-06
2.3503e-06
4.7006e-06
0.000110464
0.000366646
4.7006e-06
7.05089e-06
2.3503e-06
0.000110464
3.76048e-05
1.64521e-05
2.3503e-06
4.7006e-06
0.000843757
4.7006e-06
2.3503e-06
0.000385449
1.17515e-05
2.3503e-06
2.3503e-05
7.52095e-05
2.3503e-06
0.000136317
7.05089e-06
2.82036e-05
9.40119e-06
9.40119e-06
2.3503e-06
0.000209177
1.41018e-05
1.41018e-05
2.3503e-06
9.40119e-06
4.46557e-05
2.82036e-05
1.64521e-05
4.7006e-06
2.3503e-06
0.00023503
2.3503e-06
0.000756796
4.23054e-05
2.3503e-06
2.3503e-06
0.000705089
4.7006e-06
1.17515e-05
4.46557e-05
1.64521e-05
9.40119e-06
1.17515e-05
9.63622e-05
1.41018e-05
2.3503e-06
2.3503e-06
6.3458e-05
9.40119e-06
2.3503e-06
2.3503e-06
4.7006e-06
3.76048e-05
0.000347844
0.000148069
5.64071e-05
0.000103413
0.000303188
0.000119865
4.7006e-06
1.88024e-05
4.7006e-06
7.05089e-06
0.00160525
2.3503e-06
7.05089e-06
3.05539e-05
6.81586e-05
9.40119e-06
4.46557e-05
7.05089e-06
1.88024e-05
8.22604e-05
9.40119e-06
1.64521e-05
4.7006e-06
4.7006e-06
0.000129266
9.40119e-06
2.82036e-05
4.7006e-06
2.3503e-06
0.000284386
2.3503e-06
2.3503e-06
2.3503e-06
1.41018e-05
2.3503e-06
7.05089e-06
2.3503e-06
2.11527e-05
2.58533e-05
1.64521e-05
1.64521e-05
2.3503e-06
1.17515e-05
2.3503e-06
7.05089e-06
9.40119e-06
0.00108114
1.41018e-05
0.000126916
7.05089e-06
7.75598e-05
4.7006e-06
4.7006e-06
7.05089e-06
2.3503e-06
4.7006e-06
8.6961e-05
7.05089e-06
7.05089e-06
0.000204476
2.3503e-06
2.3503e-06
0.000263233
2.3503e-06
7.05089e-06
4.7006e-06
2.3503e-05
2.11527e-05
3.52545e-05
4.7006e-06
2.58533e-05
4.7006e-06
2.3503e-06
4.7006e-06
4.7006e-05
2.3503e-06
7.05089e-06
4.7006e-06
2.3503e-06
2.3503e-06
1.88024e-05
4.7006e-06
4.7006e-06
2.3503e-06
9.40119e-06
4.7006e-06
2.3503e-06
9.40119e-06
0.00047476
5.87574e-05
2.3503e-06
2.3503e-06
0.00180268
1.41018e-05
4.7006e-06
2.3503e-05
0.000105763
2.3503e-06
4.46557e-05
1.17515e-05
2.3503e-06
4.7006e-06
0.000108114
2.3503e-06
7.28592e-05
2.3503e-06
1.88024e-05
2.3503e-06
4.7006e-06
4.7006e-06
2.3503e-06
1.88024e-05
1.64521e-05
3.76048e-05
9.40119e-06
4.7006e-06
4.7006e-06
2.3503e-06
2.3503e-06
9.40119e-06
2.3503e-06
4.7006e-06
2.3503e-06
4.7006e-06
7.05089e-06
4.7006e-06
4.93563e-05
1.17515e-05
4.7006e-06
2.3503e-06
2.82036e-05
2.3503e-06
1.41018e-05
2.82036e-05
9.40119e-06
2.3503e-06
9.40119e-06
7.05089e-06
1.17515e-05
2.3503e-06
6.81586e-05
8.46107e-05
2.3503e-06
9.40119e-06
1.17515e-05
2.3503e-06
2.3503e-06
2.3503e-06
2.3503e-06
2.3503e-06
7.05089e-06
2.3503e-06
2.3503e-06
5.87574e-05
2.3503e-06
7.05089e-06
0.000101063
0.000122215
9.40119e-06
7.05089e-06
2.82036e-05
2.3503e-06
9.40119e-06
1.64521e-05
1.17515e-05
2.3503e-06
1.41018e-05
7.05089e-06
2.82036e-05
4.7006e-06
2.3503e-06
7.05089e-06
2.3503e-06
0.000557021
1.17515e-05
2.3503e-06
1.17515e-05
2.3503e-06
7.05089e-06
7.05089e-06
5.87574e-05
8.46107e-05
7.52095e-05
2.3503e-05
2.3503e-06
9.40119e-06
1.64521e-05
4.7006e-06
0.000129266
1.64521e-05
4.7006e-06
9.40119e-06
4.7006e-06
2.3503e-06
4.7006e-06
3.05539e-05
2.3503e-06
7.05089e-06
4.7006e-06
1.17515e-05
1.41018e-05
2.3503e-06
3.99551e-05
2.3503e-06
0.000220928
4.93563e-05
9.40119e-06
2.3503e-06
2.3503e-06
2.3503e-06
0.000220928
2.11527e-05
2.3503e-06
1.64521e-05
4.7006e-06
2.3503e-06
9.40119e-06
0.000131617
0.000150419
2.3503e-06
4.23054e-05
4.7006e-06
2.3503e-06
4.7006e-06
7.99101e-05
7.05089e-06
2.3503e-06
3.99551e-05
4.7006e-06
1.17515e-05
2.3503e-06
2.3503e-06
4.7006e-06
2.58533e-05
1.41018e-05
2.3503e-06
4.7006e-06
2.3503e-06
2.3503e-06
4.7006e-06
7.05089e-06
2.3503e-06
1.41018e-05
7.05089e-06
7.05089e-06
1.41018e-05
7.99101e-05
2.3503e-06
4.7006e-06
2.3503e-06
2.58533e-05
0.000117515
2.3503e-06
4.23054e-05
2.58533e-05
1.64521e-05
0.000171572
1.64521e-05
0.000274985
2.3503e-05
1.88024e-05
0.000232679
4.7006e-06
1.64521e-05
1.64521e-05
5.87574e-05
5.87574e-05
2.3503e-05
0.000105763
2.3503e-06
2.3503e-06
2.11527e-05
2.3503e-06
0.000232679
2.3503e-06
0.000105763
0.000133967
1.88024e-05
4.7006e-06
0.000329042
2.3503e-06
2.82036e-05
2.3503e-06
1.17515e-05
5.64071e-05
1.41018e-05
4.7006e-06
2.3503e-06
2.3503e-06
2.3503e-06
1.64521e-05
2.3503e-06
2.3503e-06
2.3503e-06
4.7006e-06
6.11077e-05
2.3503e-06
3.05539e-05
2.3503e-06
4.7006e-06
0.000425404
3.05539e-05
0.00031259
2.3503e-06
2.3503e-06
7.05089e-05
7.05089e-06
7.05089e-06
9.40119e-06
1.88024e-05
9.40119e-06
7.05089e-06
2.3503e-06
0.000115165
2.3503e-06
4.7006e-06
2.3503e-06
4.7006e-06
2.3503e-06
4.7006e-05
9.40119e-06
2.3503e-06
2.3503e-06
7.05089e-06
4.7006e-06
2.3503e-06
4.7006e-06
1.64521e-05
1.17515e-05
9.40119e-06
4.7006e-06
7.28592e-05
0.000150419
1.41018e-05
2.3503e-06
6.3458e-05
0.00015982
2.3503e-06
4.7006e-05
1.17515e-05
0.000265584
2.3503e-06
3.29042e-05
3.05539e-05
4.7006e-06
2.3503e-06
2.3503e-06
9.87125e-05
2.3503e-06
6.3458e-05
0.000274985
7.05089e-06
2.3503e-06
3.99551e-05
9.40119e-06
0.000199775
4.7006e-06
9.40119e-06
7.05089e-06
0.000582874
1.88024e-05
2.3503e-06
9.40119e-06
2.3503e-06
9.40119e-06
2.3503e-06
4.7006e-06
2.3503e-06
2.3503e-06
0.000566422
9.40119e-06
1.17515e-05
4.7006e-06
4.7006e-06
4.7006e-06
2.11527e-05
2.3503e-06
1.41018e-05
8.93113e-05
4.7006e-06
9.40119e-06
2.3503e-06
2.3503e-06
2.3503e-06
2.3503e-06
9.40119e-06
0.00039485
4.7006e-06
3.05539e-05
8.22604e-05
2.11527e-05
0.000223278
9.40119e-06
2.3503e-06
4.93563e-05
0.000103413
7.05089e-06
4.7006e-06
7.05089e-06
1.41018e-05
0.000340793
4.7006e-06
0.000101063
2.3503e-06
2.3503e-06
1.64521e-05
1.64521e-05
0.000376048
0.000129266
4.7006e-05
7.05089e-06
2.3503e-06
0.000994176
4.93563e-05
2.3503e-06
2.3503e-06
7.05089e-05
7.05089e-06
2.3503e-06
0.000293787
2.3503e-06
7.05089e-06
2.3503e-06
4.93563e-05
9.40119e-06
2.3503e-06
2.3503e-06
9.16616e-05
4.7006e-06
7.05089e-06
7.05089e-06
7.05089e-06
7.05089e-06
4.23054e-05
2.3503e-06
0.000500613
9.40119e-06
1.88024e-05
9.40119e-06
4.46557e-05
3.99551e-05
2.3503e-06
2.3503e-06
6.3458e-05
7.05089e-06
4.7006e-06
4.7006e-06
2.3503e-06
9.40119e-06
2.3503e-06
4.7006e-06
4.7006e-06
4.7006e-06
2.3503e-06
2.3503e-06
7.05089e-06
2.3503e-06
1.17515e-05
2.3503e-06
2.3503e-06
4.7006e-06
2.3503e-06
4.7006e-06
3.05539e-05
9.40119e-06
7.05089e-06
1.17515e-05
2.11527e-05
0.000453607
2.3503e-06
0.000249132
0.000843757
7.05089e-06
9.40119e-06
2.3503e-06
0.000507664
2.3503e-06
7.05089e-06
2.3503e-06
7.05089e-06
9.40119e-06
4.7006e-06
2.3503e-06
0.00166871
2.3503e-06
2.3503e-06
2.3503e-06
2.58533e-05
1.64521e-05
2.3503e-06
2.3503e-06
1.64521e-05
[truncated: 22,313 more rows]
