# Supplementary material for: HLA class I haplotype diversity is consistent with selection for frequent existing haplotypes
Source: PLoS Comput Biol. 2017 Aug 28;13(8):e1005693. doi: 10.1371/journal.pcbi.1005693 (PMC5590998; doi:10.1371/journal.pcbi.1005693)
Supplement: S2 Appendix — (ZIP) [file pcbi.1005693.s006.zip › SCSEAI.xlsx]

## Sheet: Sheet1
9.08744e-06
2.72623e-05
2.72623e-05
9.08744e-06
7.26995e-05
9.08744e-06
9.08744e-06
0.000163574
1.81749e-05
5.45246e-05
9.08744e-06
9.08744e-06
3.63498e-05
3.63498e-05
6.36121e-05
5.45246e-05
0.000118137
9.08744e-06
6.36121e-05
9.08744e-06
0.000127224
2.72623e-05
9.08744e-06
0.000199924
0.000236273
0.000445285
1.81749e-05
6.36121e-05
4.54372e-05
0.000109049
1.81749e-05
0.000209011
9.08744e-06
2.72623e-05
1.81749e-05
9.08744e-06
0.000181749
1.81749e-05
8.1787e-05
9.08744e-06
4.54372e-05
9.08744e-06
9.08744e-06
9.08744e-06
1.81749e-05
1.81749e-05
0.000118137
3.63498e-05
5.45246e-05
0.000445285
2.72623e-05
8.1787e-05
9.08744e-06
0.000172661
9.08744e-06
1.81749e-05
9.08744e-06
0.000218099
9.08744e-06
1.81749e-05
9.08744e-06
2.72623e-05
0.000917831
3.63498e-05
8.1787e-05
9.08744e-06
9.08744e-06
6.36121e-05
0.000136312
0.000399847
0.000336235
1.81749e-05
0.000181749
9.08744e-06
9.08744e-06
1.81749e-05
1.81749e-05
3.63498e-05
1.81749e-05
1.81749e-05
9.08744e-06
8.1787e-05
8.1787e-05
2.72623e-05
7.26995e-05
1.81749e-05
8.1787e-05
9.08744e-06
2.72623e-05
9.08744e-06
1.81749e-05
9.08744e-06
0.000209011
3.63498e-05
2.72623e-05
9.08744e-06
9.08744e-06
5.45246e-05
9.08744e-06
9.08744e-06
2.72623e-05
9.08744e-06
9.08744e-06
9.08744e-06
9.08744e-06
1.81749e-05
4.54372e-05
1.81749e-05
4.54372e-05
9.08744e-06
0.000118137
9.08744e-06
6.36121e-05
8.1787e-05
6.36121e-05
9.08744e-06
1.81749e-05
9.08744e-06
9.08744e-06
2.72623e-05
9.08744e-06
2.72623e-05
9.08744e-06
9.08744e-06
2.72623e-05
1.81749e-05
0.000554334
0.000172661
3.63498e-05
3.63498e-05
9.08744e-06
0.000399847
9.08744e-06
3.63498e-05
4.54372e-05
0.000254448
9.08744e-05
0.000236273
0.000290798
2.72623e-05
9.08744e-06
1.81749e-05
9.08744e-06
0.000345323
5.45246e-05
9.08744e-06
0.00035441
9.08744e-06
2.72623e-05
0.000472547
0.000109049
9.08744e-06
1.81749e-05
9.08744e-06
1.81749e-05
0.00142673
9.08744e-06
1.81749e-05
9.08744e-06
6.36121e-05
1.81749e-05
0.000218099
1.81749e-05
5.45246e-05
1.81749e-05
9.08744e-06
9.08744e-06
0.000463459
9.08744e-06
9.08744e-06
0.000218099
3.63498e-05
3.63498e-05
1.81749e-05
6.36121e-05
9.08744e-05
9.08744e-06
4.54372e-05
1.81749e-05
9.08744e-06
9.08744e-06
1.81749e-05
3.63498e-05
9.08744e-06
9.08744e-06
9.08744e-06
3.63498e-05
2.72623e-05
9.08744e-06
1.81749e-05
3.63498e-05
1.81749e-05
1.81749e-05
9.08744e-06
9.08744e-06
2.72623e-05
1.81749e-05
0.000372585
3.63498e-05
9.08744e-06
2.72623e-05
1.81749e-05
4.54372e-05
4.54372e-05
9.08744e-06
9.08744e-06
4.54372e-05
9.08744e-06
0.000181749
0.000136312
4.54372e-05
2.72623e-05
9.08744e-06
9.08744e-06
1.81749e-05
0.000572509
9.08744e-06
3.63498e-05
1.81749e-05
3.63498e-05
1.81749e-05
1.81749e-05
9.08744e-06
4.54372e-05
5.45246e-05
9.08744e-06
6.36121e-05
2.72623e-05
9.08744e-06
9.08744e-06
9.08744e-06
9.08744e-06
0.000109049
0.000481634
9.99618e-05
1.81749e-05
6.36121e-05
0.000363498
3.63498e-05
9.08744e-06
0.000672471
7.26995e-05
9.08744e-06
2.72623e-05
0.0096236
0.00070882
0.000127224
9.08744e-06
0.000127224
0.000399847
9.08744e-06
9.08744e-06
6.36121e-05
0.000209011
9.08744e-06
9.08744e-06
9.08744e-06
0.000145399
0.000726995
1.81749e-05
1.81749e-05
9.08744e-06
6.36121e-05
9.08744e-06
1.81749e-05
1.81749e-05
9.08744e-06
9.08744e-06
1.81749e-05
9.99618e-05
0.000454372
9.08744e-06
9.08744e-06
9.08744e-06
2.72623e-05
1.81749e-05
0.000572509
0.000699733
0.000109049
0.000109049
0.00070882
0.000172661
2.72623e-05
9.08744e-06
6.36121e-05
9.08744e-06
0.000190836
0.0213646
9.08744e-06
1.81749e-05
1.81749e-05
0.000127224
0.000236273
0.00081787
0.000981443
4.54372e-05
1.81749e-05
0.00039076
0.000654296
9.08744e-06
8.1787e-05
0.000163574
0.00349866
1.81749e-05
9.08744e-06
3.63498e-05
0.000517984
3.63498e-05
9.08744e-06
1.81749e-05
0.000881482
0.000181749
1.81749e-05
9.08744e-06
0.000218099
3.63498e-05
9.08744e-06
9.08744e-06
9.08744e-06
9.08744e-06
9.08744e-06
1.81749e-05
0.000199924
8.1787e-05
2.72623e-05
0.000190836
1.81749e-05
0.000436197
1.81749e-05
3.63498e-05
0.000163574
6.36121e-05
0.000154486
1.81749e-05
1.81749e-05
9.08744e-06
0.000154486
5.45246e-05
0.00411661
9.08744e-06
2.72623e-05
0.000218099
9.08744e-06
0.000599771
9.08744e-06
9.08744e-06
0.000109049
0.000172661
9.08744e-06
2.72623e-05
9.08744e-06
7.26995e-05
3.63498e-05
3.63498e-05
9.08744e-06
9.08744e-06
0.000109049
5.45246e-05
1.81749e-05
9.08744e-06
9.08744e-06
9.08744e-06
9.08744e-06
3.63498e-05
5.45246e-05
0.000118137
1.81749e-05
0.0031806
9.08744e-06
9.08744e-06
6.36121e-05
9.08744e-06
9.08744e-06
0.000127224
9.08744e-06
2.72623e-05
5.45246e-05
8.1787e-05
2.72623e-05
9.08744e-06
0.000154486
9.08744e-06
2.72623e-05
3.63498e-05
9.08744e-06
9.08744e-06
9.08744e-06
9.08744e-06
9.08744e-06
3.63498e-05
9.08744e-06
0.000109049
9.08744e-06
9.08744e-06
9.08744e-06
9.08744e-06
9.08744e-06
2.72623e-05
9.08744e-06
9.08744e-06
9.08744e-06
6.36121e-05
9.08744e-06
9.08744e-06
3.63498e-05
1.81749e-05
9.99618e-05
3.63498e-05
0.000408935
8.1787e-05
0.000272623
0.000118137
6.36121e-05
1.81749e-05
0.000299885
9.08744e-06
9.08744e-06
0.000109049
9.08744e-06
9.08744e-06
0.000726995
2.72623e-05
0.000254448
1.81749e-05
3.63498e-05
1.81749e-05
9.08744e-06
2.72623e-05
1.81749e-05
2.72623e-05
0.000172661
9.08744e-06
1.81749e-05
0.00326239
4.54372e-05
9.08744e-06
4.54372e-05
9.08744e-06
9.99618e-05
1.81749e-05
1.81749e-05
0.000236273
9.08744e-06
2.72623e-05
5.45246e-05
1.81749e-05
1.81749e-05
0.000181749
5.45246e-05
6.36121e-05
9.08744e-06
1.81749e-05
9.08744e-06
3.63498e-05
9.08744e-06
0.000118137
9.08744e-06
9.08744e-06
9.08744e-06
1.81749e-05
9.08744e-06
4.54372e-05
2.72623e-05
0.000172661
2.72623e-05
1.81749e-05
2.72623e-05
0.000109049
5.45246e-05
2.72623e-05
1.81749e-05
9.08744e-06
3.63498e-05
2.72623e-05
9.08744e-06
9.08744e-06
0.000145399
9.08744e-06
2.72623e-05
9.08744e-06
1.81749e-05
1.81749e-05
1.81749e-05
9.08744e-06
1.81749e-05
9.08744e-06
0.000408935
9.08744e-06
2.72623e-05
0.000308973
4.54372e-05
2.72623e-05
3.63498e-05
9.08744e-06
1.81749e-05
9.08744e-06
9.08744e-06
1.81749e-05
9.08744e-06
1.81749e-05
0.00070882
0.000999618
9.08744e-06
1.81749e-05
0.000172661
4.54372e-05
9.08744e-05
0.000336235
6.36121e-05
9.99618e-05
4.54372e-05
9.08744e-06
0.00039076
9.08744e-06
4.54372e-05
1.81749e-05
0.00186293
5.45246e-05
1.81749e-05
3.63498e-05
3.63498e-05
0.000245361
9.99618e-05
9.08744e-06
1.81749e-05
0.00039076
9.08744e-06
8.1787e-05
3.63498e-05
9.08744e-06
5.45246e-05
4.54372e-05
0.000545246
2.72623e-05
3.63498e-05
9.08744e-06
9.08744e-06
9.08744e-06
9.08744e-06
1.81749e-05
2.72623e-05
1.81749e-05
5.45246e-05
7.26995e-05
1.81749e-05
9.08744e-06
3.63498e-05
9.08744e-05
5.45246e-05
5.45246e-05
1.81749e-05
0.00035441
0.000236273
9.08744e-06
1.81749e-05
1.81749e-05
1.81749e-05
9.08744e-05
0.000218099
9.08744e-06
9.08744e-06
1.81749e-05
2.72623e-05
9.08744e-05
0.000290798
0.000254448
7.26995e-05
2.72623e-05
9.08744e-06
1.81749e-05
9.08744e-06
9.08744e-06
9.08744e-06
1.81749e-05
9.08744e-06
1.81749e-05
2.72623e-05
5.45246e-05
2.72623e-05
1.81749e-05
7.26995e-05
9.08744e-06
1.81749e-05
9.08744e-06
9.08744e-06
9.08744e-06
9.08744e-06
1.81749e-05
9.08744e-06
9.08744e-06
1.81749e-05
5.45246e-05
9.08744e-06
9.99618e-05
9.08744e-06
0.000163574
4.54372e-05
9.08744e-06
9.08744e-06
0.000127224
1.81749e-05
5.45246e-05
0.000127224
0.000290798
9.08744e-06
0.000118137
0.00031806
8.1787e-05
0.000272623
1.81749e-05
9.08744e-06
0.000699733
9.08744e-06
0.00272623
0.000299885
9.08744e-06
9.08744e-06
9.08744e-06
4.54372e-05
4.54372e-05
1.81749e-05
1.81749e-05
6.36121e-05
1.81749e-05
9.08744e-06
1.81749e-05
1.81749e-05
9.08744e-06
3.63498e-05
2.72623e-05
9.08744e-06
9.08744e-06
1.81749e-05
7.26995e-05
9.08744e-06
1.81749e-05
9.08744e-06
3.63498e-05
9.08744e-06
9.08744e-06
1.81749e-05
0.000163574
1.81749e-05
1.81749e-05
2.72623e-05
9.08744e-06
0.000154486
9.08744e-06
9.08744e-06
1.81749e-05
0.000772432
1.81749e-05
0.000136312
2.72623e-05
9.08744e-06
1.81749e-05
9.08744e-06
0.000272623
0.000163574
9.08744e-06
9.08744e-06
9.08744e-06
9.08744e-06
9.08744e-06
9.08744e-06
3.63498e-05
9.08744e-06
8.1787e-05
9.08744e-06
9.99618e-05
1.81749e-05
9.08744e-06
9.08744e-06
9.08744e-06
9.08744e-06
4.54372e-05
1.81749e-05
9.08744e-06
9.08744e-06
9.08744e-06
9.08744e-06
1.81749e-05
9.08744e-06
9.08744e-06
9.08744e-06
9.08744e-06
1.81749e-05
9.08744e-06
9.08744e-06
9.08744e-06
9.08744e-06
9.08744e-06
9.08744e-06
1.81749e-05
2.72623e-05
9.08744e-06
2.72623e-05
9.08744e-06
1.81749e-05
6.36121e-05
9.08744e-05
1.81749e-05
2.72623e-05
5.45246e-05
9.08744e-06
1.81749e-05
9.08744e-06
9.08744e-06
1.81749e-05
0.000127224
3.63498e-05
1.81749e-05
6.36121e-05
0.000308973
2.72623e-05
1.81749e-05
4.54372e-05
3.63498e-05
2.72623e-05
1.81749e-05
6.36121e-05
0.000118137
8.1787e-05
0.000408935
5.45246e-05
9.08744e-06
3.63498e-05
0.000172661
0.000118137
9.08744e-06
9.08744e-06
6.36121e-05
9.08744e-06
2.72623e-05
5.45246e-05
2.72623e-05
9.08744e-06
1.81749e-05
1.81749e-05
5.45246e-05
1.81749e-05
2.72623e-05
9.08744e-06
2.72623e-05
0.000145399
9.08744e-06
9.08744e-06
0.000308973
7.26995e-05
1.81749e-05
9.08744e-06
6.36121e-05
2.72623e-05
9.08744e-06
9.08744e-06
2.72623e-05
9.08744e-06
7.26995e-05
1.81749e-05
3.63498e-05
2.72623e-05
3.63498e-05
9.08744e-06
3.63498e-05
2.72623e-05
9.08744e-06
1.81749e-05
6.36121e-05
4.54372e-05
9.08744e-06
6.36121e-05
0.00130859
1.81749e-05
6.36121e-05
4.54372e-05
9.08744e-06
0.000245361
2.72623e-05
1.81749e-05
3.63498e-05
2.72623e-05
5.45246e-05
6.36121e-05
0.000109049
6.36121e-05
0.00035441
0.000227186
0.000472547
9.08744e-06
0.000209011
4.54372e-05
2.72623e-05
0.000263536
0.000218099
0.000199924
9.08744e-06
3.63498e-05
9.08744e-05
9.08744e-06
9.08744e-06
0.000954181
9.08744e-06
2.72623e-05
9.08744e-06
4.54372e-05
1.81749e-05
2.72623e-05
3.63498e-05
9.08744e-06
9.08744e-06
9.08744e-06
1.81749e-05
1.81749e-05
1.81749e-05
2.72623e-05
0.000272623
9.08744e-06
9.08744e-06
0.000145399
1.81749e-05
9.08744e-06
1.81749e-05
0.00035441
0.000118137
9.08744e-06
4.54372e-05
1.81749e-05
2.72623e-05
0.000254448
0.000118137
0.000127224
0.000136312
0.000218099
1.81749e-05
9.08744e-06
9.08744e-06
0.000163574
0.00031806
9.99618e-05
9.08744e-06
9.08744e-05
1.81749e-05
9.99618e-05
0.000481634
1.81749e-05
7.26995e-05
1.81749e-05
9.08744e-06
2.72623e-05
1.81749e-05
0.000272623
0.00146308
0.000127224
0.000209011
0.000172661
0.000127224
2.72623e-05
9.08744e-06
6.36121e-05
3.63498e-05
2.72623e-05
3.63498e-05
0.000199924
1.81749e-05
2.72623e-05
9.08744e-06
9.08744e-06
9.08744e-06
9.08744e-06
0.000227186
9.08744e-06
9.08744e-06
2.72623e-05
9.08744e-06
3.63498e-05
9.08744e-06
9.08744e-06
2.72623e-05
9.08744e-06
5.45246e-05
9.08744e-06
9.08744e-06
9.08744e-06
9.08744e-06
3.63498e-05
7.26995e-05
7.26995e-05
0.000299885
1.81749e-05
1.81749e-05
9.08744e-06
9.08744e-06
9.08744e-06
0.000145399
0.000363498
3.63498e-05
8.1787e-05
9.08744e-06
6.36121e-05
4.54372e-05
1.81749e-05
5.45246e-05
0.000190836
9.08744e-06
9.99618e-05
1.81749e-05
9.08744e-06
0.000381672
9.08744e-06
0.000127224
1.81749e-05
9.08744e-06
0.000109049
9.08744e-06
9.08744e-06
9.08744e-06
3.63498e-05
9.08744e-06
0.000263536
2.72623e-05
2.72623e-05
0.000263536
1.81749e-05
1.81749e-05
8.1787e-05
9.08744e-06
1.81749e-05
9.08744e-06
5.45246e-05
2.72623e-05
1.81749e-05
7.26995e-05
1.81749e-05
9.08744e-06
3.63498e-05
1.81749e-05
9.08744e-06
1.81749e-05
0.000290798
9.08744e-05
4.54372e-05
9.08744e-06
1.81749e-05
2.72623e-05
1.81749e-05
5.45246e-05
9.08744e-06
9.08744e-06
1.81749e-05
9.08744e-06
0.000172661
9.08744e-06
6.36121e-05
9.08744e-06
5.45246e-05
9.08744e-06
0.000154486
2.72623e-05
0.000263536
9.08744e-06
9.99618e-05
3.63498e-05
2.72623e-05
9.08744e-06
2.72623e-05
5.45246e-05
0.000399847
0.000290798
9.08744e-06
0.000172661
0.000154486
9.08744e-06
9.08744e-06
9.08744e-06
0.000826957
9.08744e-06
9.08744e-06
9.08744e-06
3.63498e-05
9.08744e-06
9.08744e-06
1.81749e-05
9.08744e-06
0.00031806
9.08744e-06
9.08744e-06
1.81749e-05
9.08744e-06
2.72623e-05
0.000127224
1.81749e-05
9.08744e-06
2.72623e-05
7.26995e-05
1.81749e-05
9.08744e-06
1.81749e-05
9.08744e-06
3.63498e-05
0.000872394
9.08744e-05
0.000163574
9.08744e-06
0.000109049
9.08744e-06
1.81749e-05
9.08744e-06
4.54372e-05
9.08744e-06
9.08744e-06
1.81749e-05
9.08744e-06
0.000145399
4.54372e-05
9.08744e-06
9.08744e-06
1.81749e-05
9.08744e-06
5.45246e-05
2.72623e-05
9.08744e-05
7.26995e-05
4.54372e-05
9.08744e-06
9.08744e-06
2.72623e-05
0.000636121
9.08744e-06
1.81749e-05
9.08744e-06
2.72623e-05
6.36121e-05
9.08744e-06
9.08744e-06
3.63498e-05
1.81749e-05
2.72623e-05
9.08744e-06
9.08744e-06
5.45246e-05
9.08744e-05
8.1787e-05
1.81749e-05
1.81749e-05
9.08744e-06
2.72623e-05
9.08744e-06
9.08744e-06
9.08744e-06
0.000145399
1.81749e-05
8.1787e-05
0.000527071
1.81749e-05
0.000263536
3.63498e-05
5.45246e-05
2.72623e-05
0.000109049
3.63498e-05
1.81749e-05
0.000127224
1.81749e-05
0.000581596
0.00134494
9.08744e-06
9.99618e-05
2.72623e-05
9.08744e-06
9.08744e-06
4.54372e-05
9.08744e-06
2.72623e-05
0.000381672
3.63498e-05
9.08744e-06
3.63498e-05
3.63498e-05
1.81749e-05
4.54372e-05
9.08744e-06
9.08744e-06
9.08744e-06
2.72623e-05
2.72623e-05
2.72623e-05
9.08744e-06
9.08744e-06
9.08744e-06
1.81749e-05
0.000199924
6.36121e-05
0.000990531
1.81749e-05
9.08744e-06
0.000218099
1.81749e-05
1.81749e-05
9.08744e-06
0.000172661
9.08744e-06
9.08744e-06
9.08744e-06
3.63498e-05
9.08744e-06
2.72623e-05
9.08744e-06
9.08744e-06
2.72623e-05
1.81749e-05
9.08744e-06
9.08744e-06
9.08744e-06
9.08744e-06
4.54372e-05
9.08744e-06
9.08744e-06
3.63498e-05
1.81749e-05
9.08744e-06
5.45246e-05
3.63498e-05
2.72623e-05
3.63498e-05
1.81749e-05
9.08744e-06
9.99618e-05
9.08744e-06
1.81749e-05
2.72623e-05
3.63498e-05
9.08744e-06
5.45246e-05
4.54372e-05
9.08744e-06
1.81749e-05
0.000490722
9.08744e-06
9.08744e-06
4.54372e-05
0.000290798
9.08744e-05
1.81749e-05
9.08744e-06
9.08744e-06
2.72623e-05
9.08744e-06
1.81749e-05
1.81749e-05
9.08744e-06
2.72623e-05
7.26995e-05
9.08744e-06
1.81749e-05
4.54372e-05
9.08744e-06
0.000536159
6.36121e-05
1.81749e-05
8.1787e-05
2.72623e-05
3.63498e-05
1.81749e-05
9.08744e-06
9.08744e-06
1.81749e-05
0.000554334
2.72623e-05
2.72623e-05
3.63498e-05
6.36121e-05
1.81749e-05
1.81749e-05
4.54372e-05
1.81749e-05
9.08744e-06
9.08744e-06
9.08744e-06
3.63498e-05
9.08744e-06
9.08744e-06
0.000218099
1.81749e-05
7.26995e-05
9.08744e-06
9.08744e-06
9.08744e-06
4.54372e-05
9.08744e-06
9.08744e-06
1.81749e-05
9.08744e-06
2.72623e-05
1.81749e-05
9.08744e-06
9.08744e-06
9.08744e-06
1.81749e-05
9.08744e-06
8.1787e-05
9.08744e-06
2.72623e-05
9.99618e-05
9.08744e-06
3.63498e-05
1.81749e-05
6.36121e-05
2.72623e-05
0.000436197
0.000254448
2.72623e-05
1.81749e-05
9.08744e-05
3.63498e-05
0.000517984
9.08744e-06
9.08744e-06
9.99618e-05
0.00225368
1.81749e-05
1.81749e-05
9.08744e-06
9.08744e-06
9.08744e-06
5.45246e-05
1.81749e-05
1.81749e-05
4.54372e-05
0.00035441
9.08744e-06
9.08744e-06
9.08744e-06
1.81749e-05
2.72623e-05
1.81749e-05
3.63498e-05
0.000290798
6.36121e-05
9.08744e-06
1.81749e-05
9.08744e-05
0.000136312
3.63498e-05
2.72623e-05
9.08744e-06
9.08744e-06
9.08744e-06
9.08744e-06
9.08744e-06
1.81749e-05
9.08744e-06
9.08744e-06
0.000472547
9.08744e-06
8.1787e-05
0.000172661
1.81749e-05
9.08744e-06
9.08744e-06
1.81749e-05
0.000199924
9.99618e-05
0.000508897
1.81749e-05
9.08744e-06
0.000181749
2.72623e-05
0.000236273
0.000645208
0.000826957
0.000336235
9.08744e-06
9.99618e-05
9.08744e-06
9.08744e-06
9.08744e-06
0.00031806
8.1787e-05
0.000145399
5.45246e-05
9.08744e-06
0.000736083
9.08744e-06
9.08744e-06
9.08744e-06
4.54372e-05
1.81749e-05
4.54372e-05
9.08744e-06
9.08744e-06
4.54372e-05
0.000154486
9.08744e-06
9.08744e-06
0.000181749
0.000172661
2.72623e-05
9.08744e-06
9.08744e-06
9.08744e-06
8.1787e-05
1.81749e-05
2.72623e-05
5.45246e-05
9.08744e-06
0.000109049
6.36121e-05
7.26995e-05
0.000308973
4.54372e-05
9.08744e-06
1.81749e-05
9.08744e-05
3.63498e-05
0.000127224
1.81749e-05
0.000281711
9.99618e-05
0.000290798
3.63498e-05
0.000254448
1.81749e-05
9.08744e-06
9.08744e-06
2.72623e-05
9.08744e-06
9.08744e-06
4.54372e-05
3.63498e-05
9.08744e-06
1.81749e-05
9.08744e-06
0.000118137
9.08744e-06
3.63498e-05
1.81749e-05
9.08744e-06
0.000190836
9.08744e-06
9.08744e-06
9.08744e-06
2.72623e-05
0.000545246
9.08744e-06
2.72623e-05
9.08744e-06
1.81749e-05
1.81749e-05
3.63498e-05
9.08744e-06
9.08744e-06
8.1787e-05
9.08744e-05
9.08744e-06
2.72623e-05
9.08744e-06
1.81749e-05
9.08744e-06
1.81749e-05
1.81749e-05
5.45246e-05
0.000381672
9.08744e-06
0.0014449
9.08744e-06
8.1787e-05
5.45246e-05
9.08744e-06
9.08744e-06
4.54372e-05
9.08744e-06
1.81749e-05
4.54372e-05
0.000190836
1.81749e-05
2.72623e-05
9.99618e-05
7.26995e-05
9.08744e-06
9.08744e-06
9.08744e-06
9.08744e-06
4.54372e-05
9.08744e-06
9.08744e-06
9.08744e-06
2.72623e-05
2.72623e-05
9.08744e-06
3.63498e-05
5.45246e-05
1.81749e-05
9.08744e-06
9.08744e-06
9.08744e-06
9.08744e-06
9.08744e-06
9.08744e-06
2.72623e-05
8.1787e-05
9.08744e-06
9.08744e-06
2.72623e-05
0.00158121
9.08744e-06
9.08744e-06
0.000236273
3.63498e-05
7.26995e-05
0.000199924
9.08744e-06
9.08744e-06
9.99618e-05
4.54372e-05
7.26995e-05
7.26995e-05
9.08744e-05
1.81749e-05
2.72623e-05
9.08744e-06
1.81749e-05
9.08744e-06
0.000218099
9.08744e-06
2.72623e-05
5.45246e-05
2.72623e-05
6.36121e-05
9.08744e-06
2.72623e-05
0.000627033
9.08744e-06
9.08744e-06
1.81749e-05
3.63498e-05
0.000145399
9.08744e-05
1.81749e-05
3.63498e-05
8.1787e-05
0.000299885
9.08744e-06
1.81749e-05
1.81749e-05
0.000218099
9.08744e-06
9.08744e-06
9.08744e-06
4.54372e-05
0.000508897
0.000190836
9.08744e-06
9.08744e-06
0.000145399
9.08744e-06
0.000163574
2.72623e-05
1.81749e-05
0.00112684
9.08744e-06
9.08744e-06
1.81749e-05
2.72623e-05
2.72623e-05
2.72623e-05
4.54372e-05
1.81749e-05
0.000736083
0.000945094
9.08744e-06
9.08744e-06
1.81749e-05
1.81749e-05
9.08744e-06
9.08744e-06
1.81749e-05
9.08744e-06
9.08744e-06
9.08744e-06
1.81749e-05
9.08744e-06
0.000499809
1.81749e-05
9.08744e-06
1.81749e-05
5.45246e-05
9.08744e-06
9.08744e-06
4.54372e-05
9.08744e-06
9.08744e-06
9.08744e-06
9.08744e-06
9.08744e-06
9.99618e-05
9.08744e-06
9.08744e-06
1.81749e-05
7.26995e-05
9.08744e-06
1.81749e-05
6.36121e-05
9.08744e-06
2.72623e-05
9.08744e-06
9.08744e-06
9.08744e-06
9.08744e-05
9.08744e-06
9.08744e-06
1.81749e-05
1.81749e-05
9.99618e-05
2.72623e-05
3.63498e-05
0.000336235
1.81749e-05
7.26995e-05
1.81749e-05
3.63498e-05
1.81749e-05
1.81749e-05
1.81749e-05
9.99618e-05
2.72623e-05
4.54372e-05
1.81749e-05
9.08744e-06
9.08744e-06
9.08744e-06
9.08744e-06
3.63498e-05
9.08744e-06
2.72623e-05
9.08744e-06
2.72623e-05
0.000826957
1.81749e-05
7.26995e-05
9.08744e-06
2.72623e-05
9.08744e-06
9.08744e-06
1.81749e-05
9.08744e-06
7.26995e-05
9.08744e-06
9.08744e-06
2.72623e-05
1.81749e-05
9.08744e-06
4.54372e-05
2.72623e-05
9.08744e-06
4.54372e-05
9.08744e-06
1.81749e-05
9.08744e-06
4.54372e-05
0.000127224
2.72623e-05
2.72623e-05
1.81749e-05
2.72623e-05
1.81749e-05
9.08744e-06
5.45246e-05
9.08744e-06
9.08744e-06
9.08744e-06
9.08744e-06
6.36121e-05
9.99618e-05
1.81749e-05
1.81749e-05
5.45246e-05
3.63498e-05
9.08744e-06
9.08744e-06
9.08744e-06
0.000872394
9.99618e-05
3.63498e-05
0.000172661
1.81749e-05
1.81749e-05
0.00149943
0.00042711
9.08744e-06
0.000109049
1.81749e-05
0.000808782
9.08744e-06
3.63498e-05
0.000118137
5.45246e-05
3.63498e-05
9.08744e-06
3.63498e-05
2.72623e-05
9.99618e-05
0.00237182
2.72623e-05
0.000145399
0.00196289
9.08744e-06
0.000145399
4.54372e-05
4.54372e-05
2.72623e-05
1.81749e-05
9.08744e-06
9.08744e-06
0.000299885
9.08744e-06
9.08744e-06
9.08744e-06
9.08744e-06
9.08744e-05
0.00165391
1.81749e-05
9.08744e-06
9.08744e-06
8.1787e-05
5.45246e-05
9.08744e-05
2.72623e-05
8.1787e-05
3.63498e-05
9.08744e-06
2.72623e-05
4.54372e-05
0.000181749
7.26995e-05
2.72623e-05
0.000209011
9.99618e-05
0.000645208
9.99618e-05
0.000109049
0.00175388
9.08744e-06
9.08744e-06
9.08744e-06
4.54372e-05
0.000154486
9.08744e-06
9.08744e-06
1.81749e-05
2.72623e-05
3.63498e-05
9.08744e-06
0.00117228
9.08744e-06
2.72623e-05
7.26995e-05
9.08744e-06
5.45246e-05
1.81749e-05
6.36121e-05
9.08744e-06
1.81749e-05
9.08744e-06
9.08744e-06
1.81749e-05
9.08744e-06
9.08744e-06
4.54372e-05
0.000199924
6.36121e-05
4.54372e-05
9.08744e-06
4.54372e-05
4.54372e-05
3.63498e-05
2.72623e-05
2.72623e-05
1.81749e-05
0.000127224
1.81749e-05
5.45246e-05
1.81749e-05
9.99618e-05
0.000990531
0.00134494
9.08744e-06
6.36121e-05
3.63498e-05
9.08744e-06
2.72623e-05
2.72623e-05
0.000136312
8.1787e-05
0.000181749
0.000172661
8.1787e-05
0.0035441
1.81749e-05
9.08744e-06
9.08744e-05
9.08744e-06
3.63498e-05
9.08744e-06
0.00039076
9.08744e-06
3.63498e-05
9.08744e-06
8.1787e-05
9.08744e-06
9.08744e-06
6.36121e-05
1.81749e-05
9.08744e-06
1.81749e-05
9.08744e-06
0.00070882
1.81749e-05
1.81749e-05
9.08744e-06
9.08744e-06
6.36121e-05
2.72623e-05
1.81749e-05
0.000227186
9.08744e-05
3.63498e-05
0.000154486
9.08744e-06
1.81749e-05
0.000209011
2.72623e-05
2.72623e-05
9.08744e-06
9.08744e-06
0.000272623
2.72623e-05
1.81749e-05
4.54372e-05
9.08744e-06
1.81749e-05
0.000136312
9.08744e-06
9.08744e-06
9.08744e-06
1.81749e-05
6.36121e-05
9.08744e-06
7.26995e-05
9.08744e-06
3.63498e-05
9.08744e-06
9.08744e-06
9.08744e-05
3.63498e-05
3.63498e-05
9.08744e-06
1.81749e-05
5.45246e-05
9.08744e-06
6.36121e-05
9.99618e-05
9.08744e-06
1.81749e-05
5.45246e-05
5.45246e-05
9.08744e-06
4.54372e-05
9.08744e-06
1.81749e-05
1.81749e-05
9.08744e-06
2.72623e-05
9.08744e-06
9.08744e-06
0.000127224
9.08744e-06
9.08744e-05
3.63498e-05
9.08744e-06
9.08744e-06
9.08744e-06
1.81749e-05
9.08744e-06
9.08744e-06
9.08744e-06
1.81749e-05
3.63498e-05
9.08744e-06
3.63498e-05
9.08744e-06
9.08744e-06
2.72623e-05
9.08744e-06
9.08744e-06
9.08744e-06
2.72623e-05
9.08744e-06
9.08744e-06
9.08744e-06
9.08744e-06
2.72623e-05
7.26995e-05
1.81749e-05
4.54372e-05
9.08744e-06
3.63498e-05
9.08744e-06
0.00160848
2.72623e-05
0.000118137
0.00327148
2.72623e-05
9.08744e-06
9.08744e-05
0.000199924
9.08744e-06
0.000172661
3.63498e-05
8.1787e-05
9.08744e-06
9.08744e-06
9.08744e-06
0.000190836
1.81749e-05
9.08744e-06
1.81749e-05
4.54372e-05
9.99618e-05
9.08744e-06
5.45246e-05
9.08744e-06
9.08744e-06
9.08744e-06
9.08744e-06
9.08744e-06
7.26995e-05
9.08744e-06
9.08744e-06
3.63498e-05
9.08744e-05
9.08744e-06
9.08744e-06
9.08744e-06
1.81749e-05
9.08744e-06
9.08744e-06
9.08744e-06
2.72623e-05
2.72623e-05
2.72623e-05
9.08744e-06
9.08744e-06
9.08744e-06
2.72623e-05
9.08744e-06
3.63498e-05
9.08744e-06
2.72623e-05
9.08744e-06
6.36121e-05
9.08744e-06
1.81749e-05
9.08744e-06
9.08744e-06
2.72623e-05
9.08744e-06
5.45246e-05
4.54372e-05
8.1787e-05
9.08744e-05
9.08744e-06
7.26995e-05
2.72623e-05
9.08744e-06
6.36121e-05
9.08744e-06
9.08744e-06
0.000154486
9.08744e-06
2.72623e-05
7.26995e-05
9.08744e-06
4.54372e-05
9.08744e-06
1.81749e-05
1.81749e-05
9.08744e-06
1.81749e-05
7.26995e-05
9.08744e-06
0.000118137
2.72623e-05
4.54372e-05
9.08744e-06
5.45246e-05
5.45246e-05
9.08744e-06
0.000572509
7.26995e-05
2.72623e-05
2.72623e-05
9.08744e-06
1.81749e-05
2.72623e-05
5.45246e-05
9.08744e-06
9.08744e-06
6.36121e-05
8.1787e-05
9.08744e-06
0.000299885
2.72623e-05
1.81749e-05
3.63498e-05
1.81749e-05
4.54372e-05
9.08744e-06
2.72623e-05
9.08744e-06
9.08744e-06
9.08744e-06
9.08744e-06
9.08744e-06
6.36121e-05
1.81749e-05
5.45246e-05
9.08744e-06
1.81749e-05
9.08744e-06
9.08744e-06
7.26995e-05
3.63498e-05
1.81749e-05
6.36121e-05
9.08744e-06
2.72623e-05
5.45246e-05
4.54372e-05
3.63498e-05
9.08744e-06
3.63498e-05
0.000118137
1.81749e-05
2.72623e-05
9.08744e-06
9.08744e-06
1.81749e-05
1.81749e-05
3.63498e-05
9.08744e-06
9.08744e-06
2.72623e-05
9.08744e-06
4.54372e-05
1.81749e-05
9.08744e-06
0.000145399
9.08744e-06
7.26995e-05
9.08744e-06
1.81749e-05
1.81749e-05
9.08744e-06
9.08744e-06
1.81749e-05
9.08744e-06
1.81749e-05
9.08744e-06
9.08744e-06
2.72623e-05
0.00161756
2.72623e-05
3.63498e-05
2.72623e-05
9.08744e-06
9.08744e-06
9.08744e-06
2.72623e-05
8.1787e-05
1.81749e-05
0.00159939
1.81749e-05
9.08744e-06
9.08744e-06
9.08744e-06
3.63498e-05
1.81749e-05
9.08744e-06
6.36121e-05
1.81749e-05
1.81749e-05
6.36121e-05
8.1787e-05
9.08744e-06
7.26995e-05
9.08744e-06
1.81749e-05
2.72623e-05
7.26995e-05
9.08744e-06
[truncated: 7,057 more rows]
