# Supplementary material for: HLA class I haplotype diversity is consistent with selection for frequent existing haplotypes
Source: PLoS Comput Biol. 2017 Aug 28;13(8):e1005693. doi: 10.1371/journal.pcbi.1005693 (PMC5590998; doi:10.1371/journal.pcbi.1005693)
Supplement: S2 Appendix — (ZIP) [file pcbi.1005693.s006.zip › VIET.xlsx]

## Sheet: Sheet1
8.79136e-06
3.51655e-05
8.79136e-06
8.79136e-05
8.79136e-06
0.000430777
7.91223e-05
0.000175827
1.75827e-05
8.79136e-06
1.75827e-05
1.75827e-05
6.15395e-05
8.79136e-06
1.75827e-05
8.79136e-06
8.79136e-06
4.39568e-05
5.27482e-05
8.79136e-06
8.79136e-06
2.63741e-05
8.79136e-06
0.00019341
8.79136e-06
4.39568e-05
8.79136e-06
2.63741e-05
3.51655e-05
1.75827e-05
7.91223e-05
8.79136e-06
8.79136e-06
8.79136e-06
8.79136e-06
1.75827e-05
2.63741e-05
8.79136e-06
1.75827e-05
1.75827e-05
1.75827e-05
1.75827e-05
1.75827e-05
3.51655e-05
1.75827e-05
8.79136e-06
2.63741e-05
8.79136e-06
1.75827e-05
3.51655e-05
8.79136e-06
8.79136e-06
1.75827e-05
8.79136e-06
1.75827e-05
8.79136e-06
7.03309e-05
8.79136e-06
2.63741e-05
8.79136e-05
7.91223e-05
8.79136e-06
9.6705e-05
8.79136e-06
7.91223e-05
1.75827e-05
8.79136e-06
8.79136e-06
8.79136e-06
2.63741e-05
7.03309e-05
8.79136e-06
2.63741e-05
0.00013187
8.79136e-06
8.79136e-06
8.79136e-06
8.79136e-06
8.79136e-06
1.75827e-05
0.00013187
1.75827e-05
8.79136e-06
8.79136e-06
8.79136e-06
1.75827e-05
0.000123079
1.75827e-05
0.000158245
0.00356929
4.39568e-05
1.75827e-05
8.79136e-06
0.000114288
3.51655e-05
1.75827e-05
1.75827e-05
2.63741e-05
8.79136e-06
8.79136e-06
8.79136e-06
8.79136e-06
0.00013187
1.75827e-05
0.000228575
0.00025495
7.91223e-05
1.75827e-05
0.0133101
0.00370116
0.000210993
0.000597813
0.000140662
0.00013187
0.000501108
1.75827e-05
2.63741e-05
8.79136e-06
6.15395e-05
7.91223e-05
8.79136e-06
2.63741e-05
2.63741e-05
0.000369237
0.00064177
4.39568e-05
0.000571439
1.75827e-05
2.63741e-05
5.27482e-05
8.79136e-06
7.91223e-05
8.79136e-06
8.79136e-06
5.27482e-05
0.000210993
8.79136e-06
6.15395e-05
8.79136e-06
8.79136e-06
8.79136e-06
8.79136e-05
8.79136e-06
8.79136e-06
8.79136e-06
2.63741e-05
1.75827e-05
0.000263741
2.63741e-05
8.79136e-06
8.79136e-06
8.79136e-06
8.79136e-06
8.79136e-06
1.75827e-05
1.75827e-05
8.79136e-06
8.79136e-06
8.79136e-06
4.39568e-05
2.63741e-05
3.51655e-05
8.79136e-06
8.79136e-06
0.000351655
1.75827e-05
8.79136e-06
2.63741e-05
3.51655e-05
8.79136e-06
7.03309e-05
8.79136e-06
8.79136e-06
8.79136e-06
8.79136e-06
0.000307698
1.75827e-05
2.63741e-05
8.79136e-06
8.79136e-06
1.75827e-05
3.51655e-05
9.6705e-05
0.00116925
8.79136e-05
8.79136e-06
8.79136e-06
8.79136e-06
1.75827e-05
8.79136e-06
8.79136e-06
2.63741e-05
3.51655e-05
8.79136e-06
8.79136e-06
8.79136e-06
8.79136e-06
2.63741e-05
1.75827e-05
1.75827e-05
1.75827e-05
1.75827e-05
8.79136e-06
1.75827e-05
8.79136e-06
8.79136e-06
8.79136e-06
0.000140662
2.63741e-05
8.79136e-06
8.79136e-06
8.79136e-06
8.79136e-06
1.75827e-05
4.39568e-05
1.75827e-05
1.75827e-05
1.75827e-05
3.51655e-05
1.75827e-05
3.51655e-05
1.75827e-05
8.79136e-06
8.79136e-06
1.75827e-05
8.79136e-06
8.79136e-06
8.79136e-06
4.39568e-05
8.79136e-06
8.79136e-06
1.75827e-05
8.79136e-06
8.79136e-06
8.79136e-06
8.79136e-06
8.79136e-06
0.000263741
8.79136e-06
8.79136e-06
1.75827e-05
8.79136e-06
2.63741e-05
8.79136e-06
8.79136e-06
1.75827e-05
2.63741e-05
7.03309e-05
0.000342863
8.79136e-06
2.63741e-05
0.000149453
8.79136e-06
0.00019341
8.79136e-06
1.75827e-05
1.75827e-05
1.75827e-05
9.6705e-05
9.6705e-05
7.03309e-05
1.75827e-05
1.75827e-05
6.15395e-05
8.79136e-06
2.63741e-05
0.00013187
0.000158245
0.00123958
1.75827e-05
9.6705e-05
0.000123079
8.79136e-06
7.03309e-05
8.79136e-06
8.79136e-06
5.27482e-05
2.63741e-05
8.79136e-06
0.000114288
4.39568e-05
2.63741e-05
1.75827e-05
3.51655e-05
0.00013187
8.79136e-06
0.000123079
1.75827e-05
2.63741e-05
1.75827e-05
7.03309e-05
8.79136e-06
8.79136e-06
8.79136e-06
8.79136e-06
8.79136e-06
2.63741e-05
8.79136e-06
0.00019341
8.79136e-06
8.79136e-06
0.000184619
6.15395e-05
4.39568e-05
2.63741e-05
8.79136e-06
5.27482e-05
0.000105496
8.79136e-06
8.79136e-06
8.79136e-06
0.000562647
8.79136e-06
1.75827e-05
0.000149453
8.79136e-06
2.63741e-05
8.79136e-06
2.63741e-05
4.39568e-05
3.51655e-05
5.27482e-05
8.79136e-05
2.63741e-05
1.75827e-05
8.79136e-06
8.79136e-06
3.51655e-05
0.000105496
0.00180223
8.79136e-06
8.79136e-06
0.000246158
1.75827e-05
2.63741e-05
1.75827e-05
8.79136e-06
1.75827e-05
0.00109892
0.000105496
8.79136e-06
0.000149453
6.15395e-05
7.91223e-05
2.63741e-05
1.75827e-05
1.75827e-05
2.63741e-05
0.000395611
1.75827e-05
1.75827e-05
8.79136e-06
8.79136e-06
8.79136e-06
1.75827e-05
8.79136e-06
8.79136e-06
7.91223e-05
8.79136e-06
0.00019341
0.000228575
1.75827e-05
8.79136e-06
3.51655e-05
0.00148574
8.79136e-06
1.75827e-05
8.79136e-06
1.75827e-05
8.79136e-05
8.79136e-06
0.000632978
1.75827e-05
8.79136e-06
0.000123079
3.51655e-05
5.27482e-05
9.6705e-05
1.75827e-05
8.79136e-06
8.79136e-06
1.75827e-05
1.75827e-05
8.79136e-06
1.75827e-05
8.79136e-06
0.000123079
4.39568e-05
0.000615395
8.79136e-06
7.03309e-05
8.79136e-06
8.79136e-06
8.79136e-05
9.6705e-05
2.63741e-05
8.79136e-05
7.91223e-05
1.75827e-05
0.000228575
0.000167036
8.79136e-06
2.63741e-05
8.79136e-06
2.63741e-05
0.000413194
8.79136e-06
1.75827e-05
8.79136e-06
0.000184619
8.79136e-06
0.00013187
4.39568e-05
8.79136e-06
8.79136e-06
8.79136e-06
3.51655e-05
8.79136e-06
1.75827e-05
8.79136e-06
8.79136e-06
8.79136e-06
1.75827e-05
0.000720892
1.75827e-05
1.75827e-05
3.51655e-05
1.75827e-05
8.79136e-06
8.79136e-06
8.79136e-06
5.27482e-05
8.79136e-06
2.63741e-05
2.63741e-05
3.51655e-05
6.15395e-05
0.000184619
3.51655e-05
1.75827e-05
8.79136e-06
8.79136e-06
8.79136e-06
2.63741e-05
9.6705e-05
7.03309e-05
8.79136e-06
0.00025495
1.75827e-05
8.79136e-06
2.63741e-05
8.79136e-06
8.79136e-06
1.75827e-05
3.51655e-05
1.75827e-05
1.75827e-05
2.63741e-05
1.75827e-05
8.79136e-06
7.03309e-05
8.79136e-06
8.79136e-06
8.79136e-06
4.39568e-05
1.75827e-05
4.39568e-05
3.51655e-05
0.000167036
1.75827e-05
0.000219784
8.79136e-06
8.79136e-06
8.79136e-06
8.79136e-06
1.75827e-05
8.79136e-05
3.51655e-05
1.75827e-05
6.15395e-05
0.000202201
4.39568e-05
0.000158245
2.63741e-05
0.000140662
8.79136e-06
8.79136e-06
1.75827e-05
1.75827e-05
8.79136e-06
0.000175827
8.79136e-06
8.79136e-06
1.75827e-05
0.000553856
3.51655e-05
5.27482e-05
1.75827e-05
8.79136e-06
7.91223e-05
7.91223e-05
8.79136e-06
0.000105496
7.91223e-05
8.79136e-06
1.75827e-05
8.79136e-06
8.79136e-06
2.63741e-05
8.79136e-06
8.79136e-06
3.51655e-05
8.79136e-06
6.15395e-05
2.63741e-05
8.79136e-06
1.75827e-05
8.79136e-05
3.51655e-05
8.79136e-06
0.00152091
7.03309e-05
0.000457151
0.00058023
0.000149453
0.000694518
8.79136e-06
9.6705e-05
2.63741e-05
6.15395e-05
4.39568e-05
0.000184619
2.63741e-05
8.79136e-06
2.63741e-05
3.51655e-05
8.79136e-06
1.75827e-05
8.79136e-05
8.79136e-06
3.51655e-05
8.79136e-06
1.75827e-05
3.51655e-05
2.63741e-05
8.79136e-06
8.79136e-06
5.27482e-05
8.79136e-06
8.79136e-06
7.03309e-05
8.79136e-06
4.39568e-05
8.79136e-06
2.63741e-05
8.79136e-06
0.000175827
1.75827e-05
4.39568e-05
4.39568e-05
3.51655e-05
2.63741e-05
0.000536273
8.79136e-06
1.75827e-05
8.79136e-06
1.75827e-05
8.79136e-06
2.63741e-05
8.79136e-06
3.51655e-05
2.63741e-05
0.000378029
8.79136e-06
0.000501108
8.79136e-06
1.75827e-05
1.75827e-05
0.000246158
4.39568e-05
1.75827e-05
8.79136e-06
7.91223e-05
0.000237367
5.27482e-05
8.79136e-06
8.79136e-06
1.75827e-05
4.39568e-05
1.75827e-05
3.51655e-05
4.39568e-05
2.63741e-05
8.79136e-06
1.75827e-05
1.75827e-05
5.27482e-05
8.79136e-06
1.75827e-05
1.75827e-05
8.79136e-06
8.79136e-06
0.000246158
8.79136e-06
0.00013187
8.79136e-05
8.79136e-06
7.91223e-05
1.75827e-05
1.75827e-05
8.79136e-06
7.03309e-05
8.79136e-06
0.00019341
4.39568e-05
8.79136e-06
1.75827e-05
0.000210993
8.79136e-06
8.79136e-06
8.79136e-06
5.27482e-05
8.79136e-06
2.63741e-05
8.79136e-06
8.79136e-05
1.75827e-05
8.79136e-06
1.75827e-05
8.79136e-06
4.39568e-05
7.91223e-05
8.79136e-06
4.39568e-05
5.27482e-05
0.000553856
5.27482e-05
1.75827e-05
5.27482e-05
0.000272532
4.39568e-05
8.79136e-06
0.000114288
8.79136e-06
8.79136e-06
8.79136e-06
8.79136e-06
0.000272532
6.15395e-05
1.75827e-05
1.75827e-05
1.75827e-05
1.75827e-05
8.79136e-06
8.79136e-06
8.79136e-06
8.79136e-06
0.000123079
8.79136e-06
3.51655e-05
8.79136e-06
8.79136e-06
8.79136e-06
7.03309e-05
1.75827e-05
1.75827e-05
5.27482e-05
8.79136e-06
1.75827e-05
2.63741e-05
1.75827e-05
0.000175827
2.63741e-05
8.79136e-06
1.75827e-05
1.75827e-05
0.000219784
1.75827e-05
8.79136e-06
8.79136e-06
0.000140662
1.75827e-05
0.000334072
1.75827e-05
0.000360446
0.000140662
8.79136e-06
6.15395e-05
8.79136e-06
8.79136e-06
8.79136e-06
1.75827e-05
8.79136e-06
8.79136e-06
2.63741e-05
8.79136e-06
8.79136e-06
8.79136e-06
8.79136e-06
1.75827e-05
0.000149453
8.79136e-06
1.75827e-05
0.000527482
1.75827e-05
8.79136e-06
7.03309e-05
8.79136e-06
5.27482e-05
5.27482e-05
0.000158245
1.75827e-05
0.000184619
6.15395e-05
0.00603967
7.91223e-05
6.15395e-05
8.79136e-06
0.000562647
0.000158245
1.75827e-05
6.15395e-05
8.79136e-06
2.63741e-05
0.000791223
7.03309e-05
8.79136e-06
8.79136e-06
6.15395e-05
0.000378029
8.79136e-06
1.75827e-05
8.79136e-05
4.39568e-05
1.75827e-05
8.79136e-06
6.15395e-05
2.63741e-05
5.27482e-05
1.75827e-05
8.79136e-06
4.39568e-05
1.75827e-05
3.51655e-05
0.000421985
6.15395e-05
8.79136e-06
0.000175827
3.51655e-05
1.75827e-05
3.51655e-05
1.75827e-05
9.6705e-05
2.63741e-05
8.79136e-06
8.79136e-06
7.03309e-05
8.79136e-06
8.79136e-06
8.79136e-06
8.79136e-06
2.63741e-05
0.00218905
8.79136e-06
8.79136e-06
8.79136e-06
0.000615395
6.15395e-05
1.75827e-05
8.79136e-06
2.63741e-05
8.79136e-06
4.39568e-05
1.75827e-05
0.000167036
1.75827e-05
4.39568e-05
7.03309e-05
5.27482e-05
8.79136e-06
8.79136e-06
4.39568e-05
2.63741e-05
8.79136e-06
8.79136e-06
8.79136e-06
8.79136e-06
8.79136e-06
0.000553856
8.79136e-06
1.75827e-05
0.000158245
0.000123079
8.79136e-06
8.79136e-06
1.75827e-05
3.51655e-05
8.79136e-06
8.79136e-06
3.51655e-05
1.75827e-05
4.39568e-05
8.79136e-06
8.79136e-06
8.79136e-06
0.000307698
1.75827e-05
0.000123079
8.79136e-06
8.79136e-06
4.39568e-05
0.000747266
2.63741e-05
8.79136e-06
0.000184619
0.000272532
1.75827e-05
1.75827e-05
0.000650561
0.00019341
8.79136e-06
8.79136e-06
6.15395e-05
8.79136e-06
8.79136e-06
8.79136e-06
1.75827e-05
8.79136e-06
0.000219784
6.15395e-05
0.00013187
8.79136e-06
8.79136e-06
0.000369237
8.79136e-06
2.63741e-05
0.000263741
1.75827e-05
0.00354292
2.63741e-05
2.63741e-05
3.51655e-05
8.79136e-05
4.39568e-05
8.79136e-06
0.000545065
8.79136e-06
0.000342863
0.00058023
3.51655e-05
5.27482e-05
1.75827e-05
7.91223e-05
1.75827e-05
8.79136e-06
0.000764849
0.000202201
1.75827e-05
9.6705e-05
2.63741e-05
1.75827e-05
8.79136e-06
5.27482e-05
8.79136e-06
1.75827e-05
8.79136e-06
4.39568e-05
8.79136e-06
8.79136e-06
2.63741e-05
0.00025495
0.000158245
1.75827e-05
8.79136e-06
1.75827e-05
8.79136e-06
4.39568e-05
4.39568e-05
1.75827e-05
8.79136e-06
8.79136e-06
8.79136e-05
1.75827e-05
8.79136e-06
8.79136e-06
3.51655e-05
6.15395e-05
8.79136e-06
0.000149453
8.79136e-06
8.79136e-06
7.91223e-05
1.75827e-05
1.75827e-05
7.91223e-05
8.79136e-06
7.03309e-05
3.51655e-05
8.79136e-06
5.27482e-05
0.000562647
0.000536273
1.75827e-05
5.27482e-05
1.75827e-05
0.00351655
7.91223e-05
0.000421985
4.39568e-05
8.79136e-06
8.79136e-05
3.51655e-05
2.63741e-05
3.51655e-05
8.79136e-06
8.79136e-06
0.000158245
0.000290115
0.000167036
4.39568e-05
1.75827e-05
8.79136e-06
1.75827e-05
8.79136e-06
8.79136e-06
8.79136e-06
0.000114288
3.51655e-05
1.75827e-05
3.51655e-05
4.39568e-05
1.75827e-05
8.79136e-06
2.63741e-05
8.79136e-06
8.79136e-06
8.79136e-06
2.63741e-05
3.51655e-05
8.79136e-06
0.000501108
8.79136e-06
4.39568e-05
8.79136e-06
8.79136e-06
8.79136e-06
2.63741e-05
8.79136e-06
8.79136e-06
8.79136e-06
8.79136e-06
1.75827e-05
0.00032528
3.51655e-05
1.75827e-05
8.79136e-06
8.79136e-06
8.79136e-06
8.79136e-06
3.51655e-05
0.000123079
2.63741e-05
0.000272532
4.39568e-05
1.75827e-05
8.79136e-06
6.15395e-05
7.03309e-05
0.000404403
2.63741e-05
4.39568e-05
8.79136e-06
1.75827e-05
8.79136e-06
8.79136e-06
8.79136e-06
0.000281324
8.79136e-06
8.79136e-06
8.79136e-06
3.51655e-05
8.79136e-06
0.000307698
0.000246158
0.00164398
8.79136e-06
0.000694518
4.39568e-05
3.51655e-05
8.79136e-06
5.27482e-05
8.79136e-06
8.79136e-06
0.00501987
4.39568e-05
3.51655e-05
0.00032528
5.27482e-05
0.000140662
4.39568e-05
2.63741e-05
0.00118683
1.75827e-05
1.75827e-05
0.000140662
0.000246158
1.75827e-05
0.000114288
6.15395e-05
2.63741e-05
0.000123079
1.75827e-05
0.00195168
6.15395e-05
8.79136e-06
0.00263741
6.15395e-05
8.79136e-06
1.75827e-05
5.27482e-05
8.79136e-06
2.63741e-05
1.75827e-05
0.000421985
2.63741e-05
3.51655e-05
3.51655e-05
8.79136e-06
2.63741e-05
0.00248796
3.51655e-05
8.79136e-06
0.000158245
8.79136e-06
8.79136e-06
8.79136e-05
8.79136e-06
4.39568e-05
8.79136e-06
0.000175827
8.79136e-06
2.63741e-05
8.79136e-06
8.79136e-06
4.39568e-05
3.51655e-05
0.000975841
0.000149453
7.03309e-05
1.75827e-05
1.75827e-05
5.27482e-05
1.75827e-05
1.75827e-05
4.39568e-05
2.63741e-05
8.79136e-06
1.75827e-05
8.79136e-06
1.75827e-05
1.75827e-05
2.63741e-05
0.00013187
4.39568e-05
0.000184619
8.79136e-06
8.79136e-06
2.63741e-05
6.15395e-05
1.75827e-05
7.03309e-05
3.51655e-05
1.75827e-05
8.79136e-06
8.79136e-06
3.51655e-05
8.79136e-06
0.00013187
4.39568e-05
1.75827e-05
8.79136e-06
8.79136e-06
0.000114288
7.03309e-05
3.51655e-05
0.000105496
0.000316489
8.79136e-06
0.00327039
7.03309e-05
1.75827e-05
0.000720892
8.79136e-06
3.51655e-05
2.63741e-05
3.51655e-05
3.51655e-05
8.79136e-06
8.79136e-06
0.000202201
8.79136e-06
1.75827e-05
7.91223e-05
0.000210993
1.75827e-05
8.79136e-06
5.27482e-05
8.79136e-06
0.000114288
0.000949467
3.51655e-05
2.63741e-05
0.00974962
8.79136e-06
8.79136e-06
7.03309e-05
8.79136e-05
3.51655e-05
2.63741e-05
2.63741e-05
0.000536273
6.15395e-05
8.79136e-06
8.79136e-06
8.79136e-06
5.27482e-05
8.79136e-05
8.79136e-06
8.79136e-06
8.79136e-06
8.79136e-06
1.75827e-05
8.79136e-06
2.63741e-05
8.79136e-06
8.79136e-06
8.79136e-06
7.03309e-05
5.27482e-05
0.000149453
4.39568e-05
8.79136e-06
2.63741e-05
0.000158245
5.27482e-05
8.79136e-06
2.63741e-05
5.27482e-05
8.79136e-06
1.75827e-05
8.79136e-06
1.75827e-05
1.75827e-05
1.75827e-05
7.91223e-05
0.000158245
1.75827e-05
1.75827e-05
8.79136e-06
8.79136e-06
8.79136e-06
3.51655e-05
4.39568e-05
1.75827e-05
8.79136e-06
8.79136e-06
2.63741e-05
8.79136e-06
3.51655e-05
7.03309e-05
2.63741e-05
0.000272532
0.000378029
2.63741e-05
1.75827e-05
2.63741e-05
0.000114288
0.000501108
2.63741e-05
0.000246158
1.75827e-05
0.000791223
0.000404403
0.000167036
2.63741e-05
0.00051869
2.63741e-05
0.000369237
8.79136e-06
8.79136e-06
0.000167036
8.79136e-06
1.75827e-05
1.75827e-05
0.000553856
4.39568e-05
1.75827e-05
2.63741e-05
3.51655e-05
2.63741e-05
8.79136e-06
2.63741e-05
6.15395e-05
8.79136e-06
1.75827e-05
8.79136e-06
8.79136e-06
6.15395e-05
0.000114288
0.000237367
2.63741e-05
0.000123079
8.79136e-06
1.75827e-05
3.51655e-05
8.79136e-06
8.79136e-06
8.79136e-06
1.75827e-05
1.75827e-05
1.75827e-05
8.79136e-06
8.79136e-06
0.000360446
0.000105496
0.00038682
8.79136e-06
3.51655e-05
2.63741e-05
8.79136e-06
0.000413194
8.79136e-06
1.75827e-05
8.79136e-06
8.79136e-06
8.79136e-06
1.75827e-05
8.79136e-06
0.000747266
1.75827e-05
1.75827e-05
2.63741e-05
8.79136e-06
2.63741e-05
1.75827e-05
8.79136e-06
2.63741e-05
8.79136e-06
8.79136e-06
2.63741e-05
0.00102859
5.27482e-05
1.75827e-05
0.000158245
1.75827e-05
0.000747266
5.27482e-05
2.63741e-05
0.000175827
0.000237367
8.79136e-06
1.75827e-05
5.27482e-05
1.75827e-05
5.27482e-05
8.79136e-06
7.03309e-05
8.79136e-06
2.63741e-05
4.39568e-05
7.03309e-05
1.75827e-05
1.75827e-05
8.79136e-06
1.75827e-05
1.75827e-05
8.79136e-06
6.15395e-05
6.15395e-05
7.91223e-05
3.51655e-05
0.000105496
1.75827e-05
2.63741e-05
7.91223e-05
8.79136e-06
2.63741e-05
2.63741e-05
1.75827e-05
5.27482e-05
6.15395e-05
8.79136e-06
2.63741e-05
8.79136e-05
1.75827e-05
7.03309e-05
0.000465942
8.79136e-06
4.39568e-05
7.91223e-05
5.27482e-05
0.000123079
4.39568e-05
8.79136e-06
8.79136e-06
0.000334072
8.79136e-06
0.00096705
2.63741e-05
8.79136e-06
0.000334072
1.75827e-05
0.00025495
1.75827e-05
1.75827e-05
2.63741e-05
8.79136e-06
1.75827e-05
8.79136e-06
6.15395e-05
8.79136e-06
0.000140662
4.39568e-05
9.6705e-05
4.39568e-05
5.27482e-05
8.79136e-06
0.000228575
8.79136e-06
8.79136e-05
8.79136e-06
8.79136e-06
1.75827e-05
8.79136e-06
1.75827e-05
6.15395e-05
8.79136e-06
6.15395e-05
1.75827e-05
8.79136e-06
6.15395e-05
0.000167036
1.75827e-05
6.15395e-05
0.000589021
3.51655e-05
0.000246158
1.75827e-05
3.51655e-05
1.75827e-05
8.79136e-06
2.63741e-05
8.79136e-06
0.000369237
5.27482e-05
8.79136e-06
0.000123079
1.75827e-05
5.27482e-05
8.79136e-06
8.79136e-06
2.63741e-05
8.79136e-06
8.79136e-06
0.000228575
8.79136e-06
8.79136e-06
8.79136e-06
8.79136e-06
0.000114288
0.000123079
8.79136e-06
8.79136e-06
3.51655e-05
1.75827e-05
2.63741e-05
1.75827e-05
0.00025495
8.79136e-06
4.39568e-05
7.03309e-05
8.79136e-06
0.000149453
6.15395e-05
0.000342863
0.000817597
8.79136e-06
3.51655e-05
7.03309e-05
0.0022418
8.79136e-06
1.75827e-05
7.91223e-05
1.75827e-05
7.03309e-05
8.79136e-06
6.15395e-05
5.27482e-05
0.00113409
3.51655e-05
8.79136e-06
8.79136e-06
3.51655e-05
8.79136e-06
0.000105496
3.51655e-05
8.79136e-06
1.75827e-05
1.75827e-05
1.75827e-05
8.79136e-06
2.63741e-05
1.75827e-05
0.000105496
8.79136e-06
1.75827e-05
8.79136e-06
7.91223e-05
3.51655e-05
0.000114288
6.15395e-05
0.000210993
0.000114288
1.75827e-05
6.15395e-05
8.79136e-06
2.63741e-05
8.79136e-06
0.00846608
0.000114288
1.75827e-05
8.79136e-06
8.79136e-06
3.51655e-05
8.79136e-06
7.03309e-05
8.79136e-06
0.000219784
3.51655e-05
4.39568e-05
8.79136e-06
8.79136e-06
6.15395e-05
8.79136e-05
0.000492316
3.51655e-05
8.79136e-06
2.63741e-05
8.79136e-06
0.000149453
8.79136e-06
3.51655e-05
3.51655e-05
0.000421985
8.79136e-06
8.79136e-06
0.000246158
2.63741e-05
4.39568e-05
0.000316489
4.39568e-05
2.63741e-05
8.79136e-06
8.79136e-06
8.79136e-06
0.000149453
2.63741e-05
3.51655e-05
3.51655e-05
4.39568e-05
1.75827e-05
8.79136e-06
1.75827e-05
8.79136e-06
8.79136e-06
8.79136e-06
2.63741e-05
0.000237367
2.63741e-05
2.63741e-05
8.79136e-06
0.000140662
0.000298906
6.15395e-05
7.03309e-05
0.000149453
1.75827e-05
2.63741e-05
1.75827e-05
0.00316489
1.75827e-05
0.000298906
7.03309e-05
7.03309e-05
0.000123079
8.79136e-06
3.51655e-05
1.75827e-05
8.79136e-06
8.79136e-06
8.79136e-06
1.75827e-05
8.79136e-06
8.79136e-06
0.000228575
7.91223e-05
0.00019341
0.000413194
8.79136e-06
2.63741e-05
0.000114288
2.63741e-05
0.000290115
3.51655e-05
0.00025495
6.15395e-05
1.75827e-05
8.79136e-06
0.000360446
1.75827e-05
8.79136e-06
2.63741e-05
8.79136e-06
7.91223e-05
7.91223e-05
2.63741e-05
1.75827e-05
8.79136e-06
8.79136e-06
1.75827e-05
0.00118683
8.79136e-06
3.51655e-05
4.39568e-05
2.63741e-05
8.79136e-06
1.75827e-05
2.63741e-05
0.000140662
8.79136e-06
8.79136e-06
4.39568e-05
7.91223e-05
1.75827e-05
0.000114288
7.03309e-05
8.79136e-06
7.03309e-05
0.000158245
5.27482e-05
6.15395e-05
1.75827e-05
8.79136e-06
8.79136e-06
1.75827e-05
0.00013187
0.000351655
0.000105496
8.79136e-05
1.75827e-05
8.79136e-06
8.79136e-06
6.15395e-05
8.79136e-06
0.000202201
0.000158245
0.000202201
4.39568e-05
1.75827e-05
0.000114288
6.15395e-05
2.63741e-05
5.27482e-05
5.27482e-05
8.79136e-06
1.75827e-05
8.79136e-06
3.51655e-05
8.79136e-06
1.75827e-05
8.79136e-06
8.79136e-06
8.79136e-06
0.000175827
2.63741e-05
1.75827e-05
1.75827e-05
3.51655e-05
0.000175827
4.39568e-05
8.79136e-06
8.79136e-06
8.79136e-06
8.79136e-06
6.15395e-05
7.03309e-05
9.6705e-05
3.51655e-05
8.79136e-06
1.75827e-05
8.79136e-06
1.75827e-05
8.79136e-06
8.79136e-06
8.79136e-06
8.79136e-06
1.75827e-05
8.79136e-06
8.79136e-06
8.79136e-06
0.000342863
1.75827e-05
8.79136e-06
0.00125716
0.000237367
8.79136e-06
0.00320006
3.51655e-05
0.000140662
8.79136e-05
0.000509899
3.51655e-05
0.00262862
9.6705e-05
0.0361677
8.79136e-06
0.000413194
0.000589021
0.000158245
0.00025495
0.00610121
0.00013187
3.51655e-05
8.79136e-06
1.75827e-05
0.000527482
0.0082463
8.79136e-05
8.79136e-06
0.000246158
8.79136e-06
0.000219784
7.91223e-05
2.63741e-05
0.00090551
0.000140662
0.00273411
3.51655e-05
1.75827e-05
0.000800014
8.79136e-06
4.39568e-05
4.39568e-05
0.000474734
0.000184619
1.75827e-05
8.79136e-06
2.63741e-05
6.15395e-05
8.79136e-06
0.000263741
3.51655e-05
1.75827e-05
8.79136e-06
8.79136e-06
2.63741e-05
1.75827e-05
0.000140662
2.63741e-05
0.000492316
4.39568e-05
8.79136e-06
2.63741e-05
2.63741e-05
0.00038682
8.79136e-06
0.000246158
5.27482e-05
8.79136e-06
8.79136e-06
3.51655e-05
2.63741e-05
5.27482e-05
2.63741e-05
8.79136e-06
1.75827e-05
8.79136e-06
1.75827e-05
1.75827e-05
4.39568e-05
2.63741e-05
4.39568e-05
6.15395e-05
3.51655e-05
0.000369237
5.27482e-05
3.51655e-05
3.51655e-05
8.79136e-06
8.79136e-06
1.75827e-05
2.63741e-05
1.75827e-05
0.000123079
8.79136e-06
8.79136e-06
8.79136e-06
2.63741e-05
8.79136e-06
1.75827e-05
5.27482e-05
3.51655e-05
0.000123079
0.000184619
8.79136e-06
9.6705e-05
1.75827e-05
8.79136e-06
1.75827e-05
1.75827e-05
8.79136e-06
8.79136e-06
8.79136e-06
0.000105496
6.15395e-05
4.39568e-05
8.79136e-06
3.51655e-05
5.27482e-05
8.79136e-06
8.79136e-06
8.79136e-06
3.51655e-05
8.79136e-05
2.63741e-05
1.75827e-05
6.15395e-05
0.00013187
4.39568e-05
8.79136e-06
4.39568e-05
8.79136e-06
1.75827e-05
2.63741e-05
8.79136e-06
8.79136e-06
8.79136e-06
0.00019341
2.63741e-05
5.27482e-05
0.000105496
8.79136e-06
8.79136e-06
0.00077364
8.79136e-06
1.75827e-05
0.000105496
0.00013187
8.79136e-06
6.15395e-05
8.79136e-06
2.63741e-05
8.79136e-06
0.000272532
8.79136e-06
9.6705e-05
8.79136e-06
0.000307698
8.79136e-05
2.63741e-05
8.79136e-06
8.79136e-06
3.51655e-05
2.63741e-05
8.79136e-06
8.79136e-06
0.000123079
0.000105496
3.51655e-05
8.79136e-06
8.79136e-06
4.39568e-05
8.79136e-06
3.51655e-05
0.000123079
3.51655e-05
5.27482e-05
6.15395e-05
1.75827e-05
1.75827e-05
0.000351655
8.79136e-06
0.000167036
1.75827e-05
8.79136e-06
1.75827e-05
5.27482e-05
1.75827e-05
1.75827e-05
8.79136e-06
4.39568e-05
0.000105496
2.63741e-05
0.00013187
0.000158245
0.000123079
4.39568e-05
1.75827e-05
8.79136e-06
0.000764849
1.75827e-05
6.15395e-05
1.75827e-05
6.15395e-05
1.75827e-05
8.79136e-06
0.0007121
3.51655e-05
1.75827e-05
0.000105496
8.79136e-06
8.79136e-06
8.79136e-06
8.79136e-06
8.79136e-05
8.79136e-06
4.39568e-05
8.79136e-06
5.27482e-05
4.39568e-05
8.79136e-06
8.79136e-06
8.79136e-06
8.79136e-06
8.79136e-06
3.51655e-05
2.63741e-05
4.39568e-05
1.75827e-05
8.79136e-06
1.75827e-05
2.63741e-05
8.79136e-06
1.75827e-05
7.03309e-05
3.51655e-05
5.27482e-05
8.79136e-06
8.79136e-06
2.63741e-05
3.51655e-05
8.79136e-06
8.79136e-06
0.000237367
0.00351655
0.000237367
8.79136e-06
8.79136e-06
0.000158245
7.91223e-05
8.79136e-06
0.00143299
7.03309e-05
8.79136e-06
0.00013187
8.79136e-06
1.75827e-05
8.79136e-06
8.79136e-06
3.51655e-05
8.79136e-06
8.79136e-06
1.75827e-05
0.000140662
8.79136e-06
8.79136e-06
6.15395e-05
1.75827e-05
1.75827e-05
4.39568e-05
1.75827e-05
8.79136e-06
8.79136e-06
1.75827e-05
8.79136e-06
3.51655e-05
7.03309e-05
0.000167036
8.79136e-06
1.75827e-05
1.75827e-05
8.79136e-06
0.000114288
8.79136e-06
3.51655e-05
2.63741e-05
8.79136e-06
3.51655e-05
5.27482e-05
1.75827e-05
7.03309e-05
2.63741e-05
1.75827e-05
4.39568e-05
8.79136e-06
8.79136e-06
8.79136e-06
3.51655e-05
4.39568e-05
7.91223e-05
5.27482e-05
8.79136e-06
5.27482e-05
0.000158245
2.63741e-05
8.79136e-06
3.51655e-05
0.000158245
8.79136e-06
8.79136e-06
8.79136e-06
8.79136e-06
1.75827e-05
8.79136e-06
8.79136e-06
4.39568e-05
1.75827e-05
8.79136e-06
4.39568e-05
8.79136e-06
8.79136e-06
0.000826388
4.39568e-05
8.79136e-06
8.79136e-06
8.79136e-06
8.79136e-06
8.79136e-06
8.79136e-06
8.79136e-06
8.79136e-06
8.79136e-06
8.79136e-06
1.75827e-05
1.75827e-05
8.79136e-06
2.63741e-05
8.79136e-06
8.79136e-06
8.79136e-06
8.79136e-06
8.79136e-06
9.6705e-05
3.51655e-05
8.79136e-06
4.39568e-05
8.79136e-06
8.79136e-06
8.79136e-06
8.79136e-06
1.75827e-05
8.79136e-06
8.79136e-06
8.79136e-06
0.000202201
0.00013187
8.79136e-06
0.000281324
8.79136e-06
6.15395e-05
1.75827e-05
1.75827e-05
8.79136e-06
8.79136e-06
2.63741e-05
8.79136e-06
8.79136e-06
8.79136e-06
1.75827e-05
3.51655e-05
8.79136e-06
8.79136e-06
8.79136e-06
8.79136e-06
8.79136e-06
1.75827e-05
8.79136e-06
8.79136e-06
8.79136e-06
8.79136e-06
8.79136e-06
8.79136e-06
1.75827e-05
8.79136e-06
8.79136e-06
8.79136e-06
8.79136e-06
8.79136e-06
8.79136e-06
8.79136e-06
[truncated: 4,610 more rows]
